# Supplementary material for: The R2R3-MYB gene family in banana (Musa acuminata): Genome-wide identification, classification and expression patterns
Source: PLoS One. 2020 Oct 6;15(10):e0239275. doi: 10.1371/journal.pone.0239275 (PMC7537896; doi:10.1371/journal.pone.0239275)
Supplement: S1 File — (FASTA) [file pone.0239275.s003.fasta]

>Ma03_g14020.1
ATGGGGAGGCCACCATGTTGCGATGAGCACGGCGTCAAGAAGGGCTCTTGGATGCCTGACGAGGATAAGAAGTTGACGGACTACATTCAGAAGCACGGCCAGGGGAACTGGCGGCGGCTGCCCAAGCTCGCCGGCCTCGACCGGTGCGGCAAAAGCTGCAGGCTGCGCTGGACAAACTACCTCCGCCCGGACATCAGGAGGGGGAAGTTCACAGACGAAGAGGAAAAGCTCATCATCCAACTCCACTCTGTTCTCGGCAACAAGTGGTCGACCATCGCCACCCGTTTGCCCGGAAGGACCGACAACGAGATCAAGAACTTCTGGAACACCACTCTGAGGAAGAAGCTGCTGCAGATGGGCATCGACCCCGTGACGCATCAGCCAAGAACCGACCTCAGCCTGCTCTCCAGCTCGACGAGCCGTCTCGATAGTTCCCTTCAGCTACAAGTAGATGCTGCACGCTTGATCGAGTTGCATTTGGTGCAGAACCTCGTTCGGCTCCTTACCTGCAGTAGTCCCGCTCCAAATCTGGACCTCATCCGTCTCCTTGGATCAGCTGTTCCTAAGAACCACCACCAAGTGAACGATCTCTTCGCTTTGACCCCCCAGCTCTCGAGTCTCGTCAACGGATCACTCGGTCTTCCCAGTTTGGCGCCGGTGGGTCAACAAATCCTTTCCGTGAATGGTGGACAAACAGCTGCACCTTCATCTGCAGATGATTCAAGCTCGGAGAGTATGATGACGAGCAAAGACTGTGGTACAAACTCCGGTACGATCCCGGCATCAGTTACTGCACCTTCGTTGGTTTCATCTCCAGAGAACATGAGTAAGAACGAGACCATCTCTCTCGAGGGATCTACCAACACGCCCACCTCGCCACCCTTCGAGGCTTGGGATGCCCTAAACCTGGACGATTTTGGCTGGAAAGAAATCATAGAG
>Ma07_g23060.1
ATGAATCTTTTGCCAACTAAGAGTGAAAAGGAACCGATTGCAGAGGACAATATATTTTCGCATTCAATTGATGAAGGTAGCAGAGAAAAATCAATAGGTAAAGATGGTCAGGTATTGAAGAAGGGACCTTGGACATCTGCAGAGGATGCGATTTTGGTCGAATATGTTAAAAAGCATGGGGAGGGAAACTGGAATGCTGTTCAGAAGAACTCAGGATTGTTTCGATGTGGTAAAAGTTGTCGGCTGCGGTGGGCTAATCATCTCAAACCAAATCTAAAGAAAGGTGCCTTTTCGATGGAAGAGGAGGAAATGATCGTTCAACTTCATGCTAAAATAGGCAACAAATGGGCTAAGATGGCCACATTTTTACCTGGTCGCACTGATAATGAGATAAAGAACTATTGGAATACACGAATAAAGCGACACCAGCGTGCCGGTTTACCTCTTTACCCTAATAATATTTGCTTTCAGGCTTCAGATGAAAATCAGCAAACTCAGATTGTCAGCTGTGTTGCCCAACAACACAGTGGGATCTTGCAGGGGAACAGTTTTGATATTCCTGGTACTGGATTTGAGAACTTGAACAATGGTCATGCGGATTTGTCTTATGCTTCCTCATTTCCAGATCTCTCTGTGAGTAGCATGATATGTCATGAATATGAATCCCCAGATTATGGGTACATGGATAATGTGAATCATGTCAAACAGGTAGGTGCTGGCTGTGATGCTACCTTCTACAGTGGGCCTCCCTCAGCATCTCAATTTCTAATGGAGCCTCCTGGACAGCTGACTTTTCGCTTACATTATCCCTATGATCCTGATCCCAACTTCAAGGACCTGGCAACTTTTGGAGGTGAAATTCCTGGCCGCCATGCCTTTCCAATTGACAAATTCTCTGCTTCAAGGCCCCTTTCTGGAGCTGTGAAGTTGGAGCTCCCTTCACTCCAATGTACAGAAACTGACGATAGTAGCTGGACCCTGTGCCATTCCACACCAACTCTTGATGCGGTTAATACATATGTTGAATCTTCTCCAACAACTGTCTCATTGCAACCTGAAGCTATTTCACCACGGAGCAGCGGTTTACTGGATGCATTGCTTCATGAGGCACAGGTACTAAGCGGCTCAAAGAGATATTCATCACTGAAGTGTTCAAGTTCTGTTATCAAACACAATGAGATGGTGGAATGTTCAGGCCTTAATATTTCTGAGACCGAGTGGGAAGACTACAATGGCCCAACTTATCCCTTGGGTCATTCTGCTCCTTCTGTTTTAAAGGAATGCACACCTCCTGTTTGTGGCAGTTTATCTCATGGATTTCCACCATTCAAGGATATTCCTGGCTCACAAAATACTTTTGCTGTTGCTGAACATCTTTCAACCCCGAATATGGAGGAGAAAAACATGTCGTCTCATCCGGATTTCTACAGGCCTGATGCTTTACTGGGATCTGATTGGCTTGAAGAAGGTTCTCAAGTTGCAAAAGATCATTCTGTCTTGAGTGATGCAGTAACAACACTCCTGGGTCATGATTTTTGCAAAGAGCACAAGATAGTGCCCGCTGGAACATCATCTGATCTCTTTCGAGGAACCAAGCTTGAATCTCATTCACGGGGTAAGATCCCCGATGTATCGCAAATGCCTGAGCTTCCT
>Ma04_g33920.1
ATGGGTCGTCGAGGGCGAGCGCCCTGCTGCGATAAGGTGGGGCTGAACAAGGGTTCATGGTCGCTGGAAGAAGACATGAGACTGATAGCCTACATTGAGAAGCACGGCCACGGGAACTGGCGTGCTCTTCCCAAGCTTGCAGGTTTGCTGCGATGCGGTAAGAGCTGCCGGTTGAGGTGGATCAACTATCTTCGGCCGGACATCAAGCGTGGGAACTTCACCAAGGAGGAAGAGGATGCCATAATCGAGCTTCACAGGCTGCTAGGCAACAAGTGGTCGAAAATTGCGTCCTGCCTACCGGGAAGAACCGACAACGAGATCAAGAACATGTGGAACACGCACTTGAAGAAGCGATTGGCGTCCCGAGAGCGGAAATCGCTGGCGACGCAGAAACCAGAAGACTCGCAGAGCTCGTCTTCTTCGAGCGCCTCCCGCTCTTGCTCCGATCACGGAGAGAGCAAGAGCGATGAGGAGGGAAACGAGGACCCAAGTTTGTACTTCACCGATCTGTCCGTCGAAATGATCGAGGCTCCCATCGGGCCCGACATGGACATGTGGGGCGTGGCGGAGTACGACACTCACCAAGAAGAGGCGGCCGTGATCGTACCGGAATTCCTGAGCATGATGGAAGGTGGGGACTACAGCTCGCTCATTGTTAGCACAGGGGAGGAGGCCATGGAAGAGGAAGAGGAAGCCAAGGGAGAAGGCAAGAGCTCAGAGTGGGTGGAGTACTTGGAGAAGGAGCTCGGGTTGTGCGGAGCCAGCGAGGAGAACGACAGTATCAATCAAGAGAGCCTCATGAGGGATGCAGCCGAGCAGCAAATGGAGATGGAGGAGGAAGATCCAGTGTCCAGTTATTTCCACAAGGATCTGGTCTCCACCTGTCCCTTTGGATCCTGT
>Ma09_g27990.1
ATGGGAAGGAAGCCATGCTGCGTAAGGGAAGGGCTCAGGACAGGAGCGTGGACTGCGCAGGAAGACCACGTACTTGTGTCCTACATCAAGGTTCATGGAGACGGTAAATGGAGGAGCCTCCCCAAACGAGCAGGCTTAAAGCGCTGTGGAAAGAGCTGCCGGCTGCGGTGGCTCAACTACCTGAGGCCCGGTATCAAGCGAGGCAACATATCCGATGACGAAGAAGAGCTCATCATCAGACTACACAAGCTCCTTGGAAACAGGTGGTCTCTAATCGCAGGAAGGCTGCCAGGGCGAACAGACAATGAAATCAAGAACTACTGGAACACAACCCTAGGGAAGAAAGTCCACGGCAACGCATCCCAAACGAAGCCCATCCTGAATGTCTCCCTGGCCGATTCGACGACGGCGGGAACGGGAGCAGCTGGAGATGCATCCGTCGTCCAAACCAAGGCCCAGAGGTGCACCAAAACGTTCTTCCACCAGGACCAAGGACTCCTGCCAGCTCCAATCGACCACCAGCGTCATGAATCGACGACGGCCGAACCCACCAGCCCCTCCAAAGCTCCTCAAAGTGATGTTTCTCTTGACGGCGTTCCCCTAGTACCAGGAGAAGAAGACGAGGCTGTCTGTTTTAGCATGTCTCCCAACAGCACTCTCTTGCTCGATATGCCGTCCATGGAAGACTGGATCGGGAGTGATTGTTTTCAGCCGGACATCGATTTCAGCTTCACTTCAGTAGCTTCCTTCTTTGATACGGAGGAGTGGCTGAATTGGACC
>Ma04_g06410.1
ATGGGACGGCATTCTTGCTGTCTCGAGCAGAAGATAAGGAAAGGCTTGTGGTCTCCTGAAGAAGATGAAAAGCTCTACAATCACATCATTCGATATGGAGTCGGCTATACTTATTTTCTCCTCGCAGGACTGCAACGCTGTGGGAAGAGTTGCAGACTGAGGTGGATCAATTACCTGCGGCCGGACCTTAAAAGAGGCAACTTCTCGCAGCAAGAGGAGGATTTGATCATAAGCCTACACGAGATCATGGGCAACAGGTGGTCGCAGATTGCATCACAATTGCCTGGAAGAACAGACAATGAGATCAAGAACTACTGGAACTCGTGCCTCAAGAAGAAACTCCGACAGAGAGGAATCGATCCGAGCACCCACAAGCCTCTGTGCGAGACAGAGACCGAAGCCCAAGAGGCGAGCAGGACACATCTCGAGCAGTTGCCATTACAGCCGGTGTTCGACCCATTCCCACTGATCGAAACCGAGACATGTCTGGATTCAGTGGAGAATAATGTGAACATCTACAACCAATTCCACCAATCTTTTGAATCATCACTAGCGCAGACTGAGTGCTATGCCAACTCAGGGCTACGAGAATACAGCAGTGTGTTGGATGTTTATGGAGACAGCTCAAGCAACAGCAGCAACTGGAATTGCAACACAGGAGCTGAGATGAAAGATGTGGTGGGAGATGAGGCCTTGAATTGGGTAGCTCAGAGTGAGGGGGAAGCACCACCTCATGTGCACATGAATGGAGGGGAGGCCCATGAACACAAGTTTAGTCCTTGGCAAGAGAAAACAAATGCAGAGAGCTCAGAAGATTACAGTACCTATTCCATGAGGTTTCTGTCTTGTGATGTAGCAGAGACCTGCTTTGATATCCATCGAGGAGCATTGGCAAGTGAATTTAATGTGGATTTCTTC
>Ma07_g17600.1
ATGGGGCGGCACACATGCTGCCACAAGCAGAAGCTGAGGAAAGGCCTGTGGTCTCCTGAGGAAGACGAAAAGCTCATCAAGCATATAACGACATATGGCCATGGGTGTTGGAGCTCTGTCCCTAAACTAGCAGGTCTTCAGAGGTGTGGAAAGAGCTGCAGGTTGAGGTGGATAAACTACCTGCGGCCTGACCTCAAACGAGGGGCATTCTCAGACCAGGAGGAGGATCTCATAATTGAACTCCATGCGGTGCTAGGAAACAGGTGGTCACAGATTGCGACACGCTTGCCGGGAAGGACCGACAACGAGATCAAGAACTTATGGAACTCTTGCATCAAGAAGAAGCTCAAGCAGAGAGGCATCGACCCCAACACGCACAAGCCACTCGCGGAGGCCGAAGCCTCCGAAGATCAAGCCTCGAAGAGCAGCGAGAGGACTTCCAGCTCCTGCGACCTCAAAGTTCCCATTGCAACCTTGGAGAGCACCACCGACGCGGTGCGGACGTCCTCCTCCATGCCAATAAGCCAGGCAGCGACGGCTGGACTATCGGTCTGCCCAAATCCGTATGGTAGGCTGTTCGAAATGAATCAGGACTCGAGCTGCAACACATTATCCACAGGTTTCCCATCAACTCCGACCGCAGTCATTTCCACTTCCATGGGCGTGAGAACAAACATCAACCTCCCACTATATAATCCTGCACACGTCTGTGCTGGAATTGATGGTATTCGTTACAGTGATGCTGTTTACTCCAGCAACACTAGTCAGAGCAGCATCAGCAGCGTTGGCGGAATAGAGATGCAGAACAGCAGCCCCTTCTTCGACAATGGCTTCTTCCCTTGGTCGGAGTTGACGCCAGACACGGACACCCAAGTCCAGCTCGAAGGCGAGCCCGAGGATCTCAAATGGTCGGAGTACCTCGAGGGTGGCTTCCCGTCTGATGTGGGCACCTGGCACCAGCATCAGCTACAGTCTCCAGACGTATACGGCAAGGATTTCCGGATTTCATCCGTGGGATTCGGACAAGTA
>Ma06_g04240.1
ATGGGTCGATCACCTTGCTGCGAGAAGGTGGGCTTGAAGAAGGGGCCCTGGACGCCGGAGGAAGACCAAAAGCTGCTCGCCTACATCGAGAAGCACGGCCACGGGAGCTGGAGAGCGTTGCCTGCCAAAGCCGGGCTGCAGAGGTGCGGGAAGAGTTGCAGGTTGAGGTGGACCAACTACCTGAGACCAGACATCAAGAGGGGCGAGTTCAGCTTGCAGGAGGAACAGACCATCATCCAACTCCATGCTCTCCTTGGGAACAGATGGTCTGCAATTGCCACCCATCTGCCCAAGAGAACGGACAACGAGATCAAGAACTACTGGAACACCCACCTGAAGAAGCGGTTGGCCAAGATGGGCATCGATCCCTGCACCCACAAGGCCAAGAGCGACGCCCTCGTCTCCGCCGACGGCCACTCCAAGAGCGCCGCCAACCTCAGCCACATGGCGCAATGGGAGAGCGCACGCCTCGAAGCCGAGGCGCGCCTCATGGGGTCGTCCTCGTCGTCGGCGTGGCACGGAGTCTGGCCGGCGAAGCCGGCCATCGAACGGGTCGACCTGGAGTCGCCCACTTCCACCTTGAGCTTCGCGGCCGCCGGCGTGGGGCTCGTGGACGGCAATGCGGCGGCGGTCAGGCATCAAGGAGGCGAAAATTTGGAGCCGGAGAGCGCGGACTGGAAGTGCTTGGCGAAGGACCGAATGGACAGCTTCGCAGGGTTCTCCTTCGGAGCAGGACTCACCGGACTGCTGCTGGGTGACTCCGGCGCCCAGAAGCCTCTTGGCTACTGCGGCGATTCCTACGCAACCCGACCCGAGAGAGAGAGAGAGCACGCACGGAGTTCGGTGCAGGAAAGGGAAGTATCTAAGGTTGCATCATCCAATGAGCTTGCGTGGCTCAAAAGGCATGTTTCATGCAGAGGACAAACTATTACTTGCTGCAGTGGATCAACCTCTTCTTCCTTCCCCTTTCCTTACTCCACCTGTTATGACACTCATGTGGTTCCATCAATCTATCCAAGTAAGATTTCTTGTATC
>Ma10_g19820.1
ATGTCTGAGACAAGGGGATCATCCGGCAAATATGGGGACATGGAGCTAAGGAGAGGGCCATGGACTCTGGAGGAGGACACACTCCTCATCCACTACATTGCTTGTCACGGCGAAGGCCGGTGGAATCTCCTCGCTAGGTGTTCAGGCTTGAAGAGAACCGGCAAGAGTTGTCGACTGAGATGGTTGAATTACCTGAAACCCGACATAAAGCGAGGCAACCTTACGCCCGAAGAGCAACTCATGATTCTTGAACTCCACTCCAAGTGGGGAAACAGGTGGTCTAGAATCGCACAACATCTACCCGGTAGAACGGACAACGAGATAAAGAACTACTGGCGGACTCGAGTGCAGAAGCAGGCGAGACAGCTCAAGGTCGACGCCAACAGCGCCATAATCGAAGCCCCAGCAGCTCTTCCTGCTCCACCGTCCTCCCTCGACTCCCGGTTACCGTGTCCGAGTTCCCATCAACAGCACCCGACGAGCTGGATGGCGTCGCATTCGATCCACTCTCTAGTGGCCTCTCCA
>Ma09_g15050.1
ATGGGGAGGAAGCCATGCTGTGAGAAGGTGGGGTTGAAGAAGGGGCCTTGGACAGCTGAGGAGGATAGGAAGCTCGTCAACTTCATGCTCAACCATGGGAAATGCTGCTGGAGAGCTGTGCCCGAGCTTGCAGGACTGCTGAGGTGTGGAAAGAGTTGCAGGCTAAGGTGGACAAACTATCTCAGGCCTGACCTGAGGAGGGGATTGCTATCGGACGCCGAGGAGAAGCTAGTCATCGACCTCCACTCTCAGCTCGGCAACAGATGGTCGAAGATTGCATCTCATCTCCCCGGTAGAACAGATAATGAAATAAAGAACCTGTGGAACACCCACATAAAGAAAAAGTTGCGGAAGATAGGCATCGATCCCCTGCCTCACATGCCCATCATCCCTTCAGCCAACGAGCAGACCCACCAGCAGCCGAAGCAGCAACGGCGACACGTGGATGCTTGGTCTAATGGAGATCAGAAAGCCGAGGAGGCCACCTCAAACAGCTGCCCCGAATTCTGCACTGATGAGGTGCCAATAATACAACCGCATGAGATACTGATCCCCTGTGGTTCTTCTTCTTCGTCTTCATCCTCATCATCATCATGCTCCTCCACCGGTTCATCAGCAAAAGCTGGGCCGATCGAACCTCCTTCATTCATGGAGTTGCCAGAATCCACGTATCTCTGGGGTGTGGATGACTTAACTGTATGGTCTTCCATTCATGGAGAGGAGCTATGGAAACATGACCTCTTC
>Ma05_g03690.1
ATGGTGAGGGCTCCTTGCTGCGAGAAGATGGGTCTGAAGAAGGGGCCGTGGACACCGGAGGAGGACCAGGTTTTAGTGGATTACGTCCACAGATATGGCCATGCCAACTGGCGAGCCTTGCCGAAACAAGCCGGTCTCCTGAGGTGTGGGAAGAGTTGCAGACTCCGGTGGGTGAACTACCTGCGACCCGACATCAAACGCGGGAACTTCACCAGGGAAGAACAGGAGACGATCATCGGATTGCATGGGATGCTCGGCAACAGGTGGTCTGCCATCGCTGCCAAACTACCTGGAAGAACGGATAACGAGATCAAGAACGTGTGGCACACCCACCTGAAGAAGCGCTTCGTCGGCCCCAACATGTCTTCCTCCGGATCGTCCAAGAGGAAGACGACCGGCGCAAGGCTTGCGTCGACGTCACCGGAGCAATCATACAGCGACTTGTACTCCTTTGCCACTGATTGGTCGGGGGCATCAGGAGGGATCAGTAACGTCAAGGAGGAAGGATGTTCTTCTCAGGAACTCCAAGAGATTGATGAGGGCTTTTGGCTGGAGACTTTGTCGACGGATGAGCCTGCTACACTAACAATTCCTACTACTACTCCTCCTCCTCCAACCAACGACCGGTTCGACCTGTTCACCTCATCCGACATGGATGACACGGACTTTTGGCTGAACGTCTTCATGGGAGCTGGAGATCTGCAGGAACTGACGCAATTG
>Ma02_g03780.1
ATGGGGAGGCACTCTTCCTGCTACAAGCCGAAGCTGCGCAAGGGCTTGTGGTCTCCGGAGGAGGATGAGAAGCTGCTGAATCATATCACCAGATTCGGCCATGGATGCTGGAGCTCCGTGCCTAAGTTAGCAGGTCTGCAAAGGTGCGGCAAGAGCTGCAGGTTGAGGTGGATAAACTACCTGCGGCCCGATCTCAAGAGGGGCACCTTCTCGCAGCAGGAGGAGGACCTCATCGTCGACCTCCATGCTGTCTTGGGCAACAGGTGGTCGCAGATCGCGTCGCAGTTGCCGGGGAGGACGGACAACGAGATCAAGAACTTCTGGAACTCCTCCCTGAAGAAAAAGCTGCAGCAGAGCGGCGTCGATCCCAGCACCCACAAGCCGCTCGACCAGGCCGACAAGGCCTCGGGATCGAGCGAGTCGAAGCTCTTCATCTCCGACGGCAGCCACACTGGCTCCTTCCGGCATTCCCCTTACAGCTCCAACTGTGGTGGCGAGGAGAAAGCGTCGGATGGGCCTCTCTGGTTCGAGCAGAACTGTAGGCTGCTCAATGTGATCCCCGAACTGAGCTCATTGCAGCTTAAGCCCATGCTCCATCTACCACACGACACTTTGCTGACACCTTCGCAGTTCTTGGAGGCTGGCAACCCGAGCAACAGCAGTGCGAGCAGCGTCAACGGCAGCATCGGGGTCGAGTTGCAGAGCAGCATCTTGCCATGGCCAGAGCTGTTGCCGCACAATCTTGAAGAAGAGCCAGGGGATCTGAAATGGTCCGAGTACCTCAACGGCGCCGCCATTACATCGGCGGAGATCCGGTGCTCGTATGGAGTCGGCAAAGGAGGAGAGGAGTTGGATCCCTGGCACCAGGATCAGCAGCTGCTGCATCCTTCTCTGATGCATGGCAAGAACTTTCAGATCCAG
>Ma04_g28300.1
ATGGTGAAGAAGAGGGAGAACGAGGGGAAGAAGAAGAAGAGTGTCATGGCGTGGAAGAGAGGCGCATGGAGTGCTGAGGAGGACCGGAAGCTGGTGGAGTACGTGACTGCCCATGGTGACAAGAAGTGGAGAACCCTAGCGGCCAAAGCTGGTCTGTTCCCGTGCGGAAAGAGTTGTAGACTAAGATGGCTGAACTATCTAAGGCCAGGAATCAAGAGAGGCAACATGTCTGAAGAGGAAGAGGACCTCATAATTAGATTGCACAACCTACTCGGCAACAGATGGGCGCTAATTGCTGGAAGACTACCAGGCCGAACAGATAACGAGATAAAGAACCACTGGAATACCCACTTGAGCAAGAGATCCCTCACCATTCAGGATCTTAATGCCAAGATGAACCAGAAACTGGAGAGCTCTTCCGGCGTCGCCAGCCCATCACCGGCGCTTGCATCTGATGCGCTCCCAGTGCTGCACTTGACGGCTGATGGATCGGAGCTCAACGTCGGGCAGCCATTTGACTTCACGTTAAACTGGAATGCGACTGTAAATGAGTTTGAAGCCGAAGGCTATGGCTTTGCTGATCACGAGGAGCTCTTCCGAGGTGGGTCTTCGGTGGATGCACACCGCCACCACCTGCCGCTGCAGTTGGATGAATTGAGTGAGTTCATCGACTGTGAGGAGTACTACTTTCTCAGC
>Ma03_g18410.1
ATGGGATCGTCCTCCAAGTCGGCTGGTGGATCAGACGAGGGGAGGCGTGCATGCCTGCGCGGGCACTGGAGGCCAGGAGAAGACGAGAAGCTGCGGCAGCTGGTGGAGCAGTTCGGACCGCAGAACTGGAATTCGATTGCAGAGAAGCTGCAAGGTAGATCAGGAAAGAGCTGTAGATTGAGGTGGTTCAACCAACTCGACCCCAGGATCAACAAGAGGCCCTTCACGGACGAAGAGGAAGAGAGGCTCCTCGCGGCTCACAGGATTCATGGAAACAAGTGGGCGCTGATCGCACGCCTCTTCCCCGGGAGGACCGACAACGCCGTGAAGAACCATTGGCATCTTCGTTTTCGCGTGCCGCGGGCTGATTTCTGGAATCTACCTTTGCTCACCAAAACGTCAGCCATCTTAGCCCCTTTGAACCCCCCAGGTGGCACAGGACTGTATGGGGCTTCGAATATATACCGGGCGTTGAACACTCTTTCGCAAGTTCGCACGTTGCCT
>Ma05_t17720.1
ATGGGGAGGCGACCGTGCTGTGACAATTCCGGGCTGAAGAGGGGTCCATGGACAGCAGAGGAAGACCAGAAGCTCATCAGCTTCATCCTCAACAACGGCATACACCGTTGGCGTCTCGTGCCGAAGCTTGCTGGTCTTATGAGATGTGGGAAGAGCTGCAGGCTGAGATGGACTAACTACCTTCGTCCTGACCTCAAGAGAGGCGCCATTTCCGAGGAAGAAGAGAACCAGATCATCCAGCTCCACTCCAGCCTCGGGAACAGATGGTCCAAGATCGCATCACACTTCCCTGGCCGAACTGACAACGAGATCAAGAACCACTGGAACACCCGAATCAAGAAGAAGCTCGAGCTCCTTCGCGTGGATCCAGCGACCCACCAGCTCATCATCAATCAGCAGCCTGAGAGATATGATCATGGACATGCCGATGCTCGTCCACAAGCAGAAGGGAAGAGCACAGATGTGTCCGAAGACGAATTTGGTCTCATGCATAGTAGCATTTGGATGCCAAGTGATCGGAGCTCGAACGAAGAAGAGACGATACCACAGGTCAAGTCTTCAGGCAGCTGCAGCTCTTCCTTCTGTGCCTCCTCTATGGCAAGTGCACTTGATACTGAAGAAACCAAGCTGTGCTACGACTCTTTTCCTCCATGGGAAGCCATGTATCCTTTTGAGGATCTCGTCCTTCATGGGAGCTTGCTGTAA
>Ma07_g23230.1
ATGGGGCACCAACCGCAGAAATCCGAGGCGGAGATGAGGCTTTTCTCTTCGCCGCCATCACCTTCGTCTCGTAAAGGTTTGCCTGACATTGTTGCACAGAGTGAACGAGATGAGAGGGGGATGTCAAGTGGAAGAAGAGATCACGGGCAGGCCAAGCTTTGCGTCAGAGGCCATTGGAAACCATCAGAGGATGCCAAGCTTATGGATCTTGTCGCTCGATACGGCCCCCAAAACTGGAACTTTATTGCCGACAAGCTAAATGGAAGATCAGGAAAGAGCTGCCGGCTAAGGTGGTTCAACCAACTGGATCCAAAAATCAACAAGACAGCCTTCAGTGAGGAAGAAGAGGAGAAGCTTGTCGCCTCCCACAGGATTTACGGGAACAAATGGGCGCTTATGGCGAGGCTTTTCCCTGGGAGGACAGACAATGCCGTCAAGAACCAGTGGCATGTGCTCATGGCCAGGAAAGAGAGGGAGCAAGGCAGCGGCTGTAGGAGGAGGAAGGCGTTGCCGCAGAGAACGGAGGTGAGCAGAGGGCATAACAATGCGTGGAGTGGCGAGTCCTCCATCACCAGCTCCAGAGATGAGTCTTCCTCGACTTGCACTGGTAGCAGGGCCATGCCCTGTTTCTTGAAGGACTTTGGAATGGCACAGCAGCAACAGCCATTGCAGCTCTGCTTTGGAAGCGGATACAGTTTCGGGAATGAAACTTCTGAAGGATCAGCAGTCGACCATTGCAGCAATGGCTTCCTGCCAAGTGAAACTGATGGTGATCGAAAGAAGAAGTGCATTCCCTTCATCGATTTCATGGGTGTTGGAGTT
>Ma01_g10750.1
ATGAACTATAAGAAAGGCCTGTGGTCGCCTGACGAGGATCGAAGACTGAGAGACTACATCCTCAAGCATGGTCTCAGCTGCTGGAGTGCAGTTCCTGGCAGCGCCGGCCTGCAACGAAATGGGAAGAGCTGCAGACTGAGGTGGATCAATTACCTGCGGCCAGGCTTGAAGCGTGGGAACTTTTCTCCAGAAGAGGAGGAAACCGTCATCAACCTTCAAGCCAAGTTGGGGAACAGAAAAGAACAGTATGTTGCTAACAAAGAATTCCTCAGACCGAACCTTATGATGTGGTCACAAATAGCAATGCATCTCCCTGGAAGAACTGATAATGAAGTCAAGAACTACTGGAATTCATATCTCAAAAAGAGAGTTACCAAGGCTCAGAATTCAGATCCTCATGCCTCTGCAACCTCCTCCTCGGACTGCACCAACCAAGGCCCGGTCAAACATGAAGAAGAACCAAATAGCCAGATGATTTCACCTGCAACGCATGTGGACATTGGAGGTTTCTCTCCAAAGTTGACTGCTTTAAATGGCTTGCCTAGGGTTCTGTTTGGAGATTGTCTCCAGGCTAATGGTGGTGATAGCTTGCATGACCGGGGGGAGGTGATGACCAACCCATGGCACAACACCAATCCACATGGAGAGGCGTCTGGGCAAGCTACTGATGGCACCACAAATGGATATGCTGGTGCTTGCATGAATGGGGAGATGCAAGCACAACCCGAAGCTTTGCTCCAGAATCAAGAAAATGGATTCTTTGATATCTTATTCCCTGGCTTGGTCTATGATGGAATGGACTTCTGTGACAGGGAGTTT
>Ma10_g05260.1
ATGGCGGAGGAGAGCTATAGGAGGGAGCAGAGGGTGAAGGGATCATGGAGCCCGGAGGAGGATGAGGCGTTGACGCGGCTGGTAGAGCGGCACGGCCCCCGGAACTGGTCTTTGATCAGCGCGGGGATCCCCGGTAGGTCCGGGAAGTCGTGCCGGCTACGGTGGTGCAACCAGCTCAGCCCCGCCGTCCACCACCGCCCCTTCACCTCCGCTGAGGACGCCGCCATCCTCGAGGCCCACGCCCGGTTCGGCAACAAGTGGGCCACCATCGCCCGCCTCCTCCCCGGCCGCACCGACAACGCTATTAAAAACCACTGGAACTCCGCCCTCCGCCGCCGCGCCACCTTCGCAGCCCCCGATCCGATCCTCCCGTCTTCGTCATCTCCCACCGCCAATCACGAGCCGGACGATTCCTACTCGGGCTCGGCCAGGAAGCGGCGGCGCTCGAGCGACAACGCGAACGAAGGAGGATGTAGATCGGCGGCGGCTGAACTGGGTACGTCGCTGTCGCTGAGCCTGCCGGGAGAGGGCGGAGGAGTCATGGCCGCCGTAAGTGGGGAGGAGAGGACGTGGGAGGCGCCGCCTGGGGACGTGTGCCTTGTGACGATAATGCGACAGATGATAGCCGAAGAGGTGCGCAGTTACATCGACAGGACGCGATCGCAGGGCGGGGTGGAGATGACGGTTCCCGCCGTCGTCAAGCCAGAGACCGCATTCGACTGCCACAAT
>Ma10_g24510.1
ATGGGGAGATCTCCCTGCTGTGATGAGCATGGCCTTAAGAAAGGTCCCTGGACTCCTGAAGAAGACCAGAAGCTGGTCCAATACATTCAAAAGCATGGCCATGGCAGCTGGAGAGCACTCCCAAAACTTGCAGGACTTAATCGATGCGGCAAGAGCTGCAGGCTCAGATGGACCAACTACTTGAGGCCAGACATCAAGAGAGGCAACTTCTCCCCAGAAGAAGAGCAAACCATTCTCAACCTCCATTCCATCCTAGGCAACAAGTGGTCTGCAATCGCAATGCACCTTCCCGGGCGGACCGACAACGAGATCAAGAACTTGTGGCACACTCACCTCAAGAAGAAGCTGATCCAAATGGGTTTTGACCCGATGACGCACCGCCCGAGGACCGACTTCTTCACTGCCCTTCCCCAGCTGTTGGCTCTGCTCCAGCTCCACCAGCTCATGAACAGCCACCCACAGGACGACGACCACGCTGCACGGCTCCAGGTGTTGGAGGCAATCCAGGCTGCAAAGCTCCAGTATTTTCAATGCCTGATACAGTCGGTCAGTGCCACCTCAAATAACTGCTACAACTGTAGTGACTTGGAGACCATAAGCCTGCTTAGTTCTCAGATGACTTCGTCTTTCCCTTCTCACAATCCTCCTCAGAATATTGATAGCAGCAACCAATTGGCATCCTTCTTTGAGCCACCTGAAAGCAATGATACCAAACAATGCTCAAACTTTTCTGGGTTTAACCAGGGAGAGAACAACAAGCCAAGAACACCATTTGCATCACCTCTTCCTCCTCTCACTGATGTCTCGGTTGCCAACCAGGGGGATGGTTGTAGTATTACTAGCTGTGATGGAAATGGGACTCCTTTCTGCTGGCCTGAGATCATGCTTGATGACCAATTTATGAGCGAGTTCATC
>Ma03_g29770.1
ATGGGACGGCATTCTTGCTGTCTCAGGCAGAAGCTAAGGAAAGGGTTGTGGTCTCCTGAAGAAGATGAGAAGCTCTACAATCACATCATTGCGTTTGGAGTTGGATGTTGGAGCTCTGTGCCAAAACTAGCAGGACTGCAGCGCTGTGGGAAGAGCTGTAGACTCAGGTGGATCAATTACCTGAGGCCAGACCTTAAACGAGGCAGCTTCTCTCAGCAAGAAGAGGACGTGATCATAGGTCTACATGGAATTCTGGGCAACAGGTGGTCCAAAATTGCATCACAGTTACCGGGAAGAACAGACAACGAGATCAAGAACTTCTGGAACTCATGCCTCAAGAAGAAACTGCGACTGAGGGGAATCGACCCAACCACCCATAGGCCACTGAACGAGGTGAAAACACAAGAAGAGACGATCAGAATGTATTACTCGAATTCTGGTGCTAACTTTGAGCAGTTGCCGGAGCATCCCTTCCCGCTGATCGAAATCCAGACATGTTTGGATTCAATAGAGAGCAACGCGAACTTCTACTACCAATTCCACCAGCCTTTTGAGCCGCTAAGCCAGAATGAATGCTTAGTCAAGCCAGAGTTATGTGATTATGGCGGTGTCATGGATGTTCCAGAGAACTTTGGCTACGGGGAGAGCTCCAGCAACAGCGGCAACTGGAACTGCAACGTAGTACCTGAGATAAAGCATGTGTTTGGAAGTGAAGCATTGAATTGGGTATCTGTGAGCAAGGCGGAAACACTTGTGGAGCCTCATGAACACAAGCATAGTTCTTGGCGAGAGTGTCAACATGTAATGAGCTCAGAAGATTTCAGCACAGAACCAGTGGGTTCACTGCCTCGTGATCTCTCAGACATCTGCTTCAATGTCCCTCGAGATGCATCGGTAGGCGAATTCAATGTGGAATTCATC
>Ma11_g19220.1
ATGGAGTTCCATGAGACGACCTGTGGCTCCGCCATACCACCCAGCGAGGAGGAGATGGACCTGCGGAGGGGGCCGTGGACTGTGGAGGAGGACGTTGTTCTGGTCGATTACATCGCTGTTCATGGCGAGGGGCGTTGGAATTCTCTGGCTCGTTGCGCAGGACTCAGAAGAACAGGGAAGAGTTGCCGGCTGCGGTGGCTCAACTATCTTCGGCCCGACGTCCGCCGCGGCAACATCACCCCGGAGGAGCAACTCCTCATCCTCGAACTCCACTCTCGGTGGGGCAACCGGTGGTCCAAGATAGCGCAGCACCTGCCGGGGAGGACCGACAACGAGATAAAGAACTACTGGCGGACGAGGGTGCAGAAGCACGCGAAGCAGCTCAAATGCGACGTCAACAGCAAGCAGTTCAAGGACGTGATGCGGTACCTGTGGATACCCCGCCTCGTGGAACGAATCCGGGCGGCCTCCGGAAACTCCACGGTCTCTCCGGCCACAAGCCACCGGCCAGAAGACCCCGCCACGGAGCTCGCCAGGGTGAAGCTGAGCTCGGAGACCTCGAGCGCGGCCGGCTCGTCCTCGTCGGACTCGTTCGGGATGCACTACTTCTCGCCGCCTCGGGTCTCCGACGGCTTCCCCACCGCCAGCATGCAGGGATGTGAGGATAACAAAGGTGACGTGACCGGGCCCACCAAGCTGAGCTCGGAAACCTCGAGCGCGGCCGGCTCGTCCTCGTCGGACTCGTTCGGGATCCACTACTTCTCGCCGCCTCGGGTCTCCGACGGCTTCCCCGCCGCCAGCATGCAGGGATGTGAGGATAACATCGGTGACGTGACCGGGCGCACCGACTTCACTACTGCCTGCTGGTCCGAGTCCCTGCCGAGCTCCAACTCCGGCGGTTACGCCGACCTGGGGTTGACCAACTTGGACCAAGACCGAGAGCTAATGCTGGATTTACATGTCCATCAAGTGGAGGTCTCCATCTCCCTCACTGTGAGAGGTTCCAAATGTTCTTCCATGAATGCAACTCGT
>Ma08_g12510.1
ATGGATGGGCAACTTGGCTGGGGAACTCTCGACAATGGTGAGTGGAGAAAGGGGCCTTGGACTGCCCAAGAGGATAAGCTCCTCACGGAGCATGTCAGTCTCCATGGTGACGGAAAATGGAACTCAGTCTCCAAGTTAACAGGTCTGAGGAGGAATGGGAAGAGTTGTAGGCTTAGGTGGGTGAACTACCTGAGGCCTGACCTTAAGAGAGGGAATATCACTCCACAGGAGGAGATCATCATCCAAGAGCTGCATGCCTTGTGGGGAAACAGGTGGTCTAACATAGCTCGAAGCCTCCCGGGGAGGACCGACAACGAGATCAAGAACTACTGGAGGACCCATTTCAAGAAGAGCAAGCCCTCGAAGAACGTAGAGAAGGCGAGAGCGAGATTCCTCATCAGGCAGCGACAGGAGAAGCAAGGGCAGGAGGAACAACAGCACCTGCACCAGGGTGCCCAGCAGCAACAAGCGGACATGAGAGCCGCCATGAAACGGGCGGAGGAAGCCGCGCTAGCGGAAGACATGGAAGAGACGACGTACATGTATTCCGTATCTTGTATGCTGCAAGGTGGCGGCTTTAGTGGCTACTCGAGCGATGGGTCCACCGGGGATGGCTCCTGGGGAAGCCTGTGGAATCTTGGTGACGTACCAGATGACCTATGTGCAGTGACAGCACTGTATGGAGAGCGTCGA
>Ma10_g14150.1
ATGAGGAACCCCTCACAGTCATCAGCTCCAGGCTCGTCATCGACGGCGGCGGTGGAGGTGGAGGGCAGGCGGCGTGGAGGGCCGACGCCGTGTTGCAGCAAAGTGGGTCTGAAGCGGGGCCCGTGGACGCCGGAGGAGGACGAGGTGCTGGCGAGCTTCGTGCGGCGGGAGGGGGAGGGGCGGTGGCGTACGCTGCCCAAGCGCGCTGGGCTCCGCCGCTGCGGCAAGAGCTGTCGCCTCCGATGGATGAACTACCTCCGCCCCTCCATCAAGCATGGTCCCATCGCGCCCGATGAGGAAGATCTCATCCTCCGCCTCCACCGCCTCCTCGGCAACCGGTGGTCTTTGATAGCTGGGAGGATTCCTGGGCGTACTGATAACGAGATCAAGAACTACTGGAACACCCACCTCAGCAAGAAGCTCATCAGCCAAGGCATAGATCCGCGCACCCACAAGCCCTTGGCCTCCTCCACTCCTGATGCGATCCAACAGCCTCTTGCACCACCGTCCTACACTAACCCTAACCCTAGCACAAGAAGCTTTTCGGACAGACAGAACCTTCAGCATGATGACGACGACGACGATGAAGGATGGCGGAACAACGAGCTACTTGATGATGATATCTTCTCCTCCTTCCTTGACTCGTTGATCAATGAGGATGCCTTCCAGCTGCAGCACAATGTCAGTAACAACGATGATAACATTATTCTCGACAACACCATCAACAACAACAATAGCGGTAATGGGAATAACCAAGAAATGCAACCAGCAGGCGCCTCTACTGCACCTTCAGGTCCTGTGTGCGGATTTGGAACCTTTTGGGAAGCAGGCTTTGTGGGTCAGATTGGTTTGGAGGAAGGTGTTCATGAGCAGTTTGCAGATCATGCAGGCAAG
>Ma02_g09870.1
ATGGGGAGGCAATCATGCTGCTACAAGCAGAAGCTGAGGAAAGGCCTGTGGTCTCCTGAGGAAGATGAGAAGCTGATCAGGCATATAACCAAGTATGGCCATGGATGCTGGAGTTCAGTTCCTAAACAAGCAGGTCTTGAGAGGTGCGGAAAGAGCTGCAGGTTGAGGTGGATAAACTACCTGAGGCCTGATCTCAAGAGAGGGACGTTCTCAAAGCAGGAGGAGAGTCTCATAATTGAACTCCATGCAGTGCTCGGGAACAGATGGTCACAGATTGCATCACGTTTGCCAGGAAGGACCGACAACGAGATCAAGAACTTCTGGAACTCCTGCGTCAAGAAGAAGCTCAGGCAGAGTGGCATCGACCCCAACACTCACAAGCCGCTCGCAGAGATGGAAGACAAGACCTCTAACTCCGGTGATCTCAAAGCCCCCGCCACAACCTTGGAGAAAACCAAGCATTCGGTACACAAGCCGGCATCATCATCATCATCATCAGGCGAGAGCAGAACATGGAAGAATTCGGTGACGCCGACCAGAGGCTTCTTCCACGACCACGAGAGCTCATCGGCCTGCCACTTATCCCCTCTTCCACACTCAGGCTTTGCCCCTGACTGCGCTCCTCTCTTCGAAATGAACCAGGAGTTAAATTGCAGCACGATATCCACAGTTCTGCTATCGGTTCCCAGCGGAAACATCTCAGCTTTGATGAGCCTGAAACCAAATATCGATCTTTTCCGTGATGAAATTGATGGTATTCAGTGCAGCAGTGATGTTTATTTGAGTAACAGTCGCCGGAGCAGCATGAACACTGGTAGCGTAATCGAGTTGCAAAGCAGCACCTCCTTCGACGGTGGCATCCTCCCTTTCTCGGAGCTGACGCCAGAAAAGAACGCCCACGTCCAGCTCGAACGGGAACACGAGGACCTCAAATGGTCAGAGTACCTTCAAGGAACCATTACGGCATCGGCAACAATCCAAAGCCAAAGTCATCCTCTGCAATATGACATCAAGACCGAAAGCCAATCTGTACTCGTTGGTCTGGGCACTTGGCAGCAGAATCAGCAAGGACAGCAGCAGTTGCAGTCCTCAAACATCTACGGTAAGGATTTCCATATGGTATCTGTAGGTTTCGGACAGGTT
>Ma09_g28970.1
ATGAAGGAGAGGCAGCGGTGGAGATCTGAAGAGGACGCCATCTTGTGTGCATACGTGACGCAGTATGGGCCGCGGGAGTGGCACCTGGTGTCCCAGCGCATGAATGCGCCGCTGCACAGGGATGCCAAGTCTTGCTTGGAGAGGTGGAAGAACTACCTCAAGCCCGGGATCAAGAAGGGGTCGCTCACCGAGGAGGAGCAGCGCGTTGTGATCGGGCTCCAGGCCAAGTACGGCAACAAGTGGAAAAGGATCGCCGCCGAGGTCCCAGGTCGCACGGCCAAACGGCTCGGCAAGTGGTGGGAGGTCTTCAAGGAGAAGCAGCAGAGGCGACAACGAGAAAGCAGCAGCAGATCGGCGGTGTGCTCCATTGAGCCCAGCAAGTACGACCAGATTCTTGAGAACTTTGCCGAGAAGCTGGTCAAAGATCACCACCACATCTCCCCGTTGCTGATGGCCACGCCACTACTTCCTCCATGGCTTTCGAACAACAACGGTGCCCATAGACCGGCATCTCCATCGGTTGCCCTCACTCTCTCGCCTTCCACCATGCCCCCTGCTCCTGCACGTTGGCCTCCGACCGAGCGAGCAGCCGACAACAGCTTGGGCTCGTCACGCTTGCAGCATGGCATGGCACCTGGCTTCACCGCGGTGGATGGCCGCATGGTCTCCGACCTCGTCGAGTGCTGCAAAGAGATAGAAGAAGGGCATCGAGCGTGGATGTCACACAAGAGAGAAGCGGCCTGGAGGCTGCAGAGGGTCGAGCTGCAGCTGGATGCGGAGAAGGCCCACAAGCGGAGGGAGAAGATGGAGGAGACGGAGGCCAAGATTCGCGCGCTGAGGGAGGAGCAGCAGGCGGCGCTTGATCGAATCGAAGCAGAGTACAGGGAGCAGATATTGGGACTGAGGAGGGATGCTGAAGCAAAGGAGCAGAAGCTTGCAGAGCAGTGGGCTTCAAAGCATATGCGCTTGAGCAAGTTTCTTGAGCAGTGTGGATGTCGGCAATGGCCATCGGCTGAGATGAACGGGCGG
>Ma10_g04420.1
ATGCCAACAAGAGGATCACTAAACAACCCCTACAGAGAAGATGTTTGTATGGTCGAGGATGCTGTGTGGCACAGGGTACTTGTCCTGTGGTCATGGGAATATGATGACGGAAGCTTGAACAGGTCTTGGTGGGATGGAGCTCACACCAACAAAGGAGCATGGACGAAGGAAGAAGACCTCCGGCTTATCTCCTACATTAACGCTCACGGCGAAGGATGCTGGAGATCTCTCCCAAAAGCCGCAGGCCTTCTACGGTGCGGCAAGAGTTGTCGGCTTCGCTGGATAAACTACCTCCGCCCTGACCTCAAGCGCGGCAACTTCACCGAGGAGGAGGACGAGCTCATCATCAACCTCCATAGCCTGCTCGGGAACAAATGGTCTGTGATCGCCAGGAGGTTACCGGGGAGGACCGACAACGAGATCAAGAACTACTGGAACACCCACATCCGGCGCAAGCTCCTCGGCCGAGGGCTCGACCCGCAGACCCACCGCCCCATCGGTGGCGACTCGCAGTCCACCGCTTCCTGTGAGCAGCACGCGTGCAGCGGAGTGACCATGGTCGAGGGACGACGATGGTGCCCTGACCTCGACCTCACCATGGGCCTTCCCTACGCTTCCCCGAGGTCATCGACCTCGTCGGAGGTCCTGACCACACCCGCAGAAGCAGAAGCAGAAGCCACAACGCCAGCTTCGGTGCTCCCCCACGTTCGAACGATCTGCTTCTGCTATCACCTGGGATTCCGAAGCAGCCAGGTCTGTAGCTGCCAAACCAGTTCCACCGGGCCTGTTCTCGGAGGAAGGGCAGCAAACCACTCATCTCGCGCCTCTTCTTCTGCCAGAGACCAATCTTGT
>Ma09_g06730.1
ATGGACAGGAAAGGTAGCAGCAACATGAACGATAAGAGGGTGGACAGCAGCCAGGAGACGGAGGTGAGGAAGGGGCCATGGACCATGGAGGAGGACCTCATCCTCGTCAACTACATCGCCCACCACGGCGAGGGCGTTTGGAACAACCTCGCGCGGTCCGCAGGCCTGAACCGAACTGGGAAGAGCTGCCGGCTTCGGTGGCTGAACTACCTGAGGCCGGACCTACGGCGCGGGAACATCACGCCGCAGGAGCAGCTCCTGATCATGGAGCTCCATGCGAGATGGGGAAACAGGTGGTCGAAAATTGCAAGACAACTGCCGGGTAGGACCGACAATGAGATCAAGAACTACTGGAGGACCAGGATACAGAAGAGGGTGAAACGGAGCGAGTCCGACGACTTCCAGAACGCCATGCTCACGGACGAATCTGGTGCTGGCACTAGCCAGACAAACAGCAGCAACGATGGGAGGGATCAGCCGAGCCACCCCGATGAGCAGACTGCCACCGCCGCTGACGGCGTCGACCCTCAATTCCCCGCCGAGTCCAGCTACAACTTCTGGACCTTCGAGGACTTCTGGTCGATGCAATTGCCCGACGACGATTACATGAAA
>Ma11_g11300.1
ATGAGCAGGCCACTGGGTTCTGAGACGGTTGGTGTGAAGAAGGGTCCTTGGACGCCAGAAGAGGATCTAATCTTGTTCTCCTACATCAAGGAGCATGGTCCAGGAAAATGGAATGATGTTCCTGTCAAGACCGGTCTCATGAGATGCAGCAAGAGCTGCAGGCTCAGGTGGACAAACTACCTGAGGCCAGGAATCAAGCGTGGCAACTTCACCGATCAAGAGGATAGAATGATAGTTCACCTCCAAGCTCTCCTTGGCAACAGATGGGCTGCCATAGCTTCTTATCTACCTGAAAGGACTGACAACGACATCAAGAACCACTGGAACGCCCATCTGAAGAAGAAGCTCAGGAAGCTCGATGCTGATGCCGACGTCTCGAAGAGCGGCAGCAAGAAGCATTCCAACGAGCAGTCCATCTCCAGAGGACAGTGGGAGAGGTGTCTCCAAACCGACATCCACAAGGCGAAGCGAGACTTCAGCAGCACGCCGTGCGCATCGAGCACGGACGACATGGCCGGGCTTCTCCAAGGCTGGACCACCGATGACTCGCCGAAACCCGGAGATTCATCCTCCAGCCATCGGTTTGCCGACTCCATGAGCGAGGCGGCCCCTGGTTCGGTTGCGGTGGAGGGAAAGCAGCCCTTGTTTCCGAATTTTGAAGCGCATTTCGCAGAGCCGATAGAGGGAGAGGAGGAGGAGGAGATCAGCGCTGAGAGCGTTGGATCCGCAAACGATGAGGGGAGAGGTTCAACC
>Ma09_g16940.1
ATGGGGAGGCCTCCCTGCTGTGACAAGGTTGGCATCAAGAAAGGACCATGGACTCCTGAGGAGGACATCATCTTGGTCTCCTATATCCAAGAGCACGGCCCTGGAAACTGGAGATCAGTTCCTTCAAACACCGGCCTGATGAGATGTAGCAAGAGCTGTAGATTAAGATGGACAAACTACCTCAGGCCTGGAATCAAACGTGGCAACTTCACTCCACACGAAGAGGGAATCATCATCCATCTGCAGTCCTTGCTTGGAAACAAATGGGCAGCCATAGCTTCTTACCTTCCCCAGAGAACAGACAATGATATCAAGAACTACTGGAACACACACCTCAAGAAGAAGATCAAGAAGAAGCAAGACATCACCGTCCTCACGTTCCCACTCCCCAGTATGCGCCTGACACCCCCTATCTATGCCTGCAGCACCGGGAACATCTCCAGGCTTCTCGAAGGATGGACGCGTTCCTCGAAGAAGAACACCCAAGGGAAGCTGCAAGAGCGTGCCATTGCTGATGACAGCCACAGCAGCAACAATGACGCCACTGCAGCAGCATCGGTCAGAGAGAAGAGTCGAGCTGCGGGTGATCAGGGATGCAGCACGGCCATGACGCATGAAGACCTCGGCACACTGCTGTCGTTCGAGAAGGTGAGCGGCGGTTCCTGGGAGAAGACCGCCGCGGGGAAGGCGTCCTTCGGCGATGCTGAAGCCACGCAAGGTGGGGAGAACCACCAACCGCCATTGTCCTTGTTGGAGAAATGGCTCTTCGACGAGGCCTCGGGACAGGTGGATGAGCTGATGGATCTCCCTGTTGATTGCTGCTCATTGTCCATGTTC
>Ma03_g25780.1
ATGGGGAGGCACGCTTGCTGCTTCAAGCAGAAGCTGAGGAAAGGCCTGTGGTCTCCCGAGGAGGACGAGAAGCTTCTGAATCATATCACCAAGTACGGCCATGGATGTTGGAGCTCCGTGCCCAAGTTAGCAGGTCTCCAGAGGTGCGGCAAGAGCTGCAGATTGAGGTGGATAAACTATCTGAGGCCTGATCTCAAGAGGGGCACCTTCTCCCAGCAGGAGGAGGACCTCATCGTCGAACTCCATGCGGTGTTAGGCAACAGATGGTCGCGGATTGCTACCCGGTTGCCGGGGAGGACGGACAATGAGATCAAGAACTTTTGGAATTCCTGCGTGAAGAAGAAGCTGAAGCAGAGCGGCATCGATCCCGACACCCACAAGCCGCTCAACGAGGCAGACGGCGGAGAGGCAAGAGCAGCCGGTAACGGCGACAAGGCGTCAGAATCCGGCGAGCCGAAGAAGCTCGCGCCGCCCGGGTCGATGACAGCCACGGAAGAACTCGGCCTTCCCAGAAGCGTGGAGAGCTCCTCCCTGGCCAGCTCAATGAGCTACATCGCACTTCAGCATGCATCTCGGAGCTCCAACTGCGACATCGTCAACCAAAATATGCCTCTCTGGTTTGCCCAGAACTGCAGGCTGCTCGATGTGATCCCAGAATTGAGCTACAACACACCGTCGACTCCATCGACCTCGGTGGAATTAAAGCCGATGCCCGCCGGTCTCCCAGCGGACGCCTCCCTGCTACCTTTCCAGTACTTCGAGGCATGCAATACCAGCAACAGCAGCGCGAGCAGCGGCAACAGTAGCAATGGAGTGGAGTTGCAGAGCTACAGTCCCTTTCTCGACAATGGCATCTTCCCGTGGTCAGAGCTGCTGCCCAACAAGGGAGCGGAAATCCATCTCGAAGGCGAGCCAGAGGATCTCAAATGGTCGGAGTACCTCAACGGCACCATCAGATTGACAGACACGATCAAGAAACAAAGCCGGTGCTCGTATGGAATCAGCAATGGAGAGAAGCATACAGCTATTCAT
>Ma03_g21920.1
ATGACCGCTTGGGCACAGAGGGAAATCTATCGGTCAGCTTGGGAGCATGTGCCATGCGTGCATCCAGCTCCTGTTCTTCGGACATATTTAGGGAAGACGAGATATCTACGGAGTTTGTCTCCTGCAACGATCCTCCGTAGACACCTCAGATCTTGGCACCTCTTTCTCTCTCCCTGCCTCTGCTCTACGGCAATGAGGAGCCCTTGTTGTGATAAGCAAGGCACCAACAGGGGGGCGTGGTCCAAAGAGGAGGACCAGAAGCTCATCGACTACGTCGGAGTGCATGGAGAAGGCTGCTGGAGAGCACTCCCCAAGGCTGCAGGGCTGCTTCGGTGCGGTAAGAGTTGCAGGCTTCGATGGATCAACTACCTCCGGCCTGATGTTAAGAGAGGGAACTTCCAGGAGGACGAAGCCGACCTCATCATCAAGCTCCATGCCTTGCTCGGCAACCGGTGGTCGTTGATAGCTGGGAGGCTGCCGGGGCGAACCGACAACGAGGTGAAGAACTACTGGAACTCTCATCTGAGGAAGAAGCTCACAAGCATGGGTATCGATCCTGACAACCACCGCGTGGCCCGGAAGAACATGTCGTTCTGGCATCTCAACTCCACGGTGGGCGACGACCGAGTGCGGTGTGCTGGTAGCGGCAGCCTGGAGGAGAATTCCAGCGGCTTGCCGGATCTAAACCTTGACCTTACGATCTGCATACCGTCATCGGTCATGGAGAAGAACACGGCCAACCCGACGCTCCTTCTCTTTCGC
>Ma07_g08110.1
ATGGGAAGAGCCCCCTGCTGCGACAAGGCTAACGTGAAGAAAGGCTTGTGGTCGACCGAAGAAGATGCTAAACTCAAGTCCTACATCGAGCAGCATGGCATCGGCGGCAGCTGGATCTCTCTCCCGAAAAAGATTGGCCTCAGGCGGTGCGGCAAGAGCTGCCGTCTCCGGTGGTTGAACTACCTCCGGCCGAACCTAAAGCACGGCGAGTACTCCGAGGAAGAAGATGAGATCATCTGCAGATTATATTTGACCATCGGTAGCAGGTGGTCATTGATCTCCACGCAGTTGCCGGGGAGAACCGACAACGACATCAAGAACTACTGGAACACGAGGTTGAAGAAGAAGCTCCTGGGCAAGCAGCAGAAGCATCACCGACAGGCACGCAGAGCCACGGCGCCGCAGCAAGAAGTCAAGATCCGAGAGAATGGAATCCTGGTGCAACTACCTCCATCGGAAGCCCATCGATCAGCTTCGCCTGGCATGGCTGATTCGCATGGTGAAACTTCAGGAAGCTCCAGCCAGGGGCATGGCCGAGGAGAGCAGCGGGACGAGCACGCCGGAGGAGGAGAGCACGAACTGGGACGAGATGATCCCCTTCATGTACCCAGATTGGGTGCACGGCGGGCAAGAGATCTTTACCATGCAGTGATGATTGACGTGCCTTTTCCGGAGAATATACTATTAGGAGATAAAAAGGACTGTCATGTACCATTAAATGCGACTAATGCAATAAAAGGAGGATCAAACAACGTCAGCCGCCACTAT
>Ma04_g13260.1
ATGGGGCGGCATTCTTGCTGTCTCAAGCAGAAGATAAGGAAAGGCTTGTGGTCTCCTGAAGAAGATGAGAAGCTCTATGATCACATCATCAGATGTGGTGTTGGCTGTTGGAGCTCAGTGCCAAAATTAGCAGGACTGGAACGCTGTGGGAAGAGTTGTCGACTCAGGTGGATCAATTACCTGCGGCCGGACCTTAAAAGAGGCAACTTCTCTCAGCAAGAAGAGGATACGATTATAAGGCTACACGAGATCATGGGTAACAGGTGGTCACAAATTGCATCACAATTGCCAGGAAGAACAGACAATGAGATCAAGAACTACTGGAACTCATGTCTCAAAAAGAAACTCCGGCAGCGGGGAATCGATCCAAGCAGCCACAAGCCACTGAGTGAGATAGCAGCACAAGAAGAAGGGACCAGAACACATTGCTCTAATACTGGTGCTGCTTTTGAGCAGTTGCAGTTGCATCCAGTCTTTGACACCTTCCCACTGATTGAAATCCAGACGTGTTTGGATTCAGTAGAGACTAATGTAAGCATCTACGGTCAATTCCATCAGACTTTTGAACCAGTAGGGCAGGATGAGTGCTTAGTCAACTTGGAGTTATGTGATCATGGCAGTGCCTTGGATAATATCGGTCACGGGGACAGTTCAATCAACAGCAGTAACTGGAACTGCAACATAGGATCTGAGATGAAAAGTGTGTTTGGAGATGAAGACTTGAACTGGGTATCTCAGAGTAAGGTGGAAACACCAGCTCATATGCAGATGAATGAGGAGAAGACTCATGAACACAAGTTTAATCATTGGCAAGAGAAAAATACCTACCCAATTCCAGTGAGGTCACTGTCTCATGATCTCTCAGAGACCTGCTTCAGTGTCTCTCGAGATGCAATGGAAAGTGAATTCAATGTGGATTTCTGC
>Ma10_g11100.1
ATGGAATCGACATCTTCGGCGTCAGCAGGATCCGGTGGCACAAAGGCGTGCCGGCGTGGGCACTGGAGGCCCGGTGAAGACGAGAAGCTGCGGCAGCTCGTGGAAGAGTTTGGACCTCGCAACTGGAACTCGATTGCTGAGAAGCTGAAGGGGAGATCAGGTAAGAGCTGCAGATTGAGGTGGTTTAACCAGCTTGACCCGAGGATCAACAAAAGGCCATTCACAGAACAAGAGGAAGAGAGGCTGGTTGCGGCTCAACAAGTTCATGGAAACCAGTGGGCGCTGATCGCACGGCTCTTTCCCGGGAGGACAGACAACGCGGTGAAGAACCATTGGCATGTCATCGTGGCTCGCCGTCACAGAGAAAGATCAAAGCTCGTGAGGAAGAGACCCCTGCAACGGTTCCAAATCCTATCCGACGTCGAGCTTTCAAGCATCCATTTGTTGCCGCAAACATACCCTAATCCTAAACGTAGTTCTAGTGTTTATAGGAGGAGTTCACAGCTCCATGACCAGCCACCTCGCCGTTATCGTCGTCTACCTCGCTGGAGTCTCGTGGCATGCGAGGAGGATGCCAAGTACAAGAAGGCAGCTCCTCTGGATTCCGGTAAATGCTCCTCCGAGAGTGATTGCTGTCACGCAGTAAACGCATGCGAAATGGTCGGACATGGGGACGATTCTGACATGTCCATCGATCATAGAGCCATGAATGAGAAGACTGATAGAAGGAAGAACGTTCCTTTCATAGACTTTCTGGGCGAAATCTTTGTTCCGAATGCA
>Ma05_g31440.1
ATGAAGGATAGGCAGCGGTGGAGGGCCGAAGAGGATGCTATATTGCGCGCATACGTGAAGCAGTATGGTCCCAGGGAGTGGAACCTCGTGTCCCAGCGCATGAACGTAGCGCTCAACAGGGACGCCAAATCCTGCTTGGAGAGGTGGAAGAACTACCTCAAGCCGGGAATCAAGAAAGGATCACTCACCGAGGAGGAGCAGCGGCTGGTGATCCGGCTGCAGGCGAAGCACGGCAACAAGTGGAAGAAGATCGCGGCGGAGGTCCCCGGGCGCACACCCAAGCGGCTGGGCAAGTGGTGGGAGGTCTTCAAGGAGAAGCAGCAGAGGCAGCAGAACGAGAGCAACAAAGCGGCGACGAGCCCGGCGGAGCCAGCCAAATACGACCGCATTCTCGAGAACTTCGCGGAGAAGCTGGTCAGGGAGCGGCGGGGAGTCCCACTGCTCATGGCCGCGCCATTCCTCCCGCTGTGGCTTTCCAACAATGGCGGATCCCATGGGCCGCCGTCGCCCTCGGTTACTCTTACACTCTCGTCTTCCACCGTCCCTCCTACGCCTAAACCCTGGCTGCAATCCGAGGGAGGCGCGGACGGTGGCTTGGGACTGGCGATGTCACAGAAGGGCATGGCTTTGGGGGTCTCCGGTTCGGTGGTCGTCGACGGCCACATCATGACGGAGCTGGTGGAGTGCTGCAGAGAGGTCGAGGAAGGGCATCGGGCATGGATGGAGCAGAAGAAGGAGGCAGCATGGAGGATGAAGAGGCTGGAGCTGCAACTGGAGTCGGAGAAGACCGGCAAGAGGAGGGAGAAGATGGAGGAGATCGAGGCCAAAGTGCGGGCGCTCAGGGAGGAGCAGCAGGCGGCACTGGAGAGGATCGAAGCAGAGTACGGGGAGCAGATCGCAAGGTTGAGGAAGGATGCCGAAGCCAAGGAGCAGAAAGTGGCAGAGCAGTGGGCTGCGAAGCACGTGCGACTGAGCAGGTTCCTTGATCAGGTCGGCTACCGACAGTGGCCGCCGGCGGAGACGCATGGGCGG
>Ma05_g20320.1
ATGGGGAGGCCGCCTTGCTGCGATGAGATGGTCGTGAAGAAGGGGCCGTGGACGCCGGAGGAGGACAAGAAGCTGGTGGAGTACATCCAGCGGCATGGCCATGGGAGCTGGCGAAACTTGCCGAAGAATGCCGGGCTGAACCGGTGCGGCAAAAGCTGCCGACTCCGCTGGACCAACTACCTCCGTCCTGACGTCAAGAGGGGGAAGTTCTCCGAGGACGAGGAGCAGATCATCATTCACCTCCACTCCATCCTCGGAAACAAGTGGTCTACCATTTCCAGGCGTCTACCAGGAAGGACAGACAATGAGATCAAGAACTACTGGAACACCCATCTCAAGAAGAAGCTCCTCCTTATGGGCGTCGACCCAGTCACCCATGCGCCCAGAACTGATCTCGACCTGCTCGCCCTCCTCCCTGTTCTTCTTGCTGCCGCCACCGGCCTTGGAAACTTGGGCAGCTCTTCGAGCGATGCTCCTGGGCTTCAAGCAGATCCTGTGCACTTGGTCAGGCTCCGAGTGCTCCAGACGCTGATCCAAGCCACGACTGCTGGTCCCAGTATCGATGCCATGAATCCTTTGTCCGCAGCCTCCCTCGGCTGCGCCCAACCGAACCAGCAGCTTGTGGGACTTGCTCCTGACCTCTCGGCCGTGGCCAATCCCGGTGGTTCATCGTTCCAAACAGGGACGAAGACGGAGAGTTGCAGTGGAATTGCCGTACCAGTCGTGTTCAGCTCCTGTGCCGTTCCCACAGCTCGTTCCATCCACCCACCAATTTCGATTCCCCAAGAATCGGCACCGATGGACTCGCCTGCTTCGATCCCGTTCGAGGATTGGCATGGACTCAATCCAGGTGAATCTAACGCTGACGACATGATCTGCTGGAAAGATATTATAGACCAAATATGTTGGACAGGACAATCA
>Ma05_t20940.1
ATGGGCAGGGCTCCTTGCTGTGACAAGGTGGGCTTGAAGAAGGGAGCATGGAGTGCGGAGGAGGACAAGATTCTGGTCGACTACATCCAGCAACATGGCCATGGAAACTGGCGAGTGATGCCGAAGAGAGCCGGGCTGTTGCGATGTGGGAAGAGCTGCAGACTGAGATGGACCAACTATCTCAGGCCGGACATCAAACGAGGAAACTTCACCAAGGAGGAAGAAGATACCATCATTAGCCTGCATGGGGAGCTTGGGAACAAATGGTCTGCGATTGCAGGAAGCTTGCCGGGCCGAACGGACAACGAGATCAAGAACGTGTGGCACACCCACTTGAAGAAGCGCATGGATCCCAAGGAAGCGACGCGTGCGCCCAAGAGGGAGAGGAAGAGGAAGAAGAAACGTGACGCCAAGGACAAGCTGGAACCGGAGCAAGAAAACCAGCGGCCGGACGCAGACGCAGCTCGTCGTAGTCCGAGACGCGATGACGCAGGGCTCGTCGAAGTGTCACTGGAACAGTCCTACAGCGGCTTCTCGTCCGCCGCCACTGACTCGTCCGTGATGTCGGGAGACGCTACCGTGGACGCCAAGGACGAGAGCTTCACCTCCAAGGAACTCAAAGAGATCGACGAGAGCTTTTGGCTGGACGCGTTCGCCGTCGATGGTTCATTGCAACTCCCTCCTGCAGCAGTTGCAGACAGTGCGGCCTTCAGCGACGACATGGAGTTCTGGCTGAAGGTGTTCATGGAAGCTGATCATTTAGAGGACCCGTCGCAGATGAATCCCGCGAATGTCCATCTGAACTAA
>Ma07_g10330.1
ATGAAGATCGAGCAAAGTTGTGTGGAGAACAAACAATCTGCGGCAGCTTCGAGCTCATCCCTGTCCGAGGGTAGTTATGGAATGACTAGGATGTCACCTGCTGTTTGTAGCAGGCCAGCGCCTTCACCATCGGGGAGGAGAACTAGTGGTCCTATAAGGCGAGCTAAGGGTGGTTGGACACCACAAGAGGATGAGACATTAAGGAAAGCTGTTGAAGCTTACAAAGGAAGATGTTGGAAGAAAATAGCTGAATTTTTTCCACATAGAACTGAAGTACAATGTCTTCATCGGTGGCAAAAGGTTCTCAATCCTGAACTTATTAAAGGTCCATGGATGCCCGAGGAGGATGAGAAGATCATCAGTCTTGTAGCAAAGTACGGGGCAACAAAATGGTCTATAATTGCAAAATCTCTTCCTGGTCGAATTGGGAAGCAATGCCGAGAGAGGTGGCATAATCATTTGGATCCTACAATAAAGAAAGATGCATGGACCGTAGAGGAGGAACTTGTGCTCATGAATGCCCATTGTGTACATGGAAATAAATGGGCAGAAATTGCAAAGGTCTTACCTGGAAGGACTGACAACTCGATAAAAAATCACTGGAATAGTTCCTTAAAGAAAAAGTTAGATTTCTTCATGGCTTCTGGTAAGCTTCCACTGTTTCCAAAACCTGAGATGCTTGATGATTCAGAGGCAATAACCAACCTAGATGGTAGACATTCACTTCTTAGTTTGAGCGAAGGATCAGATACAATTACCAGAGCTTTTTCTGGATCAGTTTGTTCCTTTGATTCTGGTTTGCCTGCTGAACCATGGAAATTGGAAGACCAAAGTAATTGGTTGGCATTGTCAACAGTTCAAGACTCTAAGACAGAAGCTTTAACAAATTTGACTGTAAGGGGAATTAATGATCCAGATACTGGATGCAGCAAGCATACCTCGACATCTGATATCTGCACTAGATCTGATCCAGAAACAGAGTTGGCAGAGTGTAGCAACTCCGGTGAGAATGATCAGCTGAATGATACCTTGCAACCAACAAAATCAAAGTTGGAAACTCCTCCTGATTTTGGTTCTCTCTTTTACAAACCATTCCAACTAGAAGATGTTTGCCTTTCTGCAGCTTCTACTCTATTAACCACACATGATTCCATCCAACAATCATACTGCTCAGCGATCGTGACTTCGCCAAATAGTTATCTGACTCCTCCCTCTGTGACCGGGAGGAATTCAATTCAAAGTGTTGAATCTGTATTAAAAAGTGCAGCTAGAAGTTTCTCCAACACTCCCTCTATTTTCAGGAGGACAAAGAGGGAAGCAGAAACGATGTTTGCTTCTGATAGTAGTTCGTCACAGCCAGATAGGTTAAAAATTCTGGACACTTCTGGTACTACTGTAGAAGGAAAGAGTGGAGATAACTCAGAGGCAACCGATTCTTCAAAATTCAGTTCTAGTCCTTGTGACAGTGGAACCATATTATACAATGGAAAGAGCTTTAATGTTTCTCCCGCGTACAGGTTGAGGTCCAAAAGGTCTGCAATCGTCAAATCAGTGGAGAAGCAGCTTGATTTTACATTCAAGGAAAATGATTGTGATGGTAATATTGAACACCTGAACTTGCCTACAGACAGCAGTTCCCATAGTTCCAATACCATCCTTCCGAGCATACAGGAGAGGAAATTAACTGAGCCTCCAATTGGATCG
>Ma02_g00290.1
ATGGGGAGAGCTCCATGCTGTGAGAAGGTGGGGCTGAAGAAGGGGAGGTGGACAGCGGAAGAGGATGAGATCCTGGTGAAGTACATTGCTGCTAATGGAGAAGGGTCCTGGAGATCACTGCCCAAGAATGCAGGGCTCTTGAGGTGTGGAAAGAGCTGCAGACTCAGATGGATAAACTACCTCAGATCTGACCTAAAGAGAGGTAACATTACTAGAGACGAGGAGGATATCATCATCAAGCTGCACGCCACTCTTGGAAACAGGTGGTCCCTAATAGCCGGCCATCTCCCGGGAAGAACCGATAACGAGATCAAGAACTACTGGAACTCTCACCTCAGCAGAAAAATCCAAAGCTTCCGGCGAACTGGAATGGACAGCAAGGCCGCAGTCTTAGACCTCAGTAAGCTTCGCGGTGGTGGGGGCAGGCAGCAGGGTGCCTGCATTGACCGGTCGGCCATGAAGAAGACCAACACCATGAATAGAGAAATCAGAAGAGATAAGCAAGACATGGCTGACATCCGGCCCCCAGCTTCGGTAGTGCAGAGTGATGAGGGTCATATCATGGTTTCCGATCCTGATCAAAACCAACAAGCTAGCAGCGTCACGTTTGATGGGATCACCATGGATCCTAATGAAGAGATGGTAAGTGAGCTTTGGGACACAGATGCTGATATGGAACACGTGCTGTTTGGTCCAAGTGAGGAAAGCATGATTGGGTGGGGGTACACTCAGGCAGACAGTGGTGTGATGAGCACAAGTAGAGTTGAATTGGCATCCAAGAGTGAGGATGAGATGGGTTCATGGCAAAGGGAGAAGCTCTTGGAGTGGGACTTGGGGGCCAACGAGGAAGCTGGAGAGATGTGGCCATGGATGTGGGACAGTGGAAATGGGGAGTTAGCCCTCCGTGGTGTGGATGACTCTGGATACCAAGAAGGCTCATTAGATGATGGCTGGCTTATT
>Ma09_g04930.1
ATGGGTTTCTTCCCTCCGGTGGCGTCTCCATTTCCTGCGGTTGCAGGTGGGGATGACAAGAGCAACAGCCAAGGCGGGGAGGAAGAAGGCGGTGATGGTAGTCCTCATGGGAACGAACAGCAGCACAGGCTATGTGCCAGGGGCCATTGGAGGCCAGCTGAGGACGCAAAGCTCAAGGAGCTCGTCTCCCAGTTTGGCCCCCAGAACTGGAACCTGATTGCTGAGAAGCTAGAAGGCAGATCAGGGAAGAGCTGCCGGCTGAGATGGTTCAACCAGCTCGACCCAAAGATCAACAGGAACGCGTTCAGTGAGGTGGAAGAGGAGAGGCTTCTCGCTGCCCACAGGCTTTACGGCAACAAGTGGGCACTGATCGCCAGGCTCTTCCCGGGCAGGACAGACAACGCAGTCAAGAACCACTGGCATGTGATCATGGCCAGGAAGCAGAGGGAGCAGTCCAACGCTTACCGGAGATCAAGAAGGCCATCTGTTTCCCCCTCCTGCGCTCTCCTTCCTCAACCTCTCCCCAACAACAACAACAACAACAACGCGTGCAGTGGCGAGTCGACCATCACCAGCACCAGAGATGAGTCTGCTTCCACTGGCGCAGACCTTTCTCTCAGTTCCTTCACCAGCAGGATTGTTCCTAGCGTCCCTGATGGACACATCCCCTCTCAAATACTACTCAATGGGAAAAGATGTGTCGGGAGGTTTGGTGACTCCGGTGGTGGCTTCTCCCCTCGTGTTCCTAGGATGTTGCTTCCTGGGGTTGTTGATGAGCCTGGTTGCACCGGTTCAGCTTCTGAGGAGGTTTCAGTGGCCTACCACATGAGCAATGACCTGCCTCGTGGTGAAACAACACATGGGAGTGGATTGACCTTCATTGATTTCCTAGGTGTTGGAGCAACA
>Ma06_g03570.1
ATGGGAAGAGCTCCATGCTGTGACAAGACAAACGTGAAGAAGGGACCATGGTCTCCCGAGGAGGACGCAAAGCTAAAGGATTACATTGAAGAGCATGGAACGGGTGGCAATTGGATTGCCCTGCCTAATAAGATTGGGTTGAAGAGGTGTGGCAAAAGCTGCAGGCTGAGATGGCTAAATTATCTGAGACCAAACATCAAACATGGTGGCTTTACAGAAGAGGAAGATCAAACTATCTGCAGGCTCTACATAAGTATAGGGAGCAGGTGGTCAATAATTGCAGCCCAGCTGCCAGGAAGAACAGATAATGATATCAAGAATTACTGGAACACAAGGCTGAAGAAGAAACTACTCGGCAAGCAAAGAGAACCGAATCGATCGCGAAGCCTCCACCTTAACCATGTTCCTGGCGACGCAGCTGATAGGTTGAAGCACGAAGCACCTTCCCAAACCCTAAGCGCATCAGCCCTCGAGAGAATGCAACTCCACATGCAGCTCCAAGGCCTCCACAATCCCTTCTCCTTCTACAACCACCCTGAACTCTGGCCCAAGTACTATCATCCACTAGGAGATAAGATCTTCCAAAGCCAAACCACAGATGCTACTGCTACAACCCCTGTGCAACAAGCTCCTGATGTATCAAAGCTGATGAGTACAAACATACAAGAAACGGACTGCTTACCGTTAGGGTTTCGCTCACCCTCGAGCGGAGGTACTCTCAGCATGGAAACTTCGAGCTCCAACTTGGATTCTGCAACTGCAGGTGTTCGAGCTGACCTCCATGACCTGCTCTACTGCAAGAACTCCTCCACTGTAGGGCATGAAGAGCATCAACTTGTTGACTTAGACTGTTACAAAGAAATATATGGTGAAACGGAGAGTACAAATTGGTGGCCTACTGAAGGTTTCATGGATCAAACAGCAACAGTGTCTTGGGATTCAGCCTCAGCTCTCCATTCCGAGTTCATGTGGCAAGAGAATGGGCTACGGTTTGGTCTG
>Ma03_g07620.1
ATGTGCACCAAAGATCACTGGAGGCCTGCAGAGGACGCGAAGCTCACGGAATTGGTTGCCAAATATGGCCCTCATAACTGGAACGCCATCGCCGAGATGCTTCAGGGTAGATCAGGAAAGAGCTGTAGGTTGAGATGGTACAATCAACTGGATCCAAGGATCAACAAGAATCCTTTCACGGAGGAGGAAGACCAGCTGCTGCTCGCCGCTCATCAGATCTATGGAAACAGGTGGGCTATCATCGCACGCCTATTCCCCGGACGCACCGATAACGCCGTGAAGAACCATTGGCATGTGATCATGGCACGGAAGCACAAAGAACGGTCTCGGCTTCATGGTAACTTCGTCGACGAGGAGCAGTCTCAGAGATGCAAGAAGAGAAAGCTCGAGCCGAGAAATATGGTTTCCATGATCGAGGAGTCTGATAGAACATCTGTCACGCATGATGGTCTGATTGCAGATAGAGATAACTCGATGGAGTTCTATGACTTCCTCCAAGTAAACAGTGACTCTGACAGCACTCAGGAGGATTTGGGAAGAAAGAGAGAAGAAGATGGGGAGGAGAAGAAGGGAACTCATGTCAGGTTCATTGATTTCATGGCTGTCGGAAGCATA
>Ma10_g17650.1
ATGGGAAGGAAGCCTTGTTGTTCAAAGGAGGGGCTCAACCGAGGTGCATGGACTGCAAACGAAGACAAGATCCTTGTCTCCTACATCTCAACTCACGGAACAACCAAATGGGGATCTCTACCCAAGAGAGCTGGCTTGAAGCGATGCGGGAAGAGCTGCCGCCTCCGGTGGCTCAACTACCTGCGGCCTGGGATCAAGAGGGGGAACATATCGGACGACGAGGAGGAACTCATCATCAGACTCCACAAGCTCCTTGGCAACAGATGGTCTCTAATCGCAGGAAGACTGCCAGGGCGAACGGACAATGAGATCAAGAACTACTGGAACACCACCTTGGTGAAGAGACTGCAAGGTGGGTCGTCACAGCTCCCGAGTAATCCAAGCCCCGCCACAGCCCAATCCAAAGGGAAAGACACGGCGGTCGCCACGCCGCCGCCGGTGACTGGCTCGAAGGTGATCCAGACCAAGGCATTAAGGTGCACCACGGCGTTCTTCGGCCAAGATACAGCCTGCATGCCTCCGCGCTTGGCGCCAGAAGAATCCGATGGCTGCTCCAAGATCTCTCCATTTGGCTCTTCTCTGGACGTGGTTGCAGCCTTCCCTTCAAGCTCGGATGCTTGGAAAGAGAGAGACGACGGCGTTCAAGTCGAGAACCCTGAATCAAAAGAAGCCGATGACGCCGCGAACATGGGCTTCTATCCAGACGACTTGATGTCCCTCGATGGAGCACTGATTGGAAACTGGATGGAGAAGGACCAGTTTCAGCAAGACAACATGTTAGATGTCAAGCTTTTGGCTTCCATCTTAGAAGCTGACGAACAGGGGTATTGGAGC
>Ma02_g04860.1
ATGGGACGAACACCTTGCTGTGATAAGAGTGGGTTGAAGAAGGGGCCATGGACACCTGAAGAGGATCAGAAGCTCATCGACTACATACAGAAGCATGGACATGGGAGCTGGCGAACTCTTCCGAAGAATGCTGGTCTTGCGAGGTGTGGGAAGAGCTGCAGGCTCAGATGGACGAACTATCTAAGGCCCGACATTAAAAGGGGAAGGTTCTCATTCGAAGAGGAGGAGACGATAATTCAATTACATAGCATATTGGGGAACAAGTGGTCGGCGATCGCTGCTCGGCTGCCCGGAAGAACCGACAACGAGATCAAGAACTACTGGAACAGTCACATCAAGAAAAGGCTTATCAGAATGGGGATTGATCCCGTCACTCACACCTCTCTTTTGAACGCCTCCTTGTGTAATCCTACACTACTGAACCTGTGTGGATTACTTGGTCTTCATCCTCTGATCAAGACCGAGCTCATGAGGATATCCACAAACATCTTGGCATCCCAGAGTCAAAGTCCAAGCCTTGTTAACCAAAGCATCCAAGGCCAACAGTACTTGCCGCATGATGCACAAGCTCAACAGCATTTGGAGCTCTTCCAAAACCAACAGCTTCAGAATCAAACATTGCTAAACGCTCCATTCCCGGATGGAGGCCAATTCCAGGAAGCTGCTGACACCAACTTGTGGCATGACATTGTCATCTCAGACACTCATCTCATGAACGTGACGGGGGTTGACAATAACAACTTGGAGGCTTCTATTCCCGGTTTGGTCTCGGATAGCTTCTGCATTAGTGGGAACAACAGCCAGAACTACAATCTGGCATCTATCTTATCAACACCTGCTTCAAGTTCAGACAATATGATCAGCTCCCCACCATCGACATACATGAACAGCAACACCGAGGACGAAAGGGACAGCTCCTGCAGCGATATCTACGATTTTCAAATTCCGGATCTGTTGGATGTAAGTGACTACATG
>Ma00_g01590.1
ATGTGGGGGAAGGTTGTCGATTCCATGATGGCGGCAACCGGGAGCAGCAGCAGCAGCAAAGACGTCGATAGGATAAAGGGGCCGTGGAGTCCGGATGAGGACGCGGCGCTGCAGCGGCTGGTGCAGCGGCATGGGCCCCGGAATTGGTCGCCTATAAGCAAGTCCATCCCGGGGCGGTCCGGCAAGTCGTGCCGGCTGCGGTGGTGCAATCAGCTGTCCCCGCAAGTGGAGCACCGGCCTTTCACAGCGGAAGAGGACGAAATCATCATCCGAGCCCACCGCCGCTTCGGCAACAAGTGGGCGACCATCGCCCGCCTCCTCTCCGGCCGCACCGACAACGCCATCAAGAACCACTGGAACTCCACCCTCAAGCGCAAGTGCACGCCGCTGTTCGGTGACGGCGGGGCCAGCAGCGACGGGTCTGTGCTCTTGTCGGGCAGAACAGGGATGTGCTTGAACCCTGGAAGCCCCTCGGGCTCTGATCTCAGCGATTCTGGCCATCACAGCCACTCGGTTACTGTAACCGGCGCCGTCATGCCTCCATCCTCTTCCCCTCACCAATCCCATCAGATGGAACAAATCACGGCTGCTATCACCGACACCACCACTCCCCTCATCATCTACGAGGATCCACCGCAGCGGTGCTCCACCACGGCCTCCGCAGCTTCCGCCGAGGAGGAGCGGCGGCCGGAGCCTTTCCCTTTAAGCGCGGAGGTCCTGGCGGTCATGCAAGAGATGATCTGCAAGGAGGTGAAGTGCTACATGGCGGGTCTGGAGCACCATGAGGTGCGGCATGCAGAGAGCGTCCGCGACACCGATATCAATCGCATCGGACTGACAAAGATCGAA
>Ma01_g11890.1
ATGGGGAGGCGACCGTGCTGCGACAAGCTCGGGGTGAAGAAGGGGCCGTGGTCGACGGAGGAGGACAAGAAGCTCATCAGCTTCATCCTCACCAATGGCCATTGCTGCTGGCGCGCCGTCCCAAAGCTCGCGGGCCTGCTGCGGTGCGGCAAGAGCTGCCGGCTTCGGTGGACCAACTACCTGCGCCCCGACCTCAAACGAGGTCTGCTCAGCCCCGCCGAAGAGCAGCTGGTCATCGATTTCCATGCTCGCTTGGGGAATAGGTGGTCAAAGATTGCAGCAATGTTACCAGGAAGAACAGACAACGAAATCAAGAACCTGTGGAACACACACATCAAGAAGAAACTTGTTAAGATGGGCGTCGATCCAGTCACTCATAAGCCACTCGACAGGAAAGCGAACTCCGTCTCCTCACAGTCCACTGCGACGACGGAATCGAAGTCCGACCAGCAGTTACAATCACGAGGAACCGACGGTCAAATCCAGTCGTCGGAGAACACATCAAGTCCAACGGAAGCAAGCTCGAACGCTGATGGCGCAGACCCGCTGTTAAGCTGCTTGTGGGAGGACAACACGTCACTGCTGGATGAGCTGTGGCAGTTTCCCAGCAACGAGGACGTGGATTACGGCAGCGTCGCCGGGCCAGTATGGCCGTGGGACGAAGGGAGCTGCGAGTGGCTGCTCGATGACCAGGCTCTTGGG
>Ma06_g06660.1
ATGAAGATACAGCAGAGTTGTGTTGAGAACAAGCAATCAGCTGTAGCCTCAATCTCATCCCTGTCGGAGGGAAGTTTTGGTTTGTCTAGGGTGTCGCCTGCCGTTTCTAGCCCACCGACATCTTTGCCGTCGAGGAGGAGAACTAGTGGTCCTACAAGGCGAGCTAAGAGTGGTTGGACACCGCAGGATGATGAGACATTACGGAAAGCTGTTGAAGCTTACAAAGGAAGATGTTGGAAGAAAATAGCTGAATCTTTTCCTGATAGAACGGAAGTTCAATGTCTTCATCGGTGGCAAAAAGTTCTCAATCCTGAACTTATTAAAGGTCCATGGACCCCAGAGGAAGATGAGAAACTCACAAGTCTTGTAGCAAAGTATGGGCCAAAAAAATGGTCTGTCATTGCAAACTCTCTTCCTGGTCGAATTGGGAAGCAATGTCGGGAGAGGTGGCATAATCATTTAAATCCTACGATAAATAAAGATGCTTGGACTGAAGAGGAAGAACTTGCCCTCTTGAATGCCCATCATATACGTGGTAATAAATGGGCAGAAATTGCAAAGGCCTTACCTGGAAGGACTCACAACTCAATTAAGAATCACTGGAATTGTTCCTTAAAGAAAAAGTTAGATTTCTTTTTGGAAACTGGTAAGCTTCCAAAAGTTGTAAAACCTAAGATGCTTAATGGCTCAAAGGAAATAGCTGGATCAGCCAGTTCCACGTATTCTGGTCTGCCTACTGGACTATATAGATTGGAAGATAAAAAAAATTGGTTGGAACTGTCAGCAGTTCAAGAATCTAATGCTGAAGCTGTTAATAATTCTACTGTTGAAAGCAGTATGCTCACTCCACTATCTGATATCTGCACTATATCTGATTTGGGAACAGAGTTGGCAGAATGTAGTAACACAGGTGAGAATGATCAATTGAATGGTACATCTGCACCATCATTGCACCCGGCAGCTCCTAGTCTCCTTGGTGCTCTCTTTTGTAAGCCATCTCTGCCAGAAGATGTTTGCCATTCCAAAGATTCTGCTCTCTTCACCTCATATGACTCTACGCAACAATCACACTGCTCGTTGATTGTGAAACAGTCCAACGGTTATCTGACTCCTCCCTCTGTAACCAGTAATAATGGAGTTTTCTGTGTTAAATCCATATTAAAAAATGCAGCTAGAAGTTACCCACACACTCCATCTATCTTCACGAGGACAAAAAGGAATGCAGAAGCATCCCTTGCTTCTGATAGTACTTCACAGAAAAGTAGCGCAAAATTTCTGGACAGTTCTGATAATGTGGAGACAACCAACACCTCAGTGTCAAAATTCAGTTCGAGTCCTTGTAGTAGAGGGGCCATATTATTCAATGGGAAGAACTTCAATGTTTCTCCTCCATACAGGTTGAGGTCCAAAAGAACTGCAATTATCAAATCTGTTGAGAAGCAGCTTGATTTTGCATTTGAGGAAACTAATTGTGATGGTAATGCCAATCCCCTTAAAATGGCTGTGGCTAGCAGTTCTATTTTTAAATCCAGAAATGTCCTTCCAATCATA
>Ma08_g25960.1
ATGGGAAGCAGGAAGGATGTGGATAGGATCACGGGGCCGTGGAGCCAAGAGGAGGATGAGGCGCTGCAGAGTCTGGTGCAGCGCCACGGACCTAGGAACTGGTCGCTCATCAGCAAGTCCATCCCGGGTCGCTCCGGAAAGTCATGCCGGCTGCGGTGGTGCAACCAACTCTCGCCACAGGTGGAGCACCGCCACTTCACGGCGGAGGAGGACGAGATCATCGTCCGCGCCCACCGCCGCTTCGGCAACAAGTGGGCTACCATCGCCCGCCTCCTCTCCGGCCGCACCGACAACGCCATCAAAAACCACTGGAACTCCACCCTCAAGCGCAAGTATAGCACCGCTTGCCCCGTCGACAACGAGCTGCGGCACCGGCCACTGAAGAGAGCAAGCAGCGACGGCCTCACCCTGTTTCACCACAGTCACTCGCTAATCTCTCCGCCGGCGGCGGCGTCACACATCCATCAGCCGTTTCCCAGAACTGGCGGTGTCGTGACTCTCTCCTTTTCTCCGAGCCAACACCACCATCATGGCGGACCGATCACTGCTGCTGCTGATCCTACTTCTCTAAAGAACGACGACGGTCCAACGACCTTCCTGACCCTCTCCCTCCCCGGCTCAGATCAGATTCACACCTCCAGCCACCGCCACCGATGTTCAGCCACCGCCGCCAGCCCTTCTGGCCGCGCCCGGATTCCGAACGCCGATGATGAGCGTCGGTCTGCACCTTTCTCATTCAGCGGCGAGTTCATGGCAGTCATGCAAGAGATGATCCGCAGCGAGGTGCGGAGCTACATGGTCGAACTGGAGCAGGGCCGCATGGTGTGCGGCACGCAGCCGCCGCCCTGCAACGCCGCGGCGAAGCGCGTCGGAGTAACGGATGCAGAG
>Ma09_g25590.1
ATGGGTCACCACTGCTGCAGCAAGCAGAAGGTGAGGAGGGGCCTATGGTCTCCTGAAGAAGACGAGAAGCTGATCCGGTACATCACCTCCCATGGCCACAGCTGCTGGAGCACTGTCGCCAAAGAAGCAGGCTTGCAGAGGTGTGGAAAGAGTTGCAGGCTAAGGTGGATCAATTACTTGAGGCCAGATCTAAAGAGGGGATCCTTCTCAGCAGAAGATGAAAGAATTGTGATAGACGTTCACAGGATCTTAGGCAACAAGTGGGCTCAGATTGCGAAGCATCTCCCTGGAAGAACAGACAATGAGGTGAAGAACTTCTGGAACTCATGCATAAAGAAGAAGCTGCTAGCCCAAGGATTGGATCCGAAGACACATAACCTAATCCCTGCTGCTGCTCGATCGAATGGTGCCAATTCAGCTGAGCCTCCTCGATTCCGCTATGCTCAATCCTCTACCTGCACGCCCTTCACAATTAGCTCATCCATCAAAAGCTTTGATGATATGAACAACTCCATGGACTTGAATCCACCTGCTTCTTTCCATGAGACAGCAGCACCTGTGTCCAACTTCCAGTACCAAGACAACCATGTCTTGATGAGCTTCAAGGATCAGAATGGCTTTTCTTCTTCTTCTTCCTCCTTGGACTACACAAACATAGCCTCCTCTTCATTTCATCAACCTGGTTTCATTGATGATTGCATGTGGGATAGTTCTGTTGAGCCCTTGCAAGCCCTGAGGCAAATTGAGGTAGGACATGAACAAGGGGTTGATCAACTGCAAGTGCAACCCTCAATGTGCAAGATGTTCTTCAATGAGGCCAATAAGAAGGGGCCAGTGATGGAAATCTCCGACAGCAACGGCGGTGGCGGCGCAACCTTCAATCTTGAGATGCTGGATAATGCATGGCTGCCTTGTGTAGAGCTTTCCAGTGGGAGCTTCATGGATCAACTGCAGTGGGATTATTGGGTC
>Ma08_g02450.1
ATGTGCGCGGGGAGAATGGTGATGGTGAAGGAGGAGATGCGAAGGGGACCGTGGACGGAGCAGGAGGACCTGCAACTGGCATGGTTTGCGGCCTTGTTCGGTGAACGTCGTTGGGATTTCATAGCCAAAGTCTCAGGTCTCAACAGAACGGGAAAGAGTTGCAGGATGCGGTGGGTTAATTACCTGCACCCCAGTCTCAAACACGGCCGCATGACCCCCCAAGAAGAGTGCCTCATTCTCGAGCTCCATTCTCGCTGGGGAAACAGGTGGTCTCGAATCGCACGTAAGCTTCCCGGCCGCACGGATAACGAGATCAAGAACTACTGGAGGACTCACATGAGGAAGAGGGCACAAGAAGAGAAGAGAAGCTTCTCGCCTTCGAGGACGACGACGTCGACGTCGCCTGCTGATGATTTCCCGATTGGAAGTGAACCGCGAGCGGAGGCTGCGGCGGGTTGTCAGCTCAGTAGCAGCTGCATGAGTCTGGGGCTCGATGAGGACAGCCAGGGTGCGGATTGGTGCTCCATGGATCAGGCGTGGAACGAGCTGGCCATGCCCGAAGCAATCGACGGACGAAGTTTCGATGATTGCAGGGAGAGTACTACTACTGCATGGCCCCCGTCGATGCCGTCTCCTCCTATGTGGGAATGCTGCACTGCCTCGCTGTGGAAGACGGATGAGGAGGAGGAGGAGGAGGAGCTCAACGGTGCAGCATTTGGTTTA
>Ma05_g28370.1
ATGGGCAGGTCTCCTTGTTGCGAGAAGGCTCACACGAACAGAGGAGCATGGACTAAGGAGGAAGATGAACGCCTCATCGCCTACATCAAAGTTTATGGCGAGGGCTGCTGGAGATCTCTCCCAAAAGCGGCAGGCCTTCTTCGATGCGGCAAGAGCTGCCGGCTTCGGTGGATAAACTACCTGCGGCCGGGCCTCAAGCGCGGCAACTTCACGGAGGACGAAGACGAGCTCATCATCAAGCTTCATGGGTTGCTTGGAAACAAGTGGTCTCTGATCGCCAGCCGGCTACCGGGGAGGACGGACAACGAGATCAAGAACTACTGGAACACGCAGATCAAGCGCAAGCTCATCGGCCGCGGCGTCGACCCTCAGGCTCACGGCCCGGCCAACGGCTGCGCTGGCCTCGCCATTAATCCTTCTCGCCCACGAGGCCGCTGCCCCGACCTCAACCTCGACCTCTCCATAAGCCCTCCTTGCTCGGAGGCCACGGAGGCGACGCCGATGTCAGGTCCACCATGCGCTCCGGTCATCTGTCTGTGCTGCCATCTGGGTCTGCAAGCCAGTGAAGCATGCAGCTGCCAAGCGACTCCAATCCGCCATTCGAAGCTAGAAGCCAATGCTTCACTTTTT
>Ma11_t07530.1
ATGGTGAAGTCTCCCAACCGGGACGAGACGGGAGGGGTAAAGAAGGGGCCGTGGACGCCGGAGGAGGACCGGAAGCTGGTGGAGTACGTGGAGAAGCACGGGCGCGGCAGCTGGCAGCGGATCCCCAAGATTGCCGGCCTCAACCGCTGCGGCAAGAGCTGCAGGCTGCGGTGGACCAACTACCTGCGCCCTGACATCAGGAGGGGCAAGTTCACGGAGGAGGAAGAGCAGCTAATCATCCACCTGCACTCCATGCTCGGAAACAAGTGGAGTTCGATCGCGACGAAGCTGCCCGGGAGGACGGACAACGAGATCAAGAACTACTGGAACACGCACCTGAGGAAGAAGCTCATCCGGATGGGTATCGATCCGGTGACGCATCGGCCGGCGACCAACCTCAATCTCCTAACCGGCCTCTCCAACCTGCTCTCGGCTGGTGGTCTCGGCGGCACCGCCAGCCACTTGGATAACGCTCTCAAGCTGCAGGCCGACGTCGCGCACCTGCTCAAGCTGCAGCTGGTGCAGAGCCTGATCCAGGTCTTAACCAGCAGCTACGGTACTCCAAACATGGACCTGATGAACCTCTTCCGGTCGCCTCCTCTCGGGAACCACCAACCGAGCGATCTCCTGCAGCTGAGCCGCCAGATCGAGGGCGGTCTCGGAGGCTCGCTCAGCCTGCAGAACTCGATTCCGATGATCCCAAACCTCTCGATCTTGAGTCACTACCTGAACAATATTGGATTGCAGCCTACACCCGAGCGCAGCTTTCCATCGGACGCGGCAGCAGTTACAGCATCAGATGCTTCAAGAACGGAGGAGCCGAGCGCGGAGATCAGCAACGTCAGTAGCACCAGTTCCATTCCGGCGTCGAGCTCGACCCATCCACTGGTTTCTGCCTCTTCCGAGACCAAGAACATTGACCTGGTCCAATCGAGTGATACCCTGTACACCAACACACTGGCCTCTGAATCGTTCGAGACCTGCTGGGACAACCTGATGAAGTCGGATAACCTCGACAGTCATTTTGGCTGGAAAGATATCATAGACCAGATGTCATGGCCTGATGCACCCTAG
>Ma02_g16570.1
ATGGGAAGATCTCCATGCTGCGATGGGAATGATCTCAAGAAGGGTTCCTGGACCTCTGAGGAGGACCAAAAGCTCATCCAGTTCATCCAGAACCATGGCCATGGAAGCTGGAAAACCCTCCCCAAACTAGCTGGACTCAATAGATGTTGCAAGAGCTGCAGGCTTCGATGGACTAACTACTTACGACCAGATATCAAGAGAGGAAAGTTGTCCCCAGAAGAAGAGAACACCGTACTTCATCTCCATTCCATCCATGGCAACAGGTGGTCGACTATCGCCGCGCACCTCCCGGGCCGCACTGACAATGACATAAAGAACTTTTGGAACTCCCTGAAGAAGAAGAAGAAGAAGCCGATCTGTACGAGCACCGATCCGATGACCAACCGGACGAGCACAGAACTCTTTGCCAGCCTGCTACCACATTTAGCTCTCGCAAGTCACAAAGAAATCATGGAAAGATCATCGTGGGACGACTATGGAGGTCATCTACAGGCAGAGGCTATTAAGCTGGCTAAGCTACAGTTCCTGGATTACCTTCTCCAGTCTGCAACACCAGTAGTAACTAGCGGTAGCAGCAATAGCATCATCTTCTCCGAAATGGAACCCATGGAATTGGCAAACACACCCATGCCTTGGCCCGCTTCTCTCCCTTCTCCTTGCCCTTCACCGCTGTTTGGCTCCCCAGCTGTCCACCAGAACTTGCCTGGAACGTCACGCAGTTTCGAGCACCCGCTGATCAATGACAGGAAGGGAGAAGACATGATGACATCCATGGTTTCTTCACCAACTCTCCCCCCTCTTCACGATGCCTCATGGGGCAATGAAGCTGTCTGTACCACTTGTAGTCACGGTGTAGCTCCTTCAATTTGGCCTGATGATCCACTCTACGAC
>Ma09_g08140.1
ATGGGATCGGCTTCGGCGACGGCAGGGTCAGACGACACAAAGCCATGCCCCCGAGGTCACTGGCGGCCGGGCGAGGACGAGAAGCTGCGGCAGCTGGTCGAGCAGTTTGGGCCGCAGAACTGGAACTCCATCGCTGAGAAGCTCCGAGGGAGATCAGGAAAGAGCTGCAGGTTGCGGTGGTTCAACCAACTGGACCCGAGAATCAACAAGAGGCCATTCACGGAAGAGGAGGAGGAAAGGCTGCTGGCAGCTCACCGGATCCATGGAAACAAGTGGGCGTTGATCGCGCGGGTCTTCCCCGGGAGAACCGACAACGCCGTGAAGAACCACTGGCATGTGATCATGGCTCGACGGCAGAGAGAACGATCGAGGCTGTTCAACAAGAGAGCTCCTCGGGACCTTCTTCTCGACTACACCGACGGCTCGCCCAACCGTGTCTTCCAGTTCGGGAGTGCTGCCGAGGAGACGAGTTCCGTGCGCTCGTGGGTCTTCTCCGGATCGGCGACGCAGTCCCCGCCCAGAACGTTGGGCGGGGAGAAAGACGCCGCCTCCGTTCTCGGCAGCTGCAAGTTCCACGGCCGGTCCTTTCACCCTTACCATGCAAAGTACGAGTGGGTGCCTCCTCGTGTTTCCATGAAGGTGTTCTCTCCGGGGGATGATGACTCGGCCATGTCGACGAACCCTAATGAAGAGCATGGAGGGGATGATCGATCCTCGAAGCGCAAGGGCGTTCCATTCATAGACTTTTTGGGTGTTGGGATTACATCT
>Ma04_g31880.1
ATGGGGCGCAAGACATGGGAGAAGCCGAAGGCGAAGCATAGGAAAGGGTTGTGGTCGCCGGATGAGGACCAGAGGCTGAGGGAGCACATCCTTGAGCATGGCCATGGCTACTGGAGTTCAGTTCCTGCTAAATCTGGCTTGCATCGAAGTGGAAAGAGCTGCAGGTTGAGGTGGATCAATTACCTGAGGCCAGGACTCAAGCTGGGTGTTTTCTCTCAAGAGGAAGAGGAAACAGTGATGAAACTTCATGCCATTTTGGGCAACAAGTGGTCTCAGATAGCAATGCATCTACCAGGAAGAACTGACAATGAAGTGAAGAACCAGTGGAACACCTACCTCAAGAAGAAGATCAAAACACCAGGATTCCAACCAAACCTCTCTAAACAATTAGCACAACTTTCTCATAAAAAGCTCTACCTAAAATTT
>Ma01_g21340.1
ATGGACAAGAGGATAAGCAACAGCCAGGAGGCTGAAGTGAGGAAAGGCCCATGGACGATGGAGGAAGACCTCATCCTCATCAACTACATCACCAACCATGGCGAGGGTGTGTGGAACAACGTCGCTCGTTCTGCAGGTCTGAACCGCACCGGGAAGAGCTGCCGGCTGCGCTGGCTGAACTACCTCCGCCCCGACGTACGGCGGGGCAACATCACCCCCGAGGAGCAGCACCTGATCATGGAGCTCCATGCGAGGTGGGGAAACAGGTGGTCGAAAATTGCGAGGCAGCTACCGGGGAGGACGGACAACGAGATAAAGAACTTTTGGAGGACCAGAATACAGAAGAAGCTGAAGCACGGCGAGCCATTCGGCGTCCAGAACGTGATGCTCACTGATGAAGCCAGCACCAGCACAACACAGGTCAACACCACCACCGATGAAGGTGCTCAACCCGGTGCTTACACCCACATGCATGACGAGCAGCAGACTGCAAACCCTGACGGCATGATCTCTGAGTTCTCCACCGAGTCCAGTGATAACTTCTGGACCGTGGACGACTTCTGGTCCATGCCATCTCTCAATGGCGAT
>Ma11_g08730.1
ATGCTGTTCATGAGCTCTCTCTCCATGAATCCTTCTTCTGCGGTGGATAGCCGTTCACCACATGAAGTGGGTGACAGCCACGCTGATGCCACTGCAGAAGGCAACGCATCGGGAGAGACCGCAAATGAGGGCGGTGGTCAGTCGAGCTTTTGTGCTAGGAGTCACTGGAGACCCGAAGAGGACTGCAAGCTGAGAGAACTGGTAGCCCTCCATGGCCCCCAGAACTGGAAGCTCATAGCTGCCAAGTTACATGGTAGATCAGGGAAGAGCTGTCGGCTGAGGTGGTTCAACCAGTTGGACCCCAGGATCAACAGGAGGGCCTTCAGCGAGGAGGAGGAGGAGAAGCTGATGGCTGCTCACAGACTGTACGGGAACAAATGGGCTATGATTGCCAGGTTCTTCCCTGGTAGAACTGACAACGCCGTGAAGAACCATTGGCATGTGCTCATGGCCAGAAAGTACAGGGAGCAATCAAGTGCTTGCAGGAAGAGGAGGCTCAAAAGAATGGAGGAAGCCACACTGAACACCAGTGGGGAGGAAGGGTCTTACGATTTCCTTTTAGGAAGCAATGTCCCTAGTAACACGGGGTTCTGTAGCAACAACAGTGTGTTCTGGGGTGGACCAGCAGATGACTCCTCGAGGTTTCACTCCTCGACCGTCTTGATGACGGCAACATGCTACCACTCTGACATATCAAGAGTTTCCTCTACTGAATCACCACCATTCACCGAGAGCACCAGTGTCTCACCACCTTTCATAGATTTCCTTGGACTGAGCTTTTCCTGGAAGTACTTTTCTGCACTTCTATGCAAGCACAGTCGCTAT
>Ma05_g12030.1
ATGGGACGATCTCCATGCTGTGACAAGCAAGGGTTGAAGAAAGGGCCGTGGACGCCGGAGGAGGACAAGATCCTTGTCGACTTCATCCAGTCCCATGGCCATGGCAGCTGGCGCTCTCTTCCAAAGCTCGCAGGTCTGCTTCGATGCGGCAAGAGCTGCCGGCTACGGTGGACGAACTATCTCCGGCCCGACATCAAGCGCGGCCCCTTCACTCCGGAGGAAGACAAGTCCATCATCCAACTCCACGCCATCCTCGGCAACAAGTGGTCGGCGATAGCAGCGCAGCTGCCGGGGCGGACGGACAACGAAGTCAAGAACTACTGGAACACCCACCTCAAGAAGCGCCTCCTCTGGGAGAGCGCCCGACTAGAGGCTGAGGCGCGCCTCTCACGTGAGTCCTTCCTCTTCTCCAGCTCTACCACCGCGGCCGCCTCATCCGCCGCTCCCTTCGCCGGCGCCGTCGGTGCCGCCTTCCGACGCCGCTCTCCGGACTGCGCGTCGACGCGCAGCTCGGCACCGGCCCGGGAGGAGGCGGAGAGCAAGAGTTGCGTGACGGTGGGGCACCCGGCGGCGGCAGCGGCGGCGGCGGCGGGGATGGACGTCGACTCGATCGGGTCGAACGAGGTCGCGGAAGAGACGGAGGACGAGGAGGCGTACCAACTGTATCTTGACTTCCCGGGCGACGACCTGGGCTTGTTCACCGTGCAACTCTCCTCCCTCTTCTCCGCCGACCTCAACGAGGCTTACTTCGACACTGCCTTCAAA
>Ma02_g06670.1
ATGGCGAGGTCTCTTAGTCACGAGGAGATGGGCAGCGTGAAGAAGGGGCCATGGACACCGGAGGAGGACAGGAAGCTCATTGATTACGTGCAGAAGCATGGGCGGGGGCGCTGGCATCGCATCCCCAAGCTGGCCGGCCTGAACCGCTGCGGCAAGAGCTGCAGGCTCCGGTGGACCAATTACCTCCGACCTGATATCAAGAGAGGCAAGTTCACCGAGGAAGAGGAGCAGCTCATCGTCCACCTCCACTCCCTTCTCGGAAACAAGTGGTCGTCGATCGCGACGAAGTTACCTGGAAGGACGGACAACGAGATCAAGAACTACTGGAACACGCACCTGAGGAAGAAGCTCATGCGAATGGGGATCGATCCGGTGACCCATAGGCCGACAACGGATCTCAGCCTGCTGACGAGCCTCTCGAGTTTGCTCTCCGCTGGTAATCTTGGCTATACGACGAGCCACTTGGAAACCGCTCTCAAGCTACAGGCAGAAGCTGCACTCCTGGTGCAGAGCCTGATTCAAGCCCTGACAAGCAGCTCCACTTCAAACATGGACCTGATGAACCTCTTCGGATCACCTTCTCACACAAACTACAAAGCCGGTGACGGCTGCCTCGGCGGCTCATTCAACCTTCAGAATTCAGCTTCGGTGATCCCTTACTGGAACAAGGACTCACAACCTGTTCCGGACTCCAGCTTCTGTATGGATGAAGGAGGGGTTACAGTTTGGAGTGCTTCGAGAACAGAAGAGCGTCAGAGCGCCAGTTCATCGCCAGCTTCAAATTCTACTCCGCTCTTCGCTTCAGCCTCTTCCGAGGCAGAGAATGTTGACCTGCTCAAGCTAAGTGATAGTACATACGCGAATTCGTTGTCCTTCACACCATTTGAGGCTTGGGAAAACCTAAACTTGGATAGCCTCATCAGTGATCTTGGCTGGAAAGAAATACAAGAG
>Ma07_g23180.1
ATGGGCAGGTCTCAATGCTGTGATAAGGTTGGCATCAAGAGAGGTCCATGGACGCAGGAAGAAGACACCGTACTGGTATCCTACATACAGAAGCATGGTCCTGGGAATTGGAGATCAGTGCCTGCTAACACCGGTTTGATGAGATGCAGTAAGAGCTGCAGATTAAGATGGACCAACTACCTCAGACCAGGAATCAAGCGTGGCAACTTCACTAAGAGCGAAGAGGGATTGATCGTTCATCTCCAATCTTTGTTAGGCAACAAGTGGGCAGCCATAGCTTCTTACCTTCCTCAGAGAACAGATAATGACATCAAGAACTACTGGAACACCCACCTGAAGAAGAAGATCGAGAAGCATCAACTCGCAACCACTGGCTGCACCACTTCATCTGATTCAAACAACGGATGCCCTGAGATCATGACATCAAGATGCCACAACAACAATGCAAGTGGGAATTCTTGTCACTCTAATCTCCCTTCATCCGATCTAAGCTCCTCATCATATGCTTCGAGCACACACAACATCTCGAGGCTTCTCCAAGGATGGACGAGGTGCTCTCCAAAGGTTAAACCTACTGCTCCAGATCAAGATCTAACGTGCCATGGGATCCAAATGAAGGTTGATCAGGAGAGCTGTCATCCTCTCTTCAACGAAGAGCTTAAACAGCTGCTCCCTGCTTGGGAGGAACCATCAGCAGAAGCCTCATTTTATGGGTCTCAGTCTACCCCAGCTTGTGCTGACGGAAAGAAAAGATTCGACGCTCAAAACCCTCCCTTGGCAGCGCTGGAGAATTGGCTTCTTGATGAAGCTGCAAGGCAGGTAGATCTCTCAGTGGGGTATATTGATTCCATCAGCCATGCCTTCATC
>Ma08_g23390.1
ATGGGGAGGAGGCCTTGTTGCTCCAAGGAGGGACTCAACCGAGGAGCGTGGTCTGCTTGCGAAGACAAGATCCTGTCTGACTACATTAAGACTCATGGCGAAGGTAAATGGAGAGACCTCCCAAAGAGGGCAGGGTTGAAGCGGTGTGGTAAGAGCTGCCGACTGCGGTGGCTGAACTACCTGAGGCCAGATATCAAGAGAGGTAACATCACGGAGGACGAAGAGAGTCTCATCATCAAGCTTCATAGGCTCCTCGGGAATAGATGGTCGCTCATTGCGGGCAGATTGCCGGGGAGAACGGACAATGAAATCAAGAACTACTGGAACACAAACCTAAGCAAGAAAATGACTTCCCCCCGGACTTGCATCAGGAGACCGGTCAAAGGGAAGGAGGCCAGGAAAGAGGAGTCACCGGAGGAGGTGAAGGCAGCGGGCGAGGCCAGTGCTGTGATTCGTACCAAGGCCGTGAGGTGCACCAAGGTCTATCTCCCGTCACCGCCGGATGACCCACCGACCCACCACGGCTCCAAACCTACCAACAATGGGAGCCCATCTTCGTCGGTCCCTCGAGACGCCGACCCCTCCGGCTGGTTCTTCGAGGACTTCAACATGGAAGAACTGGTGCCCAGCTTTCAGGACGACTGTTTCTTACAGCTTAGGATGGACGAAGTACAAGACGGCGGCAACATGAACGGAATTGTTGGCGACGACTTGCTTTGGTTCTGCGACGCCGTGCACCAAGATTTCAGAGGAAGTACCGATCGCCCAGAACTGCAAGTAGCCGCTGAGATTGGTACATTAGCTTCGCTGATAGATTCGGTAGAGAACGGGAAAGCAAACGGTGGTGCCAGGCACATGGTTTCACGGAGC
>Ma11_g06880.1
ATGGGGAGGTCTCCATGCTGTGAGAAAGCTCACACCAACAAGGGCGCCTGGACCAAGGAAGAGGACGAGCGCCTCATCGCCCACATCCGAGCCCACGGCGAGGGCGGATGGCGTACCCTCCCGAGGGCCGCCGGCCTCCTGCGGTGCGGCAAGAGCTGCCGTCTCCGCTGGATCAACTATCTCCGCCCCGACCTCAAGCGCGGCAACTTCACCCAGGAAGAGGATGAGACCATCATCAACCTCCACCGTCTACTGGGCAACAGATGGTCACTGATAGCCGCGAGACTGCCGGGGAGAACAGATAACGAGATAAAGAACTACTGGAACACACACATCAGGAGGAAGTTATTGAGCAGAGGTGTGGACCCTATAACTCACCGGCCGTTCGACGAGCCCCCCAAGTGTCCCGACCTTAATTTGGAGCTCTGCATCAGCCCTCCTCTTCTTCGTCGAGAGCCTTCCTTTCAGCTGCAGCTTGGGATCACAGATTCGGCAACGGAG
>Ma06_g16350.1
ATGGAGGTCGAGGACAAGCAGCGACGAGGGCCGACGCCGTGCTGCGGCAAAGTGGGCCTGAAGAGGGGTCCGTGGACGTCGGAGGAGGACGAGGTGCTGGCGAGCTTCGTGCGGCGGGAGGGGGAGGGGCGGTGGCGGACGCTGCCCAAGCGCGCCGGGCTCCTCCGCTGCGGCAAGAGCTGCCGCCTCCGCTGGATGAACTACCTCCGTCCCTCCATCAAGCATGGTCCCATCGCCCCCGACGAGGAAGACCTCATCCTTCGCCTCCACCGCCTCCTCGGCAACAGGTGGTCTTTGATAGCCGGGAGGATTCCTGGGCGCACAGATAACGAGATCAAGAACTACTGGAACACCCACCTCAGCAAAAAGCTCGTCAGGCAAGGCATAGATCCCCGCAACCACAAACCACTGGCCACTTCCGTAGCTGACGCCATCCACCAGCCTATTTCACCACAGCTATACCGTAACCCTAACCCTAGCGCAATCCCCAGCACCGCTCCCACCCTCCTCCGAGCAGAGGATACCCAGAAAAATTTCTCCGACACGCTGAACCTGCAGCAAAATGACGATGGGATAGGGATAGAGTGTTACACTGATGACATCTTCTCCTCCTTCCTTGACTCGTTGATCAACGACGACATCTTCCAGCCGCAGCACAATGACATAATCGACGACGAGAACAACAACGACATCAGCAGAAGCAATAACAGCGATGGGAGTAACCAAAGAGTGGTACCTGCAGCATATGCCTACACTGCGCCCTCGGTTCCTGCGTATGAACTCGGAACCTTTTGGGAAGATGACCTTATGGCTCAGACTGGTATAGAGGAAGATGTCCACGAGCAGTTTGCCGATCATGCAGGCAAGTAT
>Ma01_g18470.1
ATGGGGAGGCCACCATGTTGCGATGAGTTCGGGTTAAAGAAGGGGCCATGGACCCCGGAGGAGGACGAGAAGCTGAAGGACTACATTGGGAAGCACGGGCAGGGGAACTGGCGGCGGTTGCCGAAGCTTGCGGGGCTCAACCGGTGCGGCAAGAGCTGCAGGCTTAGGTGGACGAACTACCTCCGTCCCGATATCAAGCGGGGGGAGTTCACGGACGAAGAGGAGAAGCTCATACTTCAGCTTCATGCTGTCCTCGGAAACAAGTGGTCGGCCATCGCCACCAGGCTACCTGGGAGGACCGACAACGAGATCAAGAACTATTGGAACACAAACATGAGGAAGAAGCTCCTCCAAGTGGGCATCGACCCCGTGACGCATCAGCCAAGAACCGACCTCAATCTGCTCGCGACCATGCCCGGCTTACTGACAGTGGCCAACTTGGGAAGCTTGACGAGCTTCCTGGATAACTCCCTTCAGCAGCAGGCAGATGCTGCACACTTGATCAAGTTGCAGTTGGTGCAGAACCTTGTTCAGCTCCTAACCTGCAGTGCCACTCCAAATCTGGACCTGCTCCGCCTCTTTGCACCTGCTGCTCCGAGGAACCACCGACCGAACGACGTCTTAGCTTTGATCCGCCAGCTCTCGAGCCTCGTCATCCTACAGAGTTTGACGCCCACAGCCTCGAGAGAGGGTTTGCAGCACTTGGCCAACAGCCTTTCCGTGGGCGGTGGAGAAGCGGTAGCTGTTGCTCCGGCACCTGCAGATGATTTGAGCTGGGAAAGTACGGTGAAGGATAAAGGTTGTGGCACAGCTACTTGTATCTTCCCCACCTCGAATTCTACAGCTTCCTTGGATCCAGTCTCTCCAGAAAACATGAGCAGGAGTGAGACCACCTCTCTCGAGGGATCTATTAGTACATCCTTTGAGGACTGGGATGCCCTAAACCTGGATGACTTAGACAATGATTTCGGCTGGAAAGAGATCTTAAAG
>Ma08_g18540.1
ATGGGCAGACCACCACCACGCTGTGACCGAGATGGTGTGAAGAAAGGACCTTGGACACCAGAAGAGGACATAGTCTTGGTCTCCTACATCCAAGAGCATGGTCCAGGGAATTGGAAGGCTGTTCCTACCAATACTGGGCTAATTAGATGCAGCAAGAGCTGCAGGCTCAGGTGGACAAACTACCTCAGGCCTGGGATCAAGCGTGGGAACTTCACTGATCAGGAGGAGAAGCTTATAATCCATCTCCAAGCTCTTCTAGGCAACAGGTGGGCAGCTATAGCTTCGTATCTACCGGAGAGGACAGATAATGACATCAAGAACTACTGGAATACACATCTGAAGAAGAAGCTTGGAACTGGCAATGATCGACAAACGAGCAGTGGGCGCCCGAGCTGCCGTTCCATCTCCAAAGGTAAGTGGGAGTGGTGTCTCCAAACCGACATCCACATGGCGAAGCGAGCTCTGAGCGAGGCCTTGTCCATGGAGAAGTCCGATGACCTACCTGATTCGATGGCCTCCTCGGCTGAGTACAACTTCAACATCAGGCCTTCGACCTACGCATCGAGCACAGAGAACATATCTCGACTTCTTGAAGGATGGTTGAGGGGCTCACCGAAGCCCGGCGTTGCTTCGGCCTCGAGTGCTTCCGGCTGCTCCATGTCGCCGGAACCGCTCGAGTCACTGTTTGGGATCAACGAGTCTATGGCGGAGACCCGAACACCGTTGTCGTTGCTCGAGTCATGGTTGTTTGATGAAAGTGTCGGACATGGGCAAGAGAGCCTTCCAGACATGGCGCCAGGTGATGATGCATGTGATCAATTCTTGTTCTAA
>Ma05_g25490.1
ATGGGGAGGCAGCCATGCTGTGATAAGGTGGGGTTGAAGAAGGGGCCATGGACAGCAGAGGAGGACGAGAAGCTGATCACCTTCATCCTCACCAATGGCCAGTGCTGCTGGAGAGCTGTGCCTAAGCTTGCAGGACTTCTGAGGTGTGGAAAGAGTTGCAGGCTACGATGGACAAACTACCTGAGGCCTGACCTGAAGAGAGGATTGCTGTCAGATGATGAGGAGCAGATGGTCATTGAGCTCCATTCTCAGCTTGGAAACAGATGGTCCAAGATCGCATCTCATCTCCCTGGTAGAACTGACAACGAGATCAAGAACCACTGGAACACCCACATCAAGAAGAAGCTGAGGAAGATGGGAATCGATCCCGTGACACACAAGCCCCTACGTGAGGAGCCCTGCTTACACTCCTCTCCCCAGGTACCGGCGGAGCAAGTGGAAGGGAAGAACACAACAAGCATCTCTGCCACATGCTCCGTTTCACCATCGTCATCGTGCTTTTCTGAGAAAGCTGAGGAGATCCAGCTTCCACGCATGGAGTGGCCAGAATCTGCATACCTATATGGGTTGGACGACTTGGGTGGATGGGATTTCACCTCTGATCACCTTCTCCTTGATTCTTTCAGCCAGTGTCAAAGAGCAGCCTTAGATCAGGAATCCTGGAAATTTGAGCTCTTC
>Ma06_g35620.1
ATGGAAGCAGAAGGGGGAGCGGCAGCTGGGTGCTGCGATGGGTTTGCAGGGAAGAGACTCTGTGGTCCTCTTCCGCCACCTCCTCTTTTGACACCATTGGAAAGGTTTCTTTCGAGTTGCTGCCGAGAGGAGCCCGATCATGGAGATCCACAGGGGTTGACTGATGTCCTGCTTGGGGCAGTCGGCTTTTCTGCTAATGGCAATCTTGTAGGTGGTAGCTCCAATGTCGTGAAAGGGCAGTGGACAGCTGAGGAAGATAGCATGTTGGTTCGTCTGGTTAAGCAACATGGCGTTAGGAAGTGGTCTCAGATTGCCAAGAATTTGGTTGGTAGGATCGGGAAGCAGTGCAGAGAAAGATGGCACAACCATCTACGCCCTGACATCAAGAAGGATATGTGGACCGAGGAAGAGGAGAAGCAACTAGTGGAAGCTCACATGAGCTTTGGGAACAGATGGGCTGAGATCGCAAAGCAAATCCCTGGCAGATCCGAGAACTCCATTAAGAACCACTGGAACGCCACCAAAAGAAAGCTGAACGCTAAGAGGAGGAGCAAGAGGAAGGCAACCAAAGGGGGAAGATGTCCTCCCTCCGTTCTGCAAAACTACATCCTGAGTAAGACTCGAGACCTCAGCAAAACATGCAGCACCACCAATACAACAACTGTGTCAAAACAATTAGACACCCCATACTGGCAACCGCACAACCCCTCATCGGGTCAGGATCCCACGAGCAGTGTGGAGGAGAGCTTTCCGTACATACACGAAGTGTTGGAGCAGTCATCGGTGCCTAACGGAAGCATAGAGGAAGGAGGGATTCATGGAGGGGAAGCCCACAATTCTTGCAATCATTATTCGCTCGATTTCCTGCACTTCGACGACGACGACTTCCTGCCTATCGGTGATGTGTGCCAATGCATGCAATTGCCTTATTCTGCACCTGAAACTATCGCCATTGACCCGGCTTGTCATCGACCTAATACATGGTCTGAACTCTATCCACCCTGTCTATTCGATGGAGCTCTTTCTTCATCAACAGGCCTACTCGAGATGGACAGTAAATCCCAGATCCTGAAAGATCAAGCTTCTTCGAGTAGCAAGAGAGACTTGGATCTGGTGGAGATGATGTCCTTGCAGTTCTCTTCCTCGCAGCGCAGCAGCAGCAGCAACAGCATGTTACTGAGTTCTGATCCAAATTACTTG
>Ma06_g12110.1
ATGATGAGGGGTTTGGAGAAGGAGAACGACCCCACGTCCGTCGCCCCTCCAGCCGTGGCGCCGCCTTCGAAGAAGGATCGACATGTCGTTACTTGGACGCCTCGGGAGGATGATTTGCTCCGGGAGCACATCGCTCTTCACGGAACTGCCAATTGGAGGAGTATCGCCGCTCTATTCAATGGCAAGACAAGTCGCCAGTGCCGGAGAAGATGGTATACCTACATGAATTCAGAGTGTAAGAAAGGTGGGTGGTCTGCAGAAGAGGACATGCTCTTATGTGAGGTACAGAAGATTTTTGGGAACAGATGGACAGAGATTGCAAAGGTGGTTTCAGGAAGAACTGATAATGCTGTAAAGAACCGGTTCTCCACCCTCTGCAAGAAAAGGGCAAAACTTGAAGGCTTTTCCAAGGAGAATACGAGTTCATCATCAGATTTAGGTACTTCGAGGGTTATAGTTCAAGATAGATATGCTGCAGCAATGATGGGGGAATCATCAGTATCTAATAAGAAAATAAGGTATCACATCTCTCATCCCAAGGAGACTGTTGACCGAAATAGGAAGCTTCCTGGGGAACATGTATCAGAGCAAAACCAACGAAGGCCACCTCTAACAGCACTTGTTCAAAATATTAACTCTATTAATGGGTTGACCAACGACACAAGAGGATCCCTTTGTGATGCTTCCAACAAAGATATTCAAGGCACTTTTCTCAGGAAAAACGATCCAAAATTAACTGCCTTGTTGCAGCAAGCTGAATCGCTTACTTCCCTGTCCATGAAAATTAATGCTGAGGATACCAACCAGAGTTCCGACGAGGCATGGAAGGAACTTCAAGATTACTTGATCCAAACTGAAGATGGTGAATCACTGACAAGAAGAATATCCAGAATGGGTTGTATGCCAGATGATCTCAGAAACTTGATAGAAGATGTAAATAGCACTAAAGAAGAAGGGCAGCAGCCAGTGAGGCAATTTGATTCTGATGAAGATTCTCAAGGGAGTTCTGAGTGCAGTACAGGTTCAACCCACAATGTGAATGCTGGGGAAAGCGGAAGCATTCATCATTATGAGGATTGTTCACTGCACAAAGATAATGAGGTCAGTCATCTGAAAGATGATGCTGCACATTCCAGCATGAACTCTTCTCCAGAGACAATCTTATCATTGTCTCCAATGCCAAAGGACGAAATTGTGAATGACTGCACGAGCTCAGAATTCACATCTCCACTCCAGACAATCCCACTTTTCCAATCTTTTGCAGATGGAATTCCGACTCCCGTCTTTACTTCAAGTGAGAGGAATTTCCTGCTTAACGTGCTTGATTTTTCATCCATGGGCACCAAGACCAACTCCTCTGAGCAGCCATCTTGCAAGAAGGCGCTTCTTCATAGCTTCAAGCCATCC
>Ma06_g31020.1
ATGGGGAGAGCGCCTTGTTGTGACAAGGATGGACTGAAGAAAGGGCCATGGACACCTGAGGAGGACCAGAAGCTCATCGACTACATCCAGAAGCACGGGCAAGGGAGCTGGAGGACTCTTCCCAAGAAAGCAGGCCTTGCAAGGTGTGGCAAGAGTTGCCGGCTTCGGTGGACGAACTACCTGCGGCCGGACATTAAAAGAGGAAGGTTCTCATTTGAGGAGGAAGAGGCGATCATTCATCTACACAGTCTTTTGGGGAACAAGTGGTCTGCGATCGCTGCTCGCTTGCCAGGAAGAACCGACAACGAGATCAAAAACTACTGGAATACGCACATCAGGAAGAGGCTTCTCAGGATGGGCATTGATCCTGTGACCCACACCCATCGCCTCGATCTCCTCGACCTGTCTGCTCTCCTGACCTCCTCCTTGTGCAACCCAACGTCGTCGCAGTTCGATCTATCTGGGTTATTAGGTCTTGAGCCACTGGTGAACAGCGAGCTCCTAATGATGGCCCAAAACCTCCTATCTGCTCAATGCCAAAACCCAAACATCCTCGGTCAAGGACTCCCAGAGCAACAACACCTGACTCCCCAATTCCAAGAACAGTTGGCTTCCTTCCAGATACAACAGCTACAGCATCTATCCCAAAGGCTACCTACTTGCACCCCTTCGAATGATCCATTCCCTGATGAGGCACAGCTCATGCAACCCAATGTGGGCCAGTTACATACATCTGCTGATTTTAATCCATGGCAGGACATCATTATGCAGGGTAACCTATCCCAGAATGATTTCGTGCCTGCAACGGGTGTTAACTACGAAAGTTTGGACCCATCCTTCACCCAATTCATCGCCGACATCTCCGATGTGTGCGGCACAAGCAGCCAGGGATATAGCCTGACTTCAGTGTTTTCGACGCCTGCATCAAGCCCGACTCCTCTGAACTCATCGTCGACGCACGTGAACAGCAGCACCGAAGATGAGAGAGAGAGCTACTGCAGCAACCGGTTGAAGTACCAAATCCCTGATCTCTTGGATGTGAGCAATTGCATG
>Ma01_g17450.1
ATGGAGTTCAATGGAAGGGCCCGTGGTGAGGACGAGGTGGAGCTGAGGAAAGGATCTTGGACCGTGGAAGAAGACCTTCTGCTGGTGAACTATGTCGCGGAGCACGGCGAGGGCCGATGGGATTCACTAGCTCGAGAAGCAGGTCTCAAAAGGACAGGAAAGAGCTGCCGGCTCCGATGGCTCAACTACCTCCGCCCCGATCTCCGCCGTGGGAACATAACCCCGGAGGAGCAACTTCTCATCCTCGAGCTTCACTCTCGTTGGGGAAACCGGTGGTCGAAGATAGCGCAGCACATGCCGGGGAGGACCGACAACGAGATCAAGAACTACTGGAGGACCAGAGTGCAGAAGCACGCGAAGCAGCTCCGGTGCGATGTCGACAGCAAGCGGTTCAAGGACGTGGTGAGGCACCTATGGATGCCTCGACTGCTCGAGAGGATTCGTGCGGCTTCCGGCAGCTCCGCGGTCTCCACGCATCAGAGCGTAAACGATCCATCGACTTGCAAACGACCCGAGGAGGGAGACGTCGAGCTCGGTGAGGCGAAGAGCGCCAGCCCGGAGAGCTCGAACATAGTCAGGTCGTCCTCGGAGGCCTCCGAGGTGCAGGTTTCAACAGCTTCAGTGTCCGACCGCTTCACCAACTGTGACGACGCATGGTTTCAGGAAACGACAGGCTTCGGCGCTTACTGGCCGGAGACTCTACCGAGTCCCGGAGCTTGCGATAGCTGGGGTTGGTCAATGGATTTGGATCAGAGCGGGTGGGAGGAGAACTTGTGGAGCATGGAGGACACATGGTTACAGCAGCAGATC
>Ma09_g14260.1
ATGGGGAGATCCCCCTGCTGTGATGAGAATGGCCTCAAGAAGGGTCCCTGGACTCCTGAGGAAGACCACAAGCTGGTCCGGTACATCCAGAAGCATGGCCGTGGCAGCTGGAGATCCCTCCCAAAGCTTGCAGGACTAAATAGATGTGGCAAGAGCTGCAGGCTAAGATGGACTAACTACTTGAGGCCAGATATCAAGCGAGGCAGGTTCTCCGCAGAGGAAGAGCAGACCATCCTCAACCTCCACTCCATCCTCGGCAACAAGTGGTCGTCGATTGCTTCCCACCTCCCGGGCCGGACTGACAACGAGATCAAGAACTTCTGGAACACCCACCTCAAGAAGAAGCTGATCCAGATGGGTTTCGACCCGATGACGCACCGCCCGAGGACCGACTTCTTCGCCACCCTTCAACAGCTCATCGCCCATCTTCTTGCGCTCAAGAACATAGTTGATGCATTAGTTAAGCTACAAACAGTACGTGTTGAGACCCACCTCCACCTGCAAAGAAAACAACGTCTGCAAATAAAAGATGTGATGTTGCCACTGCCATATCCTTCCAGA
>Ma04_g01010.1
ATGGGGAGAGCTCCGTGCTGCGACAAGGCCAACGTGAAAAGGGGCCCCTGGTCCCCCGAGGAAGACGCCGCCCTCAAGAGCTACATCCACCACCATGGCACCGGTGGCAACTGGATCGCTTTGCCCCACAAAGCGGGCCTCAAGCGTTGTGGCAAGAGCTGCCGATTAAGGTGGCTCAATTACCTCAGGCCGGACATCAAGCATGGAGGCTTCACGGAGGAAGAAGACGCCATCATCTGCACTCTCTATGACAGACTTGGAAGCAGGTGGTCTGTCATTGCCTCGCATCTGCCCGGAAGAACCGACAATGATGTGAAGAATTACTGGAACACCAAGCTCAAGAAGAAGCTGATGGCAAAGCAGGCAATCATCTCAGCTCACAACACAGCTCCACCTCCTCCTCTCCTCCCGACAGTCATCGAATCCGATGCTTACAGCAGCAACAAGCTTTCCTCGATGCCTCTTCAGCAGCCTCTGAAGGTTGTGCCGTTTCCCATGACGAGCTTGATCGAACAGCCTCATGACTCGAGCCTCAGTTCTTCCATTTCCGTCCAACACAACAGCAGCAGCAACAGTGACTCGCTCCTCGCGGCAATGATTGGGTTTGGAGACGCCGGCGACTTACTCAGCGACTCATCGAACATGTGGGCTACGGCTGGCCAAACTCTCACATACTCA
>Ma10_g01750.1
ATGGGAAGGCCTCCTTGCTGTGATAACATTGGCATCAAGAAAGGACCATGGACTCCCGAGGAGGACATCGTCTTGGTCTCTTATATTCGGGAACATGGACCTGGAAACTGGAGATCAGTTCCCACAAGCACAGGGTTGATGAGATGCAGTAAGAGCTGTAGATTGAGATGGACTAACTACCTCAGGCCTGGAATCAAACGCGGCAACTTCACTCCGCATGAAGAACGAGTCATCATCCATCTCCAATCCTTGCTTGGCAACAGATGGGCTTCCATTGCCTCTTACCTTCCCCAAAGAACCGACAATGATATCAAGAACTACTGGAACACACATCTCAAGAAGAAGATCAACAAGATCCAGGGAGCTGCAGATGCAGATGGAAAGAAGCCCTCTTCTGATGCTAGGCCCGATTGCCATGACTACAAGTCGAGGTATGCCTCCAGCAGCGAGAACATCTCGAGGCTCCTCCAGGGGTCGATGCAGTCATCGCCAACGGTCAACGCTCCAGGGAAGTCGAAAGAATCCTGCTCCACCGCCGACGATGACGACGATGAGAACAGCAACATCATCACCGCCCTTACAGCAGCCTCACTAACGGAGAACAGCCAAGCTGAAGGCGACCGAGGGAGCTGCGCCCCCATGACGCACGATGACTTCGACCTGCTGCATTCCTTCGAAAGCATGGACACTGTTCCCCGGGAGAACACCGGGACGGAGACGCCCTTCCAACCCGCAGAAGCCGATGATGCTGAAGCCCAGCTGGGCGCCGAGAGCGACCAGCCTCCGTTGTTCTTGTTGGAGAATTGGCTCCTGGATGAGGCCTCGGCGCAGCATTTGGATATTATCGAAGTTGTCTTGGCAAAG
>Ma07_g23240.1
ATGTCAAGTGGAAGAAGAGATCACGGGCAGGCCAAGCTTTGCGTCAGAGGCCATTGGAAACCATCAGAGGATGCCAAGCTTATGGATCTTGTCGCTCGATACGGCCCCCAAAACTGGAACTTTATTGCCGACAAGCTAAATGGAAGATCAGGAAAGAGCTGCCGGCTAAGGTGGTTCAACCAACTGGATCCAAAAATCAACAAGACAGCCTTCAGTGAGGAAGAAGAGGAGAAGCTTGTCGCCTCCCACAGGATTTACGGGAACAAATGGGCGCTTATGGCGAGGCTTTTCCCTGGGAGGACAGACAATGCCGTCAAGAACCAGTGGCATGTGCTCATGGCCAGGAAAGAGAGGGAGCAAGGCAGCGGCTGTAGGAGGAGGAAGGCGTTGCCGCAGAGAACGGAGGTGAGCAGAGGGCATAACAATGCGTGGAGTGGCGAGTCCTCCATCACCAGCTCCAGAGATGAGTCTTCCTCGACTTGCACTGGTAGCAGGGCCATGCCCTGTTTCTTGAAGGACTTTGGAATGGCACAGCAGCAACAGCCATTGCAGCTCTGCTTTGGAAGCGGATACAGTTTCGGGAATGAAACTTCTGAAGGATCAGCAGTCGACCATTGCAGCAATGGCTTCCTGCCAAGTGAAACTGATGGTGATCGAAAGAAGAAGTGCATTCCCTTCATCGATTTCATGGTGTATTGGATTTGGCTTTTTAGTGGGTGTTATTTTGGATCCATACCCCACCCACTGATATCGGTTCGGATCAGGATCCGGATCCGGATCCGATATTGGTCATCCAATTTGAGTATTATCTCTGATTCGGAGACTGGTTGTATATGGCACATATTGCTCTTGAAGGGCGATTTGGACCTCGACTTAAGTCACCACAGAAGTCTGTCGTCGCTAGTCGTACCCAAAGTCGTGACGTCAACGAGTGTCGTGTGTCGCGGTCATCCCAATTGTTATAATCTCCACGCACTCCACAAGCTCCGTCGAGAAGCGCCGCCTCCTAAAACCCTCGTACTCTCTCTCTCCTCTCTCTCCAAGGTCTTCGCCCCGCCTCCGTTGATGGGCGGCGTCGCTAGGCTCCTCGTTCTCCTTGCCACCCCTTTCCCTCGCCCCTCCGCCCTCCGCCTCTCCCGCCACCTCGCCGTGCCCCTTGCCGCCCTGTCCGCCGCCGCCAGCACCGCTTCCTCCTATTCGTCCCATCACTTCCGCCCATTACACCCGCGTCTTCGGCTTGGTTTCTCGGTTGTAACTGCAGAGCGGTTCCACACCCAGTTGGCCGGCGCCAGGGACGACCATGGCGAGGCGGTGGCCTCGGCGCCGACCTCCCACGCCGGTTCCATGCGTTCTTGGCCGGAGTGGAGGAAACTTGTTGATTATCTAGTCGCCGGAGGTTACTATGATAGGCAGGACTCCGTGGCTGTTGGGGAGGAAGATGATGATTCGTTATTGGCTGGAGAGGATCTGACCGAGGAATTTGTGAAGGCTGCCCAAGCCTGCCTTTCTTTTGCAAGAGATAAACCTGATTTGTTGAGGATGCTGGCAAAGAAAGATATCGAGATTATTGTGGAGAATGGCTCGCCATTCTTGTTTAAGAATGGTGCAAATTCAGTAAGGCGTTTGCAGTCATTCGTGGTTGCTGATGGAACTAAAGTGCTTGAATCTGAGAGGGCACAGACAGTTGACATTATGCGATATTTGTTGAGCTATGCTTGTAGTTCTACTGCAACTCGTGACGAGAGCTTCTTAACAACTAGAGACCTTACTGAAACAGCTATTCGAAGTCTGTTGGCTCAGCTATTTAGATTGAGTGTTACAAATCCAGAGGCCAGGTTAACTGAGATGACTCCTAGACAAACTGTCACAAAGCAGCACTTCTCCAGGCCTACTTGGCAAACTATTGAAATGAAAAGAGGTGACTGGATCTGCCCAAAATGTAGTTTCATGAATTTTGCGAGGAATATGGGATGTCTTGAATGCAATGAAGCACGACCAAAAAAGATCTTGAGTGATGGAGAGTGGGAGTGTCCTCAATGTGATTTCTTCAATTTTTCAAGGAACATGTCTTGCTTAAGGTGTGACTTCAAACGTCCCGGAGGAAGCCCATTTGGTACTGCTTCCTCAGATGCTCATTTAGGATATAATGGAAGTTCAACTGTTGAGCAGATCCTTAAACGAAGCAACCTTGATAAGTCTGAAATTGAGCGGAAGTTGGCTGCCAATGATGAGAAGGCAGAAAGATGGTTCAGTAAAATTTCCCAGCTAGATGATTCTGCAGATTTGAGCAGTGCAATAGATGATGAGGATTTCCCAGAGATCATGCCCATGCGGAAAGGGATGAACAGGTTTGTTGTTAGCACAAGAAAAACACCCTTAGAAAGGAGGTTGGCTAATGCTCAGAACAGAAGTAACTTGGGAAATTCTGGCTTTTCTGAGGGTCATGAGTTACAGCCTGGTCGATCAAATGGAATGAACTCCCATAAACCTTCAGAATCTTCAATCAGTCAGATGACAGATCCTGATTCTGTACCTTTTGTGCCTTTACCTGCAGATATGTTTAGTAAAAATTCTAATCCAGATAATAAACAATCTCTAAATACAGAAGATTCAGCTTCTCCAAAAGCTAGCCAGCTGGGTGATCCTGTGTTCAAGGAGTCTGAAAGCTCAGCTGAAAGCAGGGACAGTGATTCCTTTGACGCTTCCAAGGGATGGTCTAAGAAAGTCACAGAGCTTGATAATGTCAGGGATATGGCAAATGCCATATCTGATGATGACTTTCCAGAAATCATGCCCATGCGTAAAGGTGAGAATCGATTCATAGTCAGCAAAAAGAAAGATCGTTCTCTAACATCACTACAATACAAGAGGCGGATAGCCATGGAGCAGGCCAATAGTGGCAATTTTGTTCCCTTTGTACCGTTTCCGCCAGACTACTTTGCGAAGAAAGATAAGCAGCCTGAAACTTCTCCGACTGAAGGCTCTACATTGCATGAGAAGGCTCGGAGTGAGACTGAGAAGTCTGAAGAGTCCATGACTGGTACAGAAAATTCTAAAAGTGCGAGTGAGGGCTGGAAACCGAGCTTTAGCGGAAAGAGCTTAGAAGGATCTGCCGTCACCGAACCTGATCCTCTTGACATGTCGGAGGAGGCAAAAGCAGCAAGATGGTTCCGTCGAGCCGCTCAGATAAAAGATATCTCCGAACTAAGCAACATTCCTGATGAAGATTTCCCAGAGATAATGCCTATGAGAAAGGGGGTGAACAGATTTGTTGTGAGCAAAAGGAAGACACCATTGGAGAGGAGGCTGACATCTCCTCAATACAGAAGAAGCCTGCCTATCGTTAGATCTGAGCCCGATGAAGATGCCAAC
>Ma10_g06140.1
ATGGTGATGGTGAAAGAAGAGTTGCGAAGAGGACCGTGGACGGAGCAGGAGGACCTGCAACTGGCTTGCTTTGTGGCCTTGCTCGGCGAACGACGTTGGGATTTCATAGCCCAAGCCTCAGGTCTGAATAGAACAGGAAAGAGCTGCAGGATGAGATGGGTTAATTACCTCCACCCCAGTCTCAAGCGCGGCCGCATGACCACCCAAGAAGAGCACCTCGTTCTCGAGCTACATTCTCGCTGGGGCAATAGGTGGTCTCGGATCGCACGGAAGCTCCCCGGCCGCACTGATAACGAGATCAAGAATTACTGGAGGACTCATATGAGAAAAAGAGCACAGGAAGAGAAGAGAAACTGCTCACCTTCGGCGACGTCTTCCGCACCGCCTGCTGATGATCTCCCCACCCGATCAGAGGTCGCTGCGGAGAGTCAACTTAATGGAAACGGTGACGGTGGTAATGCTGACTCCGTGGATGAGGTGTGGGATGAGATTGCACTAAGCTCTGGGGATCGCAGGGATGAAGCCGGCGGTTATGCATGCACCCCTTTGACTTCCGCCACTCCTGTGTGGGAATGCTGCTCTGGTTCGCTGTGGAAGACGGAAGACGAAGAGCTCCATGGCGTGTCATTTGGTTTC
>Ma01_g00440.1
ATGGCGGCCGCAACGGGGAGAAGCAGGTGCAAGGAGGCGGCCAGGATAAAGGGGCCGTGGAGCCCGGAGGAGGACACGTCGCTGCAGCGGCTGGTGCAGCGGCACGGACCCCGGAACTGGTCGCTTATAAGCAGGTCCATTCCGGGCAGGTCCGGCAAGTCGTGCCGGCTGCGGTGGTGTAACCAGCTGTCCCCTCAGGTGGAGCACCGGCCCTTCACGGCGGAGGAGGATGAGATCATCATCCGCGCCCACCGCCGCTTCGGCAACAAGTGGGCCACCATCGCCCGCATCCTCTCTGGCCGCACCGACAACGCCATAAAAAACCACTGGAACTCCACCCTCAAGCGAAAGTACACCCCCCCCTGCGCCGGCAGCGGCGACGGCGGCCTCCAGCATCACTACGACGCGATCAGGGCCAGCAGCGACGGTCCGGTCCTCTTGTCGGGCGGAGCAGGGCTTTGGATGAACCCCGGCAGCCCTTCGGAGTCCGACGTCAGCGATTCCAGCCACCACAGCCATCCGACCGAACCGATGACCGCTGCTACCATCGCCGCCACTCCTATCCACGACGACGACGATCCGGTCACGTCCCTCACACTCTCCCTCCCTGGATCCGATCCGATGGACACCTCCTCCGACCACCACCACCACCACCAGGGCAGCCCTCGGCGCCCTGCCGTGGCTGCCTCGTCTGCCGCGGAGGAGGAGCGGCGGCCGACGCCTATCCCTTTCAGCGCGGAGTTCCTAGCGGTCATGCAAGAGATGATCCGCAAGGAGGTGAGGTGCTACATGGCAGGACTGGAGCAGAGCCGCATGCTGTGCGGGATGCAGCCGCCACCCGAGGGCGTCCGCAACGCGGCGATGAATCGCATCGGAGTAACGAAGATCGAG
>Ma06_g08910.1
ATGATCCTCAAAGGATGGAGTCAATGTGCCTGCAGATCACACGGAAGCCCCACTGGTTGTGCTGGTATGGGCAGGTCTCCATGCTGTGAGAAGGCACACACCAACAAAGGAGCATGGACCAAGGAGGAAGACCAGAAGCTCATCTCCTACATCAAAGCCCATGGCGAAGGTTGCTGGAGATCACTCCCAAAAGCTGCAGGCTTGCTTCGGTGCGGGAAGAGCTGCAGGCTCAGGTGGATCAACTACCTCCGGCCCGACCTCAAGCGCGGCAACTTCACAGAGGAGGAAGATGAACTCATCATCAAGCTCCATGGCCTGCTCGGAAACAAGTGGTCGCTGATAGCGGGGAGATTACCGGGGAGGACGGACAACGAGATCAAGAACTACTGGAACACCCACATCAAGCGGAAGCTCCTCAGCCGGGGCATCGACCCCCAGACGCACGGCCCGATCAACGGCGGCGCCACCGCTGCCTTCGCCGCCCCTCACCCATCCGAGACCGCCGTCCCGAAAGCGCCATTTGTTTGTGTTGCCATCTGGGTTTCCAGAGCGGCGAAGCTTGTAGCTGCCACACCACCCAAAACCCGCCGCATGTAC
>Ma06_g32530.1
ATGGGGAGGGCTCCCTGTTGTGACAAGGCGACCGTGAAGAGGGGGCCATGGTCCCCTGAGGAGGATGCAACGCTCAAGGCTTATATCGAGAAGCATGGAACTGGTGGCAATTGGATTGCGCTGCCTCACAAGATTGGTCTGAAGAGGTGTGGAAAGAGCTGCAGGTTGAGATGGCTCAATTATCTGCGGCCCAACATCAAGCATGGTGGCTTTTCGGTAGAAGAAGACCATATCATATGTAGCCTCTACTCAAGCATCGGGAGCAGGTGGTCTATAATTGCAGCCCAGCTGCCAGGGAGAACAGATAATGACATCAAGAATCATTGGAACACAAGGCTGAAGAAGAAACTACTTGGCAAGCCAAGAGAACCACCACAACCTCGATGCCTTTCTGTAAACCAGGTCTCGACTGAGGTAGCTAATGCGATGAGTCTCCAAACTCATCCACAAACCCTAAGTGCGCCAGCTCTGGAAAGGATGCAACTCCGGGGCTGCGAGGATCCCTTCTTCTATCATCATCCGCTGGGCGACAAACTCTTTGAAGACCAACACACCGATACTAGTACGTCTACAACTCCGATCGATTCATCTCATCGAAGACTGCTGCAAGTGAAGCAGGAAATCCAAATCTTGCTGAACCAAACTGTACAGGAAAATATGGATTGTTCAGTGCCGGGGTGTCCGCCGTCAGATGCGGGAGGTCTCGCGGAGAGTTCATTCTCAGACTGCAACTCGCTGGTGGCAGGGCTTTCCGACCTCCATGAAATCTTCCATGGCAAAGAACCATTCTTAGGATTGCAGGAAGCGAATCAATCGACCGAATCAGACTGTTTCAAGGAAATGTATAGGGAGAAGGAGAGAGACGGTATGAGCTTGTGGTCAAGCATGGCTTCATCTCTCCATCCCGATTCCGTGCTTCAAGAGTATCTACTTGGGTATGATCTC
>Ma05_g05670.1
ATGGGGAGAAAGCCTTGTTGTGAGAAGGTGGGGTTGAAGAAGGGACCATGGACAGCGGAGGAGGACAAGAAGCTTATCGACTTCATTCTCACCCAAGGACTGTGCTGTTGGAGAGCTGTACCCAAGCTTGCAGGATTGCTGAGGTGTGGCAAGAGTTGCAGACTAAGGTGGACAAACTATCTCAGGCCTGACCTCAGGAGGGGATTGCTATCAGAAGATGAGGAAAAACTGGTCATTGAGCTCCACTCTCAGCTTGGGAACAGATGGTCTAAGATTGCATCTCAACTCCCTGGGAGAACAGATAATGAGATAAAGAACATCTGGAACTCCCGTATCAAGAAAGAGCTGAGGAAGATGGGCATTGATCCCCTCACTCACAAGCCCATCAGCCCTTCGACAGAGGAGCTGCACCGCCACCAGCACCACCAGCAGAAGGAGCAGCAACGACGGTGCATGGATAGCACAGCAAGTCCTCGTGATCCTGCAGCTGATGAATCCCTAGGCAACTGCCCCGAGTTCTGCACCGATGAGGTGCCGATGCTACAGCCGCATGAGATACTGATCCCATGTGATTCTTCTGCTTGCTCTTCCTCGTGTTCTTCTGCTTCATCGTCGTCAAGCTCTTTCCCACGCATGGAGCTGCCCGAATCAATGCACCTATGGGGTTCCATCGATCAAGAATTGACTTGGAAATCATATCAGGAGGACTGGAAGTACGATGTGTTCTGCTTCGATTGT
>Ma03_g08930.1
ATGGCCTTCCATCATGAACTCCACTGGTTTCAGGGTTCTGGTGATCTGTTGGATGTCTTATCCAATGGCTGTTCTTCCGATTTCGTTCGATGTTTCCCTCACAACACCTTCTCAGATGACTTGAACAGTACTCTGATGCTCCAAAAGATTGATCCTCCAAGTTATTCCACCAGGATCATTGGTGATCGAGATTTGATGGTTTGTAACAGTACTGAATTCAATATATCTTTAGATGCATTTCATGATCTTTCGACTATGGTGGCCGGAAGTCAAGCGCAAAAGAAAGTCCAGATCGATACGAACACTATTGTGGCTGCCAAAAACGATAGTTGTCGAGTGCAGAAGAAGTCCAACGTGGTGAAGGGGCAATGGACTGCCGAGGAAGATAGCATGTTGATGGAATTAGTGGAGCGATATGGAATCAGGAAATGGTCTCATGTAGCTCGAATGCTAAATGGAAGAATTGGGAAGCAATGCAGAGAAAGATGGCATAACCATTTAAGGCCTAATATCAAGGTGGATAGTTGGAGCGAGGAGGAAGACAAGATACTGATTCAGGCGCACTCACAGCTGGGGAACAGGTGGGTGGAGATCGCCAAGCGGCTTCCAGGACGCACGGAGAACTCCATCAAGAACCACTGGAACACCAACAAGCGGCGGCAGTCTTCTCGTCGAACATGCCGGAAGTCGAAGGACGCCAAGCGGAGCACGCTCCTGCAGAACTACATCCGAAGCTTGAACCTGACCTCGTCACCTCCGCCGGTGGAAAGCAGCAGTAAGAATGGCATGCAACGTGAAGCCGTCAACGTGCAGGGAGACGGTGATGGCGACCGCTTCCTTCATGGCTGGGGCCTCGGCGAGGCCCCCGAGATGCTGCTGGATTCCAGGATGCTGCCTGACACGGATGATATGATCAGTTGTCTCTTCGATCAGCTGGGATGCAGCGTTAGGATTGGGAAAGTGTGTGACGCCGCGACGACGTGGGACGGCGTTCCGCCGCTGGTGATACCGAGCGAGGATGTGAAGAGGGATGTAGACCTGTTGGAAATGATCGCCATGAACAGCAGCAGCAGCAGAGAG
>Ma06_g05960.1
ATGGGAAGGAAGCCATGCTGTGCAAAGGAGGGGCTTAACAGAGGGGCATGGACAGCTCACGAAGACCACATCCTCAAGTCCTACATTGACACCCATGGAGAAGGCAAATGGAGGAGTCTCCCCAAGCGAGCAGGTCTAAAGAGATGTGGGAAGAGCTGCCGTCTGCGGTGGCTCAACTACTTGAGGCCGGGTATTAAGCGTGGCAACATATCCGACGACGAAGATGAACTCATCATCAGACTCCACAAGCTCCTCGGTAACAGATGGTCTCTAATTGCAGGAAGACTGCCAGGGCGAACAGACAATGAAATCAAGAACTACTGGAACACCACACTGGGGAAGAAAGCTTACGGCAAGGCATATCAACCAAAGCCCTGCATGAGTAATAACTCCGCCGCCGGTCCAGCTGCGATCACAGCGAAAGCCGCCCCGGATCACACGGCCGTCGTCGTCCAGACCAAGGCCCAGAGGTGCACCAAGACATTCTTCCACCACGACCAAGCACTACTCGTGTCGTCATCTACCCATCAACAGCATCTTCAGCCGGCATCGAAGCCGTCCATGAGCCCCCCGAAAGCCTCTCCTGATGCTCCTGCTAATGCCGACCCGTCCCGTGCCGCTGGTGACCTCCCACTGACAGTAGGTGAAGAAGACGAGGATCCCTGCTTCAGCATGTCTCTCGATAGCACGTTCCTTCTCAGTGGCCTCTCCACCGAGTTCTGGATGGAGAGTGATTCCCTTCAACCGCACATTGAGTTCAATCTCAGTTCAGTAACAGCTTTTCTTGACGCAGACGACGACTGGCTGAACTGGACACCAAGTTGT
>Ma02_g20270.1
ATGGGAGGGCACTCCTGCTGCTACAAGCAGAAGCTGAGGAAGGGCCTCTGGTCTCCTGAGGAAGACGAGAAGCTCATAAAGCACATTACCAAGTACGGCCATGGGTGTTGGAGCTCTGTCCCTAAGCAAGCAGGTCTTCAGAGGTGTGGGAAGAGCTGCAGGTTGAGGTGGATAAACTACCTGAGGCCTGACCTCAAGAGAGGTACATTCTCGCAGCAGGAAGAGGACCTCATCATCGAGCTCCATGCGGTCCTCGGGAACAGGTGGTCAAAGATTGCAGCACATTTGCCGGGCAGGACGGACAACGAGATCAAGAACCTGTGGAATTCTTGCATCAAGAAGAAGCTGAGACAGAGAGGGATCGACCCCGGCACCCACAAGCCCCTCGCCGAGGTCGACGGCGGCGATGACAACACCCAGAGCAACAGCGGGAAGAACTCCGGCACCAGCGACCTCCAAATCCTGGTCACCCCTCAGCTGGCGATGCAGGAGCCGACTCCATCGGTCTTTGCTCCTGACTACGGCGGCGGCCGGACAACCTCGAGCGCTCTACCGATCAGCTCGAATCCCCTCCTCTGGTTCAGCCAGACGTCACGGCATTTGGACGTGACGAACGGCGACGCAATATCCACCGTCGCGCCGTCCCTTTCCAGCACAATTCTCTCGACTTCCATGGTTCCCGCACCGAGCTGTGCAGCAGACGATGCTCTCACGAACTGGTACGGCGGCGACTGCAATAGCAGTCGTCGGAGCAGCGTAGAAGACAGCGGGCGCATCGTGGTGCAGAGCACTTGCTCCTCCGACAGCTGCATCTTCCCATGGCCGGATCTGACGCCTGACAAAGATGTTCAGGTCCAGCTCGGAGGGGAGACCGAGGACCTCAAATGGTCAGAGTACCTTCATGGCGCATTCGTGGCGTCAGCAACGCCGCAAGCCCCAATCCAACCTCTGTATGGTGACATCAAGACGGGAAACCAATTCCCCATGAACTGTTTCAGCACTTGGCACCAGAACCAGCAGCTGCAGCAGCAGCTGCAAGCTTCAGACATCTACGGCAAGGATTTCCAATCCGTGCCTCTGGGCTTCGAGCATATA
>Ma11_g16430.1
ATGGGCCGAGGCCGAGCACCGTGCTGTGCGAAGGTTGGGCTGAACAAAGGCTCGTGGTCGCTGGAGGAAGACATGAGGCTGATCGCTCACATCCAGAAGCACGGCCACGGAAACTGGCGCGCTCTACCTAAACTTGCAGGTCTGCTTAGGTGCGGGAAAAGCTGCCGTTTGAGGTGGACTAATTACCTCCGCCCCGACATCAAGCGAGGGAACTTCACAAAGGAAGAAGAAGACACCATAGTGAAGTTACATAAGCTGTTAGGAAACAAGTGGTCCAAAATCGCGTCATGCCTGCCAGGAAGAACTGATAACGAGATAAAGAACGTGTGGAATACACATTTGAAGAAGCGATTGGTATTCACAGAGCAGAAACCGGCGGCGACGAACGATCCTGAAGAGCCACCACCCACCTCTTCTTCCTCGAGCTCAAATCATGGCGGAAACAAAAGCCATGAACACCAACACGATCCATGCTTGCACACTCGCGACTCCTCGGCGGAAGTGATCGAGATCCCCATCGATCCCACCATGGACATGTCGAGCATCTTTGATGATGCACTCTCGAATATGACATCGAGCAGTACTTCCACACAACTCTCCGATGGCCTCGTTATTCCTGATGGAGATCTTTGGAGCATGATCGAGGATAACAGTGCATGTAAAGAAGGCAATACCGGTGCATGGCTGGAGTACTTGGAGAGGGAACTTGAGCTTGAGCTTGGCTTGAGAGAAGTAGCTCCAAGCGACCAAGACAGCCTGACGACAGATGGTGTGGGGATGGAGGAAGACCCAGTGTCGTGTTACTTCCGAAAGGAGCCTCCTCTCCATCCTCTGCAGACCTTCCTGGCCTCAGAAATGATT
>Ma05_g25630.1
ATGGGTCGGTCTCCGTGCTGCGAGAAGGTGGGGTTGAAGAAGGGGCCGTGGACTCCGGAGGAGGACCAGAAGCTGCTCGCCTACATCGAGAAGCACGGGAATGGGAGCTGGCGAGCGCTGCCTGCCAAAGCCGGGCTGCAGAGGTGCGGGAAGAGCTGCAGGTTGAGGTGGACGAATTACCTGCGACCTGACATCAAGAGGGGAGAGTTCAGCCTGCAGGAGGAGCAGACCATCATTCAACTCCATGCCCTCCTTGGAAACAGATGGTCTGCGATTGCCACCCACCTGCCCAAGAGAACAGACAACGAGATCAAGAACTACTGGAACACCCACCTGAAGAAGCGGCTGGCTAAGATGGGCATCGATCCCTGCACCCACAAGGCCAAGAGCGACACCCTCAGCTCCGGCGACGGACACCTCAAGAGCGTTGCCAACCTCAGCCACATGGCCCAGTGGGAGAGCGCACGCCTGGAGGCCGAGGCGCGGCTCGCGAGGGAGTCGAAGTTCCGTGCGGCGGCATGGCCGGGGGCTAACCAAGGCGACAGGATCGACCTGGAGTCGCCCACTTCCACCTTGAGCTTCGCGGCAGCCGGCGTCGGGTTTGTGGACGCCGGCGCCGGCGCCGCATCCGCCGCCAGCCATCAAGGAGGCGCGCCATGGCTGTCGGAGCCATACTGGGGACAGTCCGGCGCAGGATTCACCGGACTGCTCCTGGGTGACTCAGCGGCGCAGAAGGCCTCGGACTGCCGCGAAGAAGAGGAGGAGGAGGTGGAATTGGAAGGAGAGGAGGAGAGCAAGAACTACTGGAACAGCATCCTCAACTCGGTCAACTCCTCATCCTCTTCCAACTCGCCACCACTGTTCTACGAC
>Ma04_g22200.1
ATGGGGAGGTCTCCATGCTGCGAGAAGGCCCACATCAACAAAGGAGCATGGACCAAGGAGGAAGACGACCGCCTTGTAGCTTACATCCGCGCCCACGGAGAAGGGTGCTGGCGCTCGCTCCCCAAGAAGGCCGGCCTTCTCCGGTGCGGTAAGAGTTGCCGCCTGCGCTGGATCAACTACTTGCGCCCCGGCCTCAAGCGTGGCAACTTCACCGAAGTAGAGGACGAGCTCATCATTAATCTCCACAGCCACCTCGGTAACAAGTGGTCTCTTATAGCTGGAAGGTTGCCGGGAAGGACAGACAACGAGATAAAGAACTACTGGAACACGCACATCAGGAGAAAGCTGTTGAGTCGAGGAATAGACCTGGAGAAGCACCGTTTGATCCATGCGCCCATCCAGAAGTACAGGTGTCCGGACCTCAACCTGGACTTGTGTTTAAGCCCTCCTCCGTCACGGCAGCAAGTAGAAGAGTGCACACGTTGTTTTAGCCGTTGCAGGGGGCTTCAGCCGACGAGGAAGAAGTGCAAATGTGATGCCTTTCTTGGGCTCGGATCAGGGTCGTGCAGAAGCCTTGAGATGAAA
>Ma10_g26540.1
ATGGGAGATGGTGGATTGTTGGCCGTCGCGACGATGAAGGTTGAGCAAAGTTGTGTGGAGAACAAGCAATCCGCGGCCGCCTCGAGCTCGTCCCTCTCCGAAGGAAGTTATGGGCTATCTAGGATGTCGCCCGCTGTTTCTAGCCCGCGAACATCTTCACCATCCAAGAGGAGAATTAGTGGTCCAATAAGGCGAGCTAAGGGTGGTTGGACACCACAAGAGGATGAAACATTAAGGAAAGCTGTTGAAGCTTACAAGGGAAGAAGTTGGAAGAAAATAGCTGAATTTTTTCCAGATAGAACAGAAGTTCAATGTCTTCATCGGTGGCAGAAGGTTCTCAATCCTGAACTTATTAAAGGTCCATGGACACCAGAGGAAGATGAGAAAATCATTAGTCTTGTAGCGAAGTATGGGCCTAAAAAATGGTCTATCATTGCAAAATCACTTCCTGGTCGAATTGGGAAACAATGTCGGGAGAGGTGGCATAATCATTTGGATCCTACCATAAAGAAAGATGCTTGGACTGTAGAGGAGGAACTTGCACTCATGAATGCCCATCGTGTACATGGAAATAAATGGGCAGAAATTGCAAAGGTTTTACCTGGAAGGACGGACAATTCAATAAAAAATCACTGGAATAGTTCCTTGAAGAAGAAGTTAGATTTATTCTTGGTTACTGGTAAGCTGCCACCAGTTCCAAAACCTGAAACACATGGGGGTTCAAAGGACATGGCAAATTCAGATAGTGGACGTTCACTTCGTAGTTCAAGCGATGGCTCAGACATAATTACCAGAGCCTTTTCTGGATCAGCCAGCTCCATGGATTCTGGTCTGCCTGCTAAACCATGTAAATTGGAAGACCAAAAGAGTTGGTTGGCATTGTCAACAGTTCAAGATTCTAACAGAGAAGCCTTAGCAAATTTGACAGTGAGAGGAGTTAATGATCCAGATACTGGCTACAGTATGCGTGATCCAATGTCTGATGTCTGTCCTAGATCTGATCCTGGAACTGAATTGGCAGAATGCAGCAATACTGGTGAGAACGATCAACTGGATGATACATCTCAGCCAGCATTAGCATTGCCTTCAGAATCACCTCATGGTTGTCTTTCTGCAGCCTCTACTCTGTTAACCACGTATGATTCTATGCAGCAATCATACTGCTCAGCAATTGTGACATCACCAAGTGGTTATCTGACTCCCTCCTCCGTGACTGGGAAGAATCCAGTTCAAAGTGTTGAATCCATATTAAAAAGCGCAGCTAGAAGTTTCCCAAATACTCCCTCTATTTTCAGGAGGCGAAAAAGGGATGCAGAAATGAGCCATGCTTCTGGTAGTAGTCCTTCACAGATGGATAGGATAAAATTTCTAGACAGTTCTGATTCTGCAGAAGGAAAGAGTAGACACAACTCAGAGGCAACCAACTCGTTGTTGTCAAAATTCAATTCAAGTCCTTGTGACAGAGGAGCCATATTATACAATGGAAAGAGCTTTAATGAATCTCCTCCATACAGGTTGAGGTCAAAAAGAACTGCGATTATAAAATCTGTGGAGAAACAGCTTGATTTTACATTGGAGAAAAATGAATGTAATGGTAATGTCATTCCGCAGAGCTTGGCTATGCACAGTAGTTCCCATAGTTCCAGCACCATCATTCCGACCATACAGGAGAGGGAACTAACTGAGCGTCCTATTGTGTTG
>Ma02_g19650.1
ATGGTGAAGAAGACGGAGAGAGCGAAGCAGAAGGCGGCGGTGGATATTGTGGTGAACAGAGGAGCTTGGACCGCTGAGGAAGACCAGAAGCTGGTGGACTACGTTAGAGACCACGGTGACAAGAACTGGCGAACCCTCCCCGCCAAAGCTGGGCTGAATAGGTGTGGTAAGAGCTGCAGGTTGAGATGGCTGAACTATCTGAGGCCAGGAATCAAAAGAGGGAACATATCGGATGAGGAAGAAGACCTCATCATTCGACTCCACAACCTGCTTGGCAACAGGTGGTCGCTCATCGCCGGGAGATTGCCGGGGAGAACAGACAACGAGATAAAGAATCACTGGAATACTCACTTGAGCAGAAGGCCAGTGACCATCGACGACCTCAACCTCAAGCTGAATCAACAGGTGGAGAGAACGTGTGAGCGTGGGCCTTTGGTGTCTCCTGTGGCGTCGAGCCGTGACCTCACCACGCTGGTGGACCATGTGGAGGATGAGTGGGTCCTGGATGGGACGGCGGAGCTGCTGCACCAGTCGGAGCTGGACATGGATCAGCTGTTCGCTCTGATGCCCGATCCTGATGGCGGTGCGAGCAACGGTAGCGAGTTTGGGGCAGAGGCGGATGGCAGCGGAGGGGAAGAAGGGTACCGAGATATAAACGAGGGTGAGATTTCTGGAGCCAAAACCGAGGGGTGTTCGGATGCGCAGGCTGGGTGGGACGTGGACTTGGAGAGGTTCATGGGCTACGACGACGATCTTGCATTCTATTTTCTCGAC
>Ma04_g09430.1
ATGGCGGCGACGACGACGACGACGGGGGGAAGCAGGAGCAAGGAGGCTGATAGGATCAAGGGGCCGTGGAGCCCGGCGGAGGACGAGGCGCTGCAGAGGCTGGTGCAGCGGCATGGCCCCAGGAACTGGTCGATCATCAGCAAGTCCATTCCGGGGCGCTCCGGCAAGTCGTGCCGGCTGCGATGGTGCAACCAGCTCTCGCCCCAGGTGGAGCACCGCCCCTTCACGGATGAGGAGGACGAGATCATCGTCCGCGCCCACCGCCGCTTCGGCAACAAGTGGGCCACCATCGCCCGCCTCCTCTCCGGGCGTACCGACAACGCCATCAAGAACCACTGGAACTCTACACTCAAGCGCAAGCACAGCCGCCCCTGCGCCGGAGAAGACGGGCTGCAGCACCACTACGACGCGATCATCCCCGGAAGCCCGTCCGGGTCCGATGTCAGTGATTCCAGTCACCATAGCTATCCGGTGATGCCGCCGCCGCACATCTATCAGCCGGTTCCGACAACTGGCCGCATCGTGCCATGCTCCTCTCCGATCCTCAAACAGACTCAGGGCGAGACAATCAGTGCTGCCGTAGCCCCTACATTTCCCAACAACGACGACGATCCAGCTACTTCCCTCACCCTCTCCCTTCCTGGATCATGTCAGATGTCCACCTCCAAGGATCGCAAGGTCCATACCATCTTCAAACCCACCACTTCCGCCGAGGAGGGGCGTCGGCCAGCGCCTTCTCCTTTTAGCGCCGAATTCCTGGCGATCATGCAAGAGATGATCCGCAACGAGGTGAGGAGCTACATGGCGGGACTGCAGCAGAGCCGCATGATGTGCGGCGTGCAGCCGCCATCGGAGAGGGCCCGCAACGCCGCCGCCGTGAACCCCATCGGAGTGACAGATCTCGAG
>Ma04_g30160.1
ATGAAGGCCGAGGAAGGAGAAAGAGGAGGGAAGAAGGCGGAAAGGGGGCTGAAGAAGGGGCCGTGGACGCCGGCGGAGGACGCGATCCTGGTGGAGCATGTGAGGCGGCACGGGGAGGGGAACTGGAATGCGGTGCAGCGGCACAGCGGGCTGGCGCGCTGCGGCAAGAGCTGCCGCCTCCGTTGGGCCAACCACCTCCGCCCCAACCTCAAGAAGGGATCCTTCACACCCGACGAGGAGCTCCTCATCCTTCGCCTCCACGCCCAGCTCGGCAATAAATGGGCGCGCATGGCCGCTCAGCTCCCGGGAAGGACGGACAATGAGATTAAGAACTACTGGAACACCCGCCTCAAGCGCCGGCAGCGCGCCGGCCTTCCCATCTACCCGCCGGAGCTGCAAGAGGCCGTCGGATTCGATCACCAGCTGAAGCAACAGGCTTCGACGTTGCTCCGGACGCCGCCGCCGCTGCCACCTCCGCCTTCCGCCGCGGAGTTCAGCGCCCGGCTCCCCTCCTTGCGGCCCGCCCCGTTGCTGGATCCCGCCATTTTTCGGCCTTCGTCGGGGATGACTCTGCCTCCCCTCCCGCAAAATCTGTTCTCCTGTCACCTCGGTTTTGGATTCCCGCTCTCGCCCGCCTCGCCGCCGCCGACGCCAACCTCTCTTTTTCAGCCGCAGCAGCAGCTTGGGCCGGGAAATTATGAAGTAAGCCGGCCGCAGCGGCTGCCGCCGGTGCCGTGGCCAACGATGGCGAAAATGGAGCTCCCTTCATGCCAATTGTTCCCGGAACCCGTCGGAGGCCGCGACGGTCTTACCAGCAGCGGCCTGCTCGAGGCTCTGCTGCAGGACGCCCATGTCCCCGAGGATATGAAGCTCGGGGAGCTCTTGGCACTGCCAACCGTCGGCGAGCAGGAAGCGGTGTGGGAGCACGTCTTCTTCGGCGGCGATAGCAGCGAAGCCATCAAGGAGACTTCTCAAGGCTGCTCCTTGGGATCCGCCACGAAGTTGGAAGGCTTGGATTGCGACATGGGTGAGTTCTATCGAACTAATCCTCCTGTTTCCGTTCCATGTGTTGGTAGTCTCTGCATTAGAACTACTAATATGAGA
>Ma06_g33430.1
ATGGGACGAGCCCCCTGCTGCGACAAAGCCAAAGTGAAGCGAGGGCCCTGGTCGCCCGACGAGGACGCCAAGCTCAAGTCCTACATCGAGCAGCACGGCACCGGCGGCAACTGGATCGCCCTCCCCCAGAAGATCGGCCTCAGACGCTGCGGCAAGAGCTGCCGTCTCCGGTGGCTCAACTATCTCCGGCCAAACATCAAGCATGGAGGGTTCTCCGAAGAAGAGGATAGCATTATATGCAGACTGTACATCAGCATCGGTAGCAGGTGGTCTATTATTGCTGCACATTTGCCGGGGAGGACCGACAACGATGTCAAGAACCACTGGAACACGAGGCTGAAGAAGAAGCTCTTCGGCAAGCAGTGCGACGGCCGTCAGCCGCCCCGTAAGCTCGGCCGCCCCAAGCAAGAATCTATTAGTTACGGCTGTAACGGAGATGGACTTGGCGTCCACCCTGCCGATCGCTGGACTCCGCAGCCGATGCATCCGATCGGCCACGCGGGACATACCGAGGGACCGAGCCACGGAAGTCCTCTCGTTGCTCCGGCAACGCCGCCGCTGCCCCTGCCGATCTGCGACTCTGCCACCCTGCTCTCCTCTTCCCTGCGCCGCGGTTCGTCCCGTGAAGATTCTCAAAGCTCCAATGGCTTTTCGACCGAGCTGGATGAGCTGTTCCAGTTCGACTCGGTCAAGTTAGAAGGATTCGACTGCTTCGATGGAGCTGAAGGCATGAACTGGAACGAGGAAAGCTCTTTGATGTGCCCAGACGCGGTGCAGCAGTGGCCACCATTGGAAGAGCCAGTGCGACGGGGCATGTGG
>Ma01_g19610.1
ATGGGGAGGTCCCCGTGCTGCGAGAAAGCGCACACCAACAAGGGGGCGTGGACCAAGGAGGAGGACGACCAGCTCATCGCCTACATCCGCGCTCACGGGGAGGGGTGCTGGCGCTCGCTGCCCAAGGCCGCCGGCCTCCTCCGCTGCGGCAAGAGCTGCCGACTCCGCTGGATCAACTACCTCCGCCCCGACCTCAAGCGCGGCAACTTCACGGAGGAGGAGGACGAGCTCATCATCAAGCTCCACAGCCTCCTCGGCAACAAGTGGTCACTGATCGCTGCGCGGCTTCCCGGGAGGACGGACAACGAGATCAAGAACTACTGGAACACCCACATCAGGAGGAAGCTGCTGAGCAGGGGAGTGGATCCCGTCACTCACCGCCCGATCAACGGCCATGGTTCCGATACAGCCACCCATTTCGAGAGGAAGCCTGCTGCGATTGGCTTCGGACCAGACCAGGAGTCGGACAAGATCAGTAGCAGCGAGGAGTCGTCGGCGTGGCAGCAGCGGCAGCCCAAGTGGCCGGACCTCAATCTGGAGCTATGTATAAGCCCTCCTTCCCAACAGCAACAACCTTTAGAGCCCGTTGATGGAGGGGGAGAGCAACCGCAAAGCCTGTGCTTTAGCTGCGGCGCTGCCGTGGGGTCGCAGAAGCGCCACAAGGAGTGCAAGTGCAGAGACCTCATTGGCCTCAGCACTGGAATGCTGGACTACAGAAACCCA
>Ma03_g29510.1
ATGGATCGGACCAAGGGGTCGTGGAGCACAGAGGAGGACGAGGCGCTGCGGCGGTTGGTGGAGCGGCACGGGCCGAGGAACTGGACTCTAATCGGTCGGTCCATTCCCGGGCGGTCCGGCAAGTCGTGCCGCCTCCGATGGTGCAACCAGCTTTCGCCTCAGGTGGAGCACCGCCCTTTCACGCCCGAGGAAGACGAGACCATTATCCGCGCCCATCGTCGGTTCGGCAACAAGTGGGCCACCATCGCCCGCCTCCTCTCTGGACGCACCGACAACGCCATTAAGAACCACTGGAACTCCACCCTCAGACGCAGGTGCGCGCCATCCGTCCCCGCCGCCTCGGTGGTTGACCGCGAGGGCGAGACGACGGCACAGCCACCGAAGAGCCCGGCCGGGTCGGAGTTGAGTGACTCCAGCCAGCACAGTGCAGCCACGGCGACTCATGTCGACCGTCCGGTTCCCATAACCGGCGACATCAGGGTTCGTCCTTCCCCGTCTTCCTCTTACCCCACCAGCCAGCAGCATGACCTACGTCTCGAAGCCCAGTCTTCCGTTGCCGAGGACGATCTCCTGACATCCCTGACTCTATCGCTCCCCGGTTCGGATCGAATCGGCGCATCCAACCGGCACCACACCAGCAGCGAGCATCAGCTCGAAGCGCTGCCACCGACATGGCGCTCTGAGAATCCAGGTGACGATCGGGCGCGTCATCCACCGTTCCAGTTCAGCGCCGAGTTACTGGCAGTTATGCAAGATATGATCCGCAGCGAGGTGAGCAGCTACATGTCTGCGCGCAGCCGCTCCGGAGGCGACCATTCGCGACCCGCCCTGGAACGGATCGGCCTAGTCAAAGATCGATTAGAT
>Ma07_g12330.1
ATGGGGAGGCAGCCATGCTGTGATAAGGTGGGGCTGAAGAAGGGGCCCTGGACAGCAGAGGAGGACAGGAAGTTGATCAACTTCATCCTCACCAATGGTCAATGCTGCTGGAGAGCTGTGCCCAAGCTTGCAGGTTTGCTGAGATGTGGTAAGAGTTGCAGGCTAAGATGGACAAACTATCTGAGACCTGATCTGAAGAGGGGATTGCTGTCAGACGATGAGGAGAAGATGGTTATTGAGCTCCACTCTCGGCTTGGCAACAGGTGGTCTAAGATTGCATCTCATCTCCCTGGTAGAACTGATAATGAGATAAAGAATCACTGGAACACTCACATCAAGAAGAAGCTCAGAAGGATGGGCATTGACCCCATGACTCACAAGCCCATTCCATCGGCAGATGAGTTTCCTCACCAGCAACAGCAACATATGGAAGCAGAAGAGGACAGCATCATGACAAGCCGGTTTACTCCTACTGAGACCGAGGCATTCCTCTGTAAATCCCCTGGATTTTGTACCGATGAAGTGCCGATGATGGAGCCTCATGAGATGATAGTCCCCTATGCGGTTGCTGCGTCCTCTGCTTCTTGTGCTGCTCTTCCTTCATCATCATGCTCTTCTGTCGACTCTTCATTTGAGCCCGAGAACCTCCAACTTCCATTCGTGGAGTGGCCAGAATCGATATGGCTCTGGGGTGCGGATGACTTCGGTGGATGGGATTCCATCTATGATGAATTGGATGGAAAGCTAGGCCTCCATCCTTTTAACCAGCGTCAAAGAGCTGTCTTGGATCAGGAGTCATGGAAATTTGAGCTCTTC
>Ma09_g23100.1
ATGGATCGGATCAAGGGGCCGTGGAGCATCGAGGAAGACGAGGCGCTGCGGCGACTGGTGGAGCGGCATGGCCCGAGGAACTGGACCTTGATCAGCCGGTCCATCCCTGGGCGTTCCGGCAAGTCGTGCCGCCTCCGGTGGTGCAACCAGCTCTCGCCCCAGGTGGAGCATCGCCCCTTCACGCCGGAGGAGGACGAGACAATCATCCGCGCCCATCGCCGGTTTGGTAACAAGTGGGCCACCATTGCCCGCCTCCTCTCGGGCCGCACCGACAACGCCATCAAGAACCACTGGAACTCCACCCTCAAGCGGAAGGCGAGCAGCGTCGGGCCAGTACCAGCGTCCGCTAGCGCGCAACTTTGCCTGAGCCCTGGGAGCCCAACAGGAACCGCCGGCATCACCGTACCCCCTTCCTCTTCTCCTTCCACTGCCACCTTCCAAGAACATGACCTTCAGATCGAGGCGACCGGCGTCTCCTGTACTGCGTCACCATCTTCCTACGCCAAGGACGATCCTTTGACATCGTTGACCCTATCGCTCCCTGGAACGGATCGAACAGTCACCTCCAACCAGATCCACCAGTGCCCTGATGCAAAGACCGGCGACGATCGGCCGCCGCAACGCCCGTTCCAATTCAGCGCCGAGTTGTTGGCGGTGATGCAAGAGATGGTCCGCAGTGAGGTGAGGAGCTACATGTCCTGTTTGGAGCAGAGCGGCATCACGCGCGCCCTTCAGCCTCCTGAGGCGGCCATCTGCGACGCCGCCCCCAAGCGGATTGGACTCAAACCAAATTCCGTATTCGTGCTTTCTATAACCAAGATTCAAAGATCCAATTGCAGATATCTGTTTCCTATGACCAATTGT
>Ma10_g18840.1
ATGCAGGGATTGGAGAAGGAGAACAACCCCATCTCAGTCGCTCCTTCGGCGAAGCCGCCTGCGAAGAAGGATCGGCATATCGTTACCTGGACGTCTCAGGAGGATGATTTGCTCCGGGAACACATTGCTCTTCACGGAACCGACAATTGGACAAGTATCGCAGCTTTATTCAAGGATAAGACCAGCAGACAGTGCCGGAGAAGATGGTACACCTACTTGAATTCAGAGTGTAAGAAAGGTGGGTGGTCAGCGGAGGAGGATATGCTCTTATGTGAGGCGCAGAAGATTTTCGGGAATAGATGGACAGAGATTGCAAAGGTGGTATCAGGAAGAACTGATAATGCCGTAAAGAACCGGTTCTCCACCCTCTGCAAGAAAAGGGTAAAGCTTGAGGCTTCTTCCAAGGAGAATAAGGGTTCATCGTTTGATCAAAGTAATAAGAGGGTTATAGTTCAAGATGGCTATGCTGCAGCAGTGGCGAGGGAGTCATCAACATCCAATAAGCAGATCAGATACCATGTGCTTCATCCCAAGGAGATTAATGAAGGGCATAAGAGATTTCTTGGGGAACATGGACCGGAACAAAATCAACTAAGACCACCTCTAGCAGTGCTTGTTCAGAACTCTGATACTTCAAATGGTTTGACAGAAAACCTGAGAGGACCTCTATATGATGTTTCCAACAAAGATAATCAAGGAACCTTTATCAGGAGAGATGATCCAAAACTAACAGCCTTGTTGCAACAAGCTGAATTGCTTACATCCCTTTCCAAGAAAGTCAATGCTGAAAATACCAACCAGAGTTTCGACGAGGCATGGAAGGAACTTCAAGATTACTTGATCCAAACTGAAGACAGTGGGTCACTGAGAAGAAAATTATCTGGAATGGGTTGTATGCTAGATGAGCTCAGAGACTTGATAGAGGATTTGAATAGCAACAAAGAAGAGGAGCAACAACCATTGAGGCAACTTGATTCTCATGAGGATTCTCAAGGGAGTTCTGGGTGCAGCACAGGCTCAACCCATGACTTGAATTCTGCACAAGGTAAAAGCAATCCTCAGTATGAGGATTGTTCACTGCAGACGGATAATGAGGTCAGTTATCTTAATGATGACGCCGCATGTTCCAGCATGACTGCTTCTCCAGAGGCAATCTTATCGGTGTCTGAAATGCCAAAGGATGAAGTTGTGAGTGGTTGTGCACTCTCAGAATTTGCATCTCCCCTCCAGACAATACCACCTTTCCAGTCGTTTACAGATGGAATTCCAAGCCCAGTTTTTACTTCAAGTGAGCGACATTTCCTACTTAACGTGCTTGATTTGTCATCTCCGGCCACCAACACAAACTCCAGTAAGCAGCCATCCTGCAAAAGGGCTCTTCTTGATACCTTCAAGCCATCC
>Ma11_g02310.1
ATGGATGCGAAGTTTGGCTTGGGAACTCTGGATAATGAGGGCTGGAAGAAGGGGCCGTGGACTGCACAAGAGGATAAGCTCCTCATGGAGCATGTCAACCTCCATGGTGAAGGAAAATGGAACTCGGTCTCCAAGTTGACAGGTCTGAGGAGGAGTGGGAAGAGTTGTAGGCTGAGGTGGGTGAACTACCTGAGGCCTGACCTCAAGAGGGGGAATATTACTACACAAGAGGAGAACATCATTCAAGAGCTGCATGCCTTGTGGGGAAACAGGTGGTCCACCATCGCCCGAAGCCTCCCAGGGAGGACCGACAACGAGATCAAGAACTACTGGAGGACCCATTTCAAGAAGAGCAAGCCGTCAAAGAACGTGGAGAAGGCGAGAGCGAGATTCCTCATCAGGCAGCGGCTGGAGGACCAACAGCACCAGGACGCCGAGCAGCAACAAGCGGACGTGAGAGCGTTCATGGAGCAAGCGGAGGAAGCCACACCGGTGGAAGACATGGAGGAGATGACCTACTTGAACTCGGTGACCTTCATGCTTCCGGGCGGCGGCTTCGACGGCTACCTGAGCGATGGCTCCACCGAGGAGGGCTCGTGGGGAACCCTGTGGAATCTCGCTGACGCACCTGATGACACA
>Ma06_g04270.1
ATGGCCAGTAGATGTTATGCGGACTCTTCTCCTTCTTCCTCAGCAAAAGGAGTTCCTTCTCAAACAGACTCTCTCTCCTTCAACACAGCCTCTTCGGTGGAGAGACATCACTGCGGCTGTTGTACCTTACCTTTCATGGAGAGTTGCCTCAGCTTGCAGGAAAACGCTCAGCAGAACAGCGAGGTCAGTCATGATAAGTATTTACTTGGAGAGAACACGACTGTGGGGAGCGGCGCTGCCGAAAGTGGACAGTCGAAGTCCTGTGCCAGAGGCCATTGGAGGCCAGCTGAGGACTCCAAGCTCAAAGAACTGGTGGAACTCTACGGTCCCCAGAACTGGAACCTCATAGCAGAAAAGCTGGAGGGCAGATCAGGTAAGAGTTGCAGATTGAGATGGTTCAACCAGTTGGATCCGAGGATCAACAGAAGGCCTTTCACCGAAGAGGAAGAGGAGAAGCTGATGACCGCTCACAGATTGTATGGTAACAAATGGGCCATGATCGCGAGGCTTTTCCCTGGTAGAACCGACAATGCGGTGAAGAACCACTGGCATGTCATCATGGCGAGGAAGTATAGGGAGCAATCCTTCGCCTGTCGGAGGAGAAAGTTAAGCCAAGCTGTCCACCGGAGATTTGAGGAAGTTGCTGCGGCAAGAGCAACAGCCGCCCGTGGCTTTGGCAGCAGTCATTCTTCGCCTTCCTTCCCTTCTCGTACTCCTCTTGATTCCTTCTCTGGTACGTACGCTCTCCTCACCTCGTCTTCCACTTCGTCTGCTCCACCCCTCCTATCATCACTGCTATTTCCTGCTGCATATGCTAGTTTCCATGCTGAGCCCTTCATGGTGTTCGGACAGCATTCTCCCCTCAGCTTATCAATGCAACAATCAACCCACTTATCCCATGTTTCTGCCAATGAGACACCATTTGAAGAGAACTCAGAGAGCAGCCACCTTGATGCTGCAGCCTCACCAACTTTCATAGATTTCCTTGGATTAGAAAAGCTGGGTGCCAAGAGAATAGAGAGACCAAGATGCCAGCACAGAGAAGAAGATACCATTGTTGTT
>Ma05_g01880.1
ATGGGGAGAGCACCCTGCTGTGACAAAGCCAACGTGAAGAAAGGCTCGTGGTCGCCCGAAGAGGACGCCAAGCTCAAATCCTACATCGAGCAGCACGGCACCGGCGGCAACTGGATCGCCCTCCCCCACAAGATCGGCCTGAAGCGTTGCGGCAAGAGCTGCCGCCTCCGGTGGCTGAACTACCTTCGGCCTAACATCAAGCATGGAGGGTTCTCCGAGGAAGAAGACAACATCATATTCCGCCTCTATATAAGCATCGGTAGCAGGTGGTCTATCATCGCGTCACAGTTGCCCGGAAGGACAGACAACGACGTCAAGAACTACTGGAATACAAAGCTGAAGAAGAAGTTTTTAGGCAAGCAGCGAAAGGAGACTTCTGCCGCCGACCCAAAGCAAGAAACTAGGGGAGATGGTCATGGAGATCTCGGCATCACCGGATGGCCCCATCAACCTGCTCTAACGTATCCGATCGATCACGTATGCCATGACGTCGGCCAGGGACAGGCGTCCATGAGGAATGAGCATGGAGTGAGAGACTCTGACGATGGAGATGCAAGTAATTCTCTTGTCATGCCATCAACAGTTCCCCAGCAGCAGATCTACGACGACCCCTTTAGCTTGGCATGGTCTTCGTTACAGCAGAACTCAGGTGCTCAAGCTTTGCTATGTCCCACTAGCTTTTCGACCGAGCTCGACGAGATACTTCGATTCAACCTCACGAAGATGGAAGGGGCGGACCGCCCGGTGGATGAGAGCAACGCAGCTACTAAGTCGGAGGAGAACATGAACTGGAATGAGGTGAGCCCTTTTCTGTACCCAAACATATACGATGAAAGGAGGTTA
>Ma01_g15800.1
ATGGGGAGGAAGCCATGTTGTGAGAAGGTGGGGATGAAGAAGGGGCCATGGACTGCTGAGGAGGACAAGAAGCTGATCAACTTCATGCTTACAAATTGCCACTGCTCATGGAGAGCTGTTCCAAAGTTTGCAGGCCTTCTGAGGTGTGGGAAGAGCTGCAGGCTACGATGGATCAACTATCTGAGACCTGATCTGAAGAGAGGCTTGTTATCTGAGTCTGAGGAAAAGCTGGTCATTGACCTCCATGCCCAACTTGGAAACAGGTGGTCCAAGATAGCTTCTCATCTTCCTGGAAGAACAGACAATGAGATAAAAAACTACTGGAACACCCACATCAAAAAGAAGCTGAGGAAGATGGGAGTTGACCCCCTTACCCACAAGCCCATTGTGATTCCAGAGGCATCCACCGACGACACCTCTTCCAGCTCTTCTTCTGGTCGTTCGCCGAAGACTGATGAACTTCGGCTTTCAGCAATGGAGTGGCCAGAATCCATGCACTTCTTCCCGATGGATGACTACGGTGGATGGAGCTTCAGCTCCGATCATATGCTTGAGCATCAAACCGCTACCACCGAGTATGATCCATGGAAA
>Ma08_g03420.1
ATGGGTCACCGCTGCTGCAGCAAGCAGAAGGTCAAGAGGGGCCTATGGTCTCCTGAAGAAGATGAGAAGCTGATCCAGTATGTCACCGCCCATGGCCATGGTTGCTGGAGCACTATCCCCAAAGAAGCAGGGTTACAGAGATGTGGAAAGAGCTGTAGGCTACGGTGGATCAATTACTTGAAGCCTGACCTAAAAAAGGGTTCCTTCTCAGAAGAAGAAGAGAGAATTATCATTGATGTGCACAGGATCTTAGGCAACAGGTGGGCTCAGATAGCAAAGCATCTCCCTGGAAGGACAGACAATGAGGTCAAGAACTTCTGGAACTCATGCTTAAAGAAGAAGCTGATAGCACAAGGCTTGGATCCGATGACCCATAACCTAATCCCTGCTTCTCGTTCCTCCACCGGCAACAATTCAGATGAGCTTTCTCAACTCCACTGCACCTCTACTACGCCCTTCACCATTACCTCCCCCATTAAAAGCTTTGATAAAATGAAGAAGTCCATCGACTTGAATCCACATTTGCTGTCACTCCCGCATGCTTCTACTTTTCCCTTTCCTGAGATACTACCACCTGTGTCCAACTTCCAGTTCAAAGACAGCCATGAATTAATGAGCTTCAAGGATCAGAATTTTACTGATGGTTTTGCTTCTTTAGACCAAACAAACATATCCTCCACTTCATTAAATCAACCTAGTTTTATGGATGATTGCATGTGGGACAGAACCATGGAGGCCTTGGAAGCCCTAAAGCAAAGTGAGGTAGGACATGCAGTAGGGAAAGATCAGATGCAAGTGCAACCCACCATGTGCGAGATGGACTTCAGTGAGGCCAATGAGAAGGGGCCAGTGATCATGGAGACATCTACCTTCGAACTTGAGATGTTGGACAATACATTGTTCCCTTGTGGAGAATTTCGCAATGGAAGCTCAATGGAGCAGCTGCAATGGGACTGT
>Ma08_g31720.1
ATGAGGAAGCCGGATGCTCCTCCCAGTGGCAGCACCGGCGGTGGAGGTAACAAGCTGAGGAAGGGGCTGTGGTCGCCCGAGGAGGACGAGAAGCTCATGAACTACATGCTTAGGAACGGGCAAGGGTGTTGGAGCGACGTCGCCCGGAATGCCGACTTGCAGAGGTGCGGCAAGAGCTGCCGGCTTCGGTGGATCAATTACCTGCGCCCTGATCTCAAGCGCGGCGCTTTCTCCCTCCAGGAAGAGGAGCTCATCGTCCACCTTCATTCCATTCTTGGCAATAGGTGGTCTCAGATCGCTGCGCGTTTGCCTGGTCGAACTGACAACGAAATAAAGAACTTCTGGAACTCCACCATCAAGAAGAGGCTAAAGAACTCCAACAACAGCGGAGATGCGGAGACCAGAGGAGGAGCCGCGAGCCTTGCACACGTAAAGGAGCATCAACTGCAGGGCATGTACGTGGACTCCTCCTCCTCCTCGTCGTCTTCTTCGATGCCTGACAGCTCCTACTTCCACGAACCACCAACCGTAGCCCAAGCCGGCATGGAGAATGGGTTCTATGGGGATGGCCAGGGAGTGATGATGGTGGAAGGAGGCCTCATGGGAGGAGGATGCGAGCTCTTTGTGCCCCCTCTCGAGAGCAGTCAAGAAGAGACCCTCATGAACGATGGAGGTGCAGGGAGCATGGTGAGCAGTGCCGACATCAGCAACAGTGGTGATGTGAACAAGATCCAAAGCGGAATGCTTTGGGAGGACGAGGACATTAGAGTGGGGGAGTGGGAGTTGGGAGACTTGATGAAAGATGTCTCTTTTCCTTTCCTTGATTTCCAAGTCGAA
>Ma00_g04340.1
ATGATGAGGAAGAATGAGCTGACCGGCGACAGCACCAACGTCGACGGAAACAGCAAGCTGCGGAAAGGACTGTGGTCACCGGAGGAGGACGAGAAGCTGATGAACTACATGCTCAGGAACGGGCAAGGTTGTTGGAGCGACGTGGCGAGGAATGCGGGCTTGCAGCGGTGCGGGAAGAGCTGCCGCCTCCGCTGGATCAATTACCTGAGGCCTGATCTCAAGCGCGGCGCGTTCTCCCCCCAAGAAGAAGAGCTCATCGCCCACCTGCACTCCATCCTCGGCAACAGGTGGTCTCAGATTGCGTCACGTTTGCCTGGGCGGACTGATAACGAGATCAAGAACTTTTGGAACTCCACCATCAAGAAGAGGCTAAAGAACTCAACCAACACCGGAGATCCAAATCCCAAAGCAGCAATTGGAAGCTTCGCCGGTGCAAAGGAGCACCAGAGGCAGTCCGTGTACACGCACTCATCACCACCTTCGTCTTCTTCTTCCTCGTCCGTGCATGGCTTCTCTGTAGGGAACCAGTACGACCTCCTGCCCCTTCCCGGCGCCGCAGGTTGTGGCGTGACCAGAGTAGAAGACTCCTACTTCCACGAACCACAAGATTTAGCTCAAGTTGGCATGGAGATGGCGATGGTGAAGGGAGGCCTCATGGGTGCAGGATGCGAGCTGTTCGTGCCCCCTCTCGAGAGCAGTCAAGAAGAGAACGCCATGAACGATACGAGTGGCGTTGATGTGAGTGATGGTGGTGGAGTGTTTTGGGAGGGTGAGAACATGAGAGTGGCGCAGTGGGAGTTGGGAGACTTGATGAAGGATGCGTCCTTCCCCTTTCCTTGGTTTCTAAGT
>Ma02_g17950.1
ATGGTGATGCGAAAGGGACCCTGGACCGAGCAGGAGGACCTGCAACTGGTATGCTTTGTGGGATTATTCGGTGACCGTCGTTGGGATTTCCTAGCCAAAGTCACAGGTCTCAACAGAACAGGCAAGAGCTGCAGGTTGCGCTGGGTTAACTATCTCCACCCCGGCCTCAAACGCGGCCGCATGTCCCCCCAGGAAGAGCGCCTCGTCCTCGACCTCCACTCTCGCTGGGGCAACAGGTGGTCTCGAATTGCCCGACGATTGCCGGGCCGCACAGATAATGAGATCAAGAACTACTGGAGAACTCACATGAGAAAGAAGGCGCAGGAACGCAAGAAAAAGGCGTCTCCTTCATCGTCTTCGTCGTCCTCGCTTAACAGCAGCAGTAGCTGCAGCAGCTTAACTGCGGCGTTGGGAGAGATTGATGATGCCGCTGTCAGTGGCTACCCCATGGATCAAATCTGGAATGAGATCGCTGCACCTGACATGATCGGTGAGCTGAGCTTCGAGGAGTGCAAGGACGAAGCTTGCGATATTTCGCGCCTCACAATGCCTTCTCCTACCTGGGAGTACTGCTCTTACTCTCTGTGGAAGATAGATGATGATGACTTCCAAGCA
>Ma05_g07450.1
ATGGGAAGGCCTCCATGCTGTGACAGGGTTGGCATCAAGAAAGGACCATGGACTCCTGAAGAGGACATCATCTTGGTCTCTTATATCCAGGAGCATGGGCCTGGAAACTGGAGATCAGTTCCCACAAACACTGGCTTGATGAGATGCAGCAAGAGCTGTAGACTGAGATGGATAAACTACCTCAGGCCTGGAATCAAGCATGGCAACTTCACTCCGCACGAAGAAGGAATCATAATCCATCTGCAAGCCTTGCTTGGCAACAGATGGGCAGCCATAGCTTCTTACCTTCCCCAAAGAACAGACAACGATATCAAGAACTACTGGAACACGCACCTGAAGAAGAAGATGATAGATACTGCAGGTAGCTACGTGATCTCTCCTGATACAAGCCCGGTCTGCCATGACTACATGTCCAAAGGATGCAACACGGAAGCAGTGAAGCAAGAGATGAAGTTCCCACTGTCCAGGTTCTCCCAGACACCCTCCATCTACGCCTCCAGCACTGAGAACATCTCAAGGCTTCTTGAAGGTTGGGTGCGATCCTCCCCGAAGGCCGCAGCGAAGAAGAAAGAGTTCGCCATTACCGACAACAACAACAGCAGCAGCAGCAACCTGGACTCGCTTCTTTCCTTCGAGAACACAAGCGGCATGATCTCCTGGGGAAAGATCCATGGGCCACAGCTCGCACAAGCGAATGCCGAGGCGAAGCAGGATGCGGAGAACAGCCAACCCCCCTTGTCCTCGTTGGAGAAGTGGCTCTTCGACGAGGCGTTGGGGCAGACAGATGGGTTCCTGGAGCTCCCTGCTAATTGTCTCTCTTGCTTCCACTGTAAGAAAGAAACCGGAGGAAGCTTTACGCCCCACCCACCCACCCCACCCCAGCAA
>Ma04_g34300.1
ATGGTGGAGCAGGCGGAGGCGAGGGGATCCGGAGAAAGAGGAATGGGTGGAGGTGGCGAGGAACTGAAGAAGGGGCCATGGACGCCGGCGGAGGACGCGGTCCTGGTGGAACACGTGCGGCGGCACGGGGAGGGGAACTGGAACGCGGTGCGGCGACACAGCGGGCTGGCCCGATGCGGCAAGAGCTGCCGTCTCCGCTGGGCCAACCACCTCCGCCCCAACCTCAAGAAAGGATCTTTCGCCCCCGATGAGGAGCTCCTCATCCTCCGCCTCCACGCCCAGCTCGGCAATAAATGGGCACGCATCGCCGCCCAACTGCCCGGGAGGACGGACAACGAGATCAAGAACTACTGGAACACCCGCCTCAAGCGGCGGCAACGTGCCGGTCTGCCCATCTACCCGCCGGATCTGCAAGAGGCCGTCAGGTTCGACCGCCACCATCAGCAGCAGCATCAGGCTCCCATATCGCCTCGCCCGCTGACGCCGCCCCCGTTGCTAAATCCCGTCGACTTTCACCCTCCGCCGCGAATATCCCTTCCACCGCTCCCGCAGAATCCATTCGCCTGTCAGCTCGGTTTCGGGTTCCTGGTCTCGCCCCTCGCTCCACCACCCACCCCGAATTCTCTGTTTCAGCAGCAGCATCAGATTGGTCCGCCGCCACCGCTGTCACCAGCGTTCGCAGTGGAAACGGAGCTCCCTTCATGCCAATCGTACTCGGGGCTGGTCGGAGGGGACAACGGGCAGAGCAGTAGCGGGCTACTGGAGTCACTGCTGCAGGGCACAGGCGTTGCCGAGGATATGAGGATCGGTGAGCTGTTGGCGCTGCAGGCGGCGGACGAGCAGGTCGCCCGGTGGGCGCAAATTTTCGGCGACGACGGTGACGAAGGGATCAAGGAGGCCTCTCAAGGCTTTTCTTTGGGTTCTGCCACCAAGTTGGATCGTGACATGGGAACCGAGATCAAATGCGAGCCACCGGGTGGTGGCAGCCCCATGAAAGGCGACACATCCACGCTGCTCGACGTCCAAGCACTCACAATGTCGTTGGTCCTGAAGAGCAATGAGTTGGCTTCTTCCCTTTCCATCACGTCTGCAGACGAAGACTGCAACATCAGCTCATGGCCATGGAGCAACATGCCCGGAATCCGC
>Ma05_g07140.1
ATGGTGATATATGTAGTAGGAGAAGAAGAGATGGCGGTGGTGAAGGGTGGCGATGTTGGGGAGCAACCTGTCAAGGGTTCATGGAACCCGGAGGAGGACGCGGTTCTTATGCGGCTGGTGGAGCAGCACGGGCCGCGCAACTGGACAGTGATCAGCGCGAGCATCCCCGGGCGGTCGGGGAAGTCGTGCCGGCTGCGGTGGTGCAACCAGCTCAGCCCCACCGTACACCGCCGCCCCTTCACCCCCGCCGAGGACGAGGCCATCGTCGCGGCCCATGCTCTGTACGGAAACAAGTGGGCCACCATCGCCCGCCTCCTCCCCGGCCGCACCGACAATGCCGTCAAGAACCACTGGAACTCCACCCTCCGCCGCCGCCTCCAAGCCGCCGCTGACGCGGTCGACGCGTCCGCCTCCGAGCGACCCGTCCCGTCCTCCCCGATGCAGCTCGACGCCGCGGCCACAGCGCCCGTTGCCGCCGACTCCGACGAGCCGGGCGAGTCGGACTCGGGCTCGCTATCTGGGAAGCGCCCGTGCTTGAGGGACGACGACGCGACTGACGGCAGCGCCGGGGGGTCCGGTCCGGTTACGTCTCTAACTCTTGGACGGCTAGGGGAGGGCGGCGGGACAGACGGCGGTGGAGGGCGGCTGTGGGAGGAGCCGACGGCGGGGATGTGCTTGTTGGCTATAATAAGAGAGATGATAGTGGAGGAGGTGACGAGTTACATGAACCGACTTCCATCGGGAGGAGGAAGCGGCGGTGGCAGCTCCATCATCATCGGGACCGATTCCGCATCCAACGGCCAGGAT
>Ma06_g08440.1
ATGAACTTTGCACCCACAACTTCTACTTTGTTCCTCTCTCTCTCTCTCTCTCTCTCTCTGGAGATGGGGAGGCAACCCTGCTGTGACAAGGCCGGAATGAGAAGGGGGGCATGGACAGCAGAGGAAGACCAGAAGCTCATAAACTTCATCATCAACAATGGCATTCATTGTTGGCGCCTCGTGCCCAAGCTTGCTGGTCTGATGAGATGCGGGAAGAGCTGCAGGCTAAGATGGACTAACTACCTTCGTCCTGACCTCAAGCGAGAGGCCATTTCCCAGGAAGAAGAGAGCCAAATCATCCAACTCCATTCGCGTCTCGGGAACAGATGGTCCAAGATCGCATCATATTTCCCTGGCCGAACCGATAACGAGATCAAGAACCACTGGAACACCCGAATCAAGAAGAGACTCAACCTCCTCGGCCTGAATCCTGCGACTCACGAGCTCATCAATCCGCCAAATGCCAGTCCGCAGATGATGATCGATATGAAACAGAAGGAAATCGGAGTCAGCTCGGAAGACAAATCTGGCTACGAGCATAGGATTTGGATGACATTCCAGAGCATGAATGCAGAGGAGAATAGGCTGCAGGTCAACTCTTCAGGCAGCTGCAGCTCCTCCTTCTCAGTGCAAGACTCGCTCTGCCCTTCTTCTAGCAAGGATAACTCTTTTCCTTCATCGGAAGCAACCATTTCTCTTGACGATCTCTTCTTCTATGGGAACTTGCTA
>Ma07_t11110.1
ATGTGCAGTAGAGGCCATTGGAGGCCGGAGGAGGATGAGAAGCTCAAGGAGTTGGTCACTAGGTATGGTCCTCATAGCTGGAATGCCCTCGCCGAGAAGCTTCAAGGAAGATCAGGTAAAAGTTGCAGGCTGCGGTGGTTCAATCAACTGGACCCGAGGATCAACCGCAGCCCTTTCACGGAGGAGGAAGAAGAACGGCTCCTTGCTTCCCACCGCGTCCATGGGAACCGATGGGCGGCCATCGCAAGGCTCTTCCCTGGCCGCACCGACAACGCAGTGAAGAACCACTGGCACGTCATCATGGCTCGCAGGCATCGGGAGAATTCGAGACCTTTCTCAAAGACAGCTTCTCGATCCGAGTCGAGGAACATCAACCAGAAACCAATACCAAAGGATCAGTACTCCTCTAAGATCCATGGTAAAGAATGTTCGATCCAGTTTCACGATTTCCTTGAGGTAAACACCGAGCCTAATGGCAGCAAGTGCCAATCGAGCATACCAGAACAAGAGGAGGTCCCTTCATCGATTTCTTGGAAATCAGACGTTCCTCATAAGATGGTGTAG
>Ma04_g38740.1
ATGGGAAGATCCCCCTGCTGCGACAAAGCCACGGTGAAGAAAGGCCAATGGTCGCCCGATGAGGACGCCAAGCTCAAGTCCTACATCGAGCAGCACGGCACCTGCGGCAGCTGGATCGCCCTTCCCCAAAAGATCGGGCTGAAGCGGTGCGGTAAGAGCTGCCGCCTCCGATGGCTGAACTACCTCCGGCCGAACATAAAGCACGGAGGGTTTTCCCAGGAAGAAGATGATATCATATGTAGCTTGTACGTCAGCATCGGTAGCAGGTGGTCTGTGATGGCTTCGCAATTGCCCGGGAGGACCGACAACGACATCAAGAACTACTGGAACACAAGGCTGAAGAAGAAGCTCTTTGGCGAGCGGCCCAAGGAGCCGCCGCACAGCCGTCGGGCTTCAGCCTGTGGCCAAAAGCAGGAAGCCAAGGGAGATGATAATGGAGATTGGCGGGAGCAACCTGCTCTGGTGTATCCGACCGATCACGTTATGGGATCAAGCTATGGAGGTCCTCTTGTCGTACCATCATCGACACTTCCCCGGCAGCAAATTTGTGATGATGATGATGATGATGGTGATCTCAATGGCTTGGCGTGGTCTTCGTTACTGGGAACTCCGGGTGGCCAAGCTTTGCAGGATCCCAGTGGCTTCTCAATCGAGCTCGACGAGGTACTTGGATTCAACCAGGCGAACTTGGAAGAGAGCAACGTAACTGCAGAGTCGGAGAAGATGAACTGGAATGAAGTAAGCCCTTTGTTGTACTCGGATCCAGTGATCAAAGGCTGTGAAGGGATGCAACAGTCTCTGCCGCAAGAGCAGATGACATGTAACTACGATTTGATA
>Ma09_g09720.1
ATGCATCCTAAGTTCCCAAAGTCTGCTCAGAATTTTGTTGATGCTCTCAAGAAGAACAGGTCATGTCAGAAACTTATTAGGAGGAAGCTGATAGAAATTGAAGCAAAGATTGAAAAAAATAAAGAACTGAAAGAACGTATCAAATGTCTTATGAACTTTCAGGTTGCCTGCAAAAGGAAAGTGATGAATGTTTTATGTCAAAGGAAGGACCCTCGTGTTAAGTTAATATCTGTGAAGAAACCTACATCTGAAAATTCTTCAAAGACTACTTTGAAGAAGCTTCCCGCCTTACATTTTGGTCCAGGTGAAAACTCTCATATTTTAAGATGTAGAATGGTACTTGAAAGATTCCCTGTCTCACTATGTAAGCAACCATGGTCAAAGACTGAGAAAGAAAATCTTGCAAAGGGAATAAAGCAACAGTACCAAGAGATGTTGATTTTGAACTCGATGAATATGGAAAGTGATGAAGAGGGTATTACAGACTCAAGCATAATGTCTGCAACAACATTAAGTGATCTTGAGTTCACGCCTGAAAAAATTCGATCTTTCATGCCTTTGGTAAATTGGAATCGGCTGGCTTCCATGTATGTCATGGGCCGTTCTGGTACAGAATGTGAGGCAAGGTGGTTAAACTGTGAAGATCCGATGATTAATCACAGTCCTTGGACAGTAATGGAGGATAAGAAGCTTTTGTTTATTGTTCAACAAAGGGGCATTTACAATTGGATAGATATTTCAATTCTATTGGGCACACACAGAACACCATTTCAATGTTTATTACGTTATCAACGGAGTCTAAATCCTCATATTCTGAAAAAGGAGTGGACAGAAGAAGATGATGTGAAGCTTTCTGCGGCTGTCGAGAACTATGGTGATAATAAGTGGCAGTTCATAGCTTCTTGTCTAGAAGGCCGTACAGGTCCTCAGTGTTCTAATAGGTGGAAAAAAACCCTTAACCCTGAGAGGAAGAAAGTAGGTAGGTGGTCTGTGGACGAGGATAAACAGCTAAAAGTAGCAGTTATGCTCTTTGGGGCCAAGAACTGGAACAAGATAGCTTGGTTTGCACCTGGTCGGACACAAGTCCAATGTCGAGAAAGGTGGCTTAACTGTTTAGATCCAGCTTTAAATTTAAATCCATGGACTGCAGAAGAGGATGCCAAGTTGTTGGATGCAATAGCAGTTCATGGAAATTGTTGGTCTAAAATTGCTGCTTGCATACCTCCACGCACTGATAACCAATGCAGGAGGAGATGGAAGATTCTGCTTCCAGAAGAAGTGAAATTGCTTCAAGCTGCGGCACAGATAAAGAAGACTGCACTTATATCCAACTTTGTAGACCGAGAAAGTGAGCGACCAGCAATTGGTCCAAATGACTTTACATCAATCGTTAATTCTACTATATCTGAAAAAACTGATTATGTGGAAGCTAGGAAGAAAAAGCTAAGTGATCATCAGCCAAAGAAGTCCAAAGCTAAGTCCAGAAGAGTCATTAAAGAAAATTCAATGGAGGATCAGGATATAAATAATTTTACTGATACTGTTCCTGCTGACTTGGCTCATCTACCAAGCACAGAATCTAATTCCACTGAGCATCTTGGTATCTGCAGATCAGGGAATAAAAGATCAAGGTCTAGTGATAAAAGACCAAGAAAATCAAGAGTTAAATCCGGAAGTCATCTTAAAGAAAATTCAACAAAGGATTGCATGATAAATACTTCATCCGATATAGCTCCAGCCGGCATGTCACTTACAACTGCTGTAAACTCGGCTTCTACAGAAGGTGTGTGCATTGGCAGGACAACGGATATAACATTGAGTGAAAATCAACAAAGTACTGACAGACATTTAGTACCGGATACAAGTGCTGACAATTCTGCTACAGAGAGCATCAGTTGCTGGAGTAAAAGAGCCAAAAGGAAGCACGAACAATTAAAAAGTGGGGCATTAGAAACTACTGCTGGTGGAACTGTTGGTGACAGTCTACTGGTTTCTGAGACAGATTATTCTGCCATCATTACTAATCACAGTCAGAGGGCAAGAAATACCAAATCAAGAGGACCTGGAGCAAATGATCAAAGGGGGAATTCTTGTGAAAACGTAAGCAGAAAAAATAAGATGCAGTGCAAAGGAACTCCCAGAACTATGTATGTTGGTGATGTTGATGATTCATCTCTTCTCATGGCATTTAATAAGAAAGAAAAAAGAAAAGGAGAAAATATGGTGTTTGAAGAGAACACACAAGCTGCTGAGGATCCATTTAAGACGATAGCTATATGTTGTGGTGGTGGTGATGATGATGATGATGATTCATCTCTTCTTGCCACATTTTATAAGAAAGCAAAAAGAAAACAGAAATGTATAGTTACCAAAGAGAACACACAGGCTGCCAAA
>Ma02_t22540.1
ATGGGCAGGTCTCCATGTTGCGAGAAGGCTCACACCAACAAAGGAGCCTGGACCAAGGAGGAAGACGAGAAGCTGATCTCTTACATCAAAGCCCATGGCGAAGGTTGCTGGAGATCGCTCCCCAAAGCTGCAGGTTTGCTTAGGTGTGGGAAGAGTTGCAGGCTCAGGTGGATAAACTACCTCCGGCCCGATCTCAAGCGCGGCAACTTCACCGCCGAAGAAGATGAGCTCATCATCGAGCTCCATGGCCTCCTCGGCAACAAATGGTCTCTGATAGCTGGGAGATTGCCGGGAAGGACCGACAACGAGATCAAGAACTACTGGAACACGCACATCAAGAGGAAGCTCCTCGGCCGAGGTCTCGACCCCCAGACTCACCGGCCGATCACCGCCCTCAAGCAGGAAGAGCGGTCCATGGCTCAAGACTCCTCCGGCGACAGCAGTAGCCGAGACGGGGACGGCGGCCTCGATCTCAACCTTGACCTCTCCATAAGCCTCCCTCGCCACTCTTCTCCGGAGCAGTCCTCTCCTCCACCAGCAGCAACCGCAAGCACAAGCACCATGCGGGCCCTGTGCCTGTGCTGCCATCTCGGCTTCCAAAGCAGCGAGACCTGTAGCTGCCGGCACATCCCACGGCCACTTGGGTTTGGGTTCATCTGGCCATTGGAAGAAGGGCAACGCATAGCTTAG
>Ma04_g16770.1
ATGGGGAGGTCACCATGCTGCGATGAGGTGGGGCTGAAGAGGGGTCCATGGACGCCGGAGGAGGACAAGAAGCTGAGGGACTACGTCCAGAAGAACGGCCACGGGAGCTGGCGGCGGCTCCCTATGCTCGCCGGCCTCAACCGCTGCGGTAAGAGCTGCAGGCTCCGGTGGATCAACTACCTGCGCCCCGACATCAAGAGAGGGAACTTCACGGAGGAAGAGGAGAGTCTCATCATCGACCTCCACTCCCTCCACGGAAACAAGTGGTCCACCATCGCCGCCAGCTTGCCGGGGAGGACCGATAACGAGATCAAGAACTACTGGAACACCCACCTGAGGAAGAAGCTGCTGCGGATGGGCATCGACCCCGTGACGCACCAGCCCAGAACCGACCTCCGTGTGCTCCCCGGCCTGCCCGAGTTGCTGGCGGCGGCCAACTTGGCCGGTGGATTCACGAGCAGCCTAAACGATCCCCTGCACCTGCAAGCAGATGCTGCGCACCTGATCAAGTTGCATTTGGTGCAGAATCTTGTCCAGGTGCTGACCAGCAATCCCACTCCAAATCTGAACCAGATCATGGGTCCGTTCGGATCAGGCTTCCTGAGGAACTACCGACTCGACGATGTCGACGTGCCTTCCAGCCGCCAGCTGGAGAGCCTTCTTCGTCATCTTCCTCATGGTTGGCTGTTGCAGAGCACAGCGCCGATGGCCTCGAGCCTTTCGACTCAGGGCTGGCAGAGGTTCGTCGACAGCCTTCATCGTTCGACGCGTGAGTCCAGCCGTTCTGTGGACGCCGGAGACCAAACAGCTGCAGCAGCAACAGAAGACGTAAGCTCTGTTAACGAAGGTTGTCTCCCAACCTCGGATTCTACGCCTCCATTTCTTTCGTCATCTCCAGTAAACATGAACAAAGGTGAAGCGATCACCATCGATGGATCCATCAACGCACCCTTGGAGGCATGGGACGCGAATCTGGATGATCAAGACGATCTTGGCTACTGGAAAGAAATCTTGGACCAAATCTCATCATGGCCCAACACACCA
>Ma08_g14720.1
ATGGGAGGCCACTCCTGCTGCTACAAGCAGAAGCTAAGGAAAGGCCTCTGGTCTCCCGAGGAAGATGAGAAGCTCATAAAGCACATTACGCAATTTGGCCATGGGTGTTGGAGCTCTGTCCCTAAACAAGCAGGTCTCCAAAGGTGCGGAAAGAGCTGCAGGTTGAGGTGGATCAACTACCTGAGGCCGGACCTCAAGAGAGGTACATTCTCGAAGCAGGAAGAGGACCTCATCATCGAACTACATGCAGTCCTGGGAAACAGGTGGTCGAAGATTGCAACGCATTTGCCGGGAAGGACAGACAATGAGATTAAGAACCTGTGGAACTCCTGCATCAAGAAGAAGCTGAGACAGAGAGGCATCGACCCCAACACCCACAAGCCGCTCGCCGAGGTGGACGGCGGCGACGATAAAGCCCTCGACAACAGCGAAAAGAATTCTGGCTCCGGCGGCCTCCAGCTTCCTAACTCCTCGACCTGCCGTTCTCCCAGTCCGATGGGCAGTTTCCCTCTTCCGCTGCTAAGCTTTGGTCCCGACTACAGCAGCAGTCTGACCACCTCGGCCGCTCTACCCTTCAGCTCCAATCCACTCCTCTGGCTCAACCAGACCGCAAGGCAGCTCGACGCGACACCTGAGTTGAGCTGCAATGCCATATCCGCTGCCGTATCGTCCCTCTCGACTTCGGCAATCGCCCCACCGAGCTGTGCTGGAGATTCTACCATCTCAAATTGGCACGCCGCCAATTGCAACAACAACCCCGGGAGCAGCGTAAACGAAAGCGGCGGCTTCATGCTGCAGAGCAGCTGTTCCTTCGACAGTGGTATCTTCCCCTGGTCAGAATTGACGCCCGACAAAGTTGTCCAAGTCCAGCTCGGAGGCGAGACCGAGGACCTCAAATGGTCGGAGTACCTTCACGGTGCATTCCCGGCGTCGGCAGCGGTACAAGCCCAGAGCAGCCAACCTTTCTACGGCGACATCAAGGGAGGAAGCCAATTCACCATCAGCGGTTTAAGTATTTGGCAGCAGAACCAGCAACTCCAGCATCAGTTGCAAGCTGCGGATATAAGCGGCAAAGATTTCCAGTCCGTATCTGTGGGATTCCAACAAATT
>Ma10_g19970.1
ATGAGGAGCCCTTGTTGCGTTAACAGAGGCAACAACAACAAGGGAGCGTGGTCGAAAGAAGAGGACCAGAAGCTCATCGACTACATCAGAGCGCATGGCCGCGTCTGCTGGCGATCGCTCCCCGAGGCTGCAGGTCTGCTTCGTTGCGGTAAGAGTTGCAGGCTGCGGTGGATCAACTACCTTCGCCCCGATGTCAAGAGGGGGAGGTTCGAGGAGGATGAAGAGGACCTAATCATCAAGCTCCACGCTCTACTCGGTAACCGGTGGTCGTTGATCGCCGGGAGACTGCCGGGGCGAACCGACAACGAGGTCAAGAACTACTGGAACTCTCATCTGAGGAAGAAGCTGGCAAGCATGGGTATCGACCCTGACAACCACCGCGTGATCCACAACGGACGGCTCCATCGATCTCACAGCTCCGGCAACGCGACTCGATCGAGTATCGACGACGCGACCAACGGGTTGCAGAACAACTCCAAGAATGGATTTCCTTCACCAAAGCTTAAAAATCTCTATACTAATACAAAGCAATGTGTGAATAATATGATGTCCTACTCCATAATGTCACATAGACTCTTATACTATCTCACCTTACACAAAATATCATTGGTTGTAAGT
>Ma06_g27210.1
ATGGGGAGGTCCCCGTGCTGTGAGAAGGCTCACACCAACAAGGGAGCATGGACCAAGGAAGAGGACCAGAAGCTGATCGCGTACATCAAAGCCCATGGTGAAGGCTGCTGGAGATCGCTCCCCAGCGCTGCAGGTTTGCTCAGATGTGGCAAGAGCTGCCGGCTCAGGTGGATAAACTATCTCCGACCTGATCTCAAGCGCGGCAATTTTACGGAGGAGGAAGATGCGCTCATCATCAAACTCCATGGATTGCTTGGGAACAAGTGGTCTCTGATAGCTGGGCGATTACCCGGGAGGACGGACAACGAGATCAAGAACTACTGGAACACCCACATCAAACGAAAGCTGCTCAGCCGAGGCATCGACCCTCAGACCCACCGGCCGACAACCGGCGCCGCCACCCTCACCGCTCCACAACGGCAAGGCGTCTTCATTCCTATCACCGTGCCACGAGACACGGCCGTCTCAGACTCCGCCGACGACGGCCGCATGAGCAGCGACGCGAGCCATGACGAGGACCGCGACCGCTGCCTCGACCTCGACCTCTCCATGAGCCTGCTGCCTCATCGCTCCCCGAAACACTACACCGGAGGCATATGCCTGTGCTGCCATCTCGGATTCCAAAGCTGTGGGGCTTGCAGTGGCCAACCCATCCCGAATCCATGTGTCTTCAGATACTTCAGACCATTGGAAGAAGGGCAAGGCATAGAT
>Ma08_g10260.1
ATGGGGAGAGCCCCATGCTGTGAGAAGGTAGGGCTGAAGAAGGGGAGATGGACAGCGGAGGAGGACGAGATCCTGGCCAAGTACATTGCTGCCAATGGAGAAGGGTCTTGGAGGTCACTGCCCAAGAATGCAGGGCTGTTGAGGTGTGGGAAGAGCTGCAGGCTCAGGTGGATAAACTACCTCAGATCGGACCTGAAGAGAGGTAACATCACCAAAGAGGAGGAGGCGGTCATCATCAAGCTGCACGCCACACTCGGAAACAGGTGGTCGGTCATAGCTGGTCATCTCCCCGGACGAACGGACAACGAGATCAAGAACTATTGGAACTCACACCTCAGCCGGAGGATCGACAGCTTCCGGAGGCTGGGGCTGGACGGCGGCGATGCCGCAGTCCTGGACCTCAGCACGCTCCCTGGCGCGGGCAAGCGGCGGGGCGGCCGGACGAGCCGGTCGGCTGCGAGGAAGAACAACATCGGTGGTGCTGTCGGAAGAGGGCAGCAGCAGCAGCAAGGCGTGGTTGTGAGTCCCCCGGTTTCGTTGGTGCAGAGTGACCACAGCGTGGTTTTGGATCCCGATCAGAACCAAGCCAGCAGTGTTACCAACGACGGGCTTGTGGATGCCTACGAGGAGATGGCGAGCGAGCTCCTCTGCTGCACGAGCCCCATGGACGGTCGGCTCTGGGGCACAGATGCTGAGATGGAGCACGTACTGCTCGGTCCAGGAGAGGAGAGCATGGCCGGGCGGGGTTGGTTCCATGAGGGGGACAGCGGGGTCATGACCTCAAGTGAGGAGAGAGGGGGTCTGGTCACTGTGACAAGTGGGCCGGAGGAAGGTGGCGCCACAGGCTTGGGTGTGGAGACGGGACCTGAGTTGGTGACCAAAGGTGAGGAGGAGGTGGGCTCATCTTCATCCCAAGCGGAGAAGCTCTTGGACTGGGACTTGGAGGACATGGAGGCCGAGCTATGGGATGAAGCAGGGGATATGTGGTGGCACAGTGAGCACCAGGACTTGGGCCTGCATGGATTCGACGACGGTGGATACCAAGAGGAGCCATTGGATAGCTGGCTCATCTTCTCAGGCACTTCACTTGGTGATGTCACTGCTCTTGGGTGG
>Ma05_g20740.1
ATGGGAGGCCACTCCTGCTGCTACAAGCAGAAGCTAAGGAAAGGCCTCTGGTCTCCTGAGGAAGATGAGAAACTCATAAAGCACATTGCCAAGTATGGTCATGGGTGTTGGAGCTCTGTCCCTAAACAAGCAGGTCTTCAAAGGTGTGGAAAGAGTTGCAGGTTGAGGTGGATCAACTACCTCAGGCCTGACCTCAAGAGAGGCACATTCTCACAGCAGGAAGAAGACCTCATAATCGAACTCCATGCCGTCCTCGGGAACAGGTGGTCGAAGATTGCAGCGCACTTGCCGGGAAGGACAGACAACGAGATCAAGAACCTCTGGAACTCCTGCATCAAGAAGAAGCTGAGACAGAGAGGCATTGACCCCAACACCCACAAGCCGCTCGCCGAGGTCGAAGGCGGCGACGAAAAGCCCTTGGACGAGAGCACGACCCCAAAGGGTTCGTCGACGCCAACCAAAGAATTGTTACTGGACCAGCTTCTCGCGACACATGAGAGCACATTGTCGTGCCGCTCCTCCATCTCCATGGGCTGTTTCCCCCTTCCTCAATTAAGCCGTGCTCCTGACTTCTGCGGCAATCCCACAACTCTGGCCGCTCTACCGATCAGCTCGAATCCACTCCTCTGGCTCAATCACACTGCAACGCACAGTCGTCGGAGCATGGTAAACGACGCCACCAGCATGGCGCTACAGAGCAGCTGCTCCTTTGACAGCGGCATCTCCGCCTGGTCGGACCTGACACCGGACAAAGATGTGCAAGTCCATCTCGGGGAAGATAACCAGGACCTCAAATGGTCAGAGTACCTTCACGGCGCATTCCCGGCGACAGCAGCCACGCAAGCTCAGTGCCAACCTCTGTATCTCGACGTCAAGAGAGGCGGCCAATTCGCTATGAATGGTTTGAGCACTTGGCACCAGAGCCCGCAATTACAGCAGCAGTCACATGCCTCAGATATATATGCCAAGGATTTCCATTCTGAAACAATGATTGTAGATCTTAACAATAGCGATCGTTTAAATCAATGTAATTATTCTCCGGAGGAATGCATGCAAAATTTGACAGGGAAATTGGTGTGTGTTCTAAGCTCCAAATCTAACGCATATTTATATCACTTGGTGGTG
>Ma09_g03310.1
ATGAAGGATAGGCAGCGGTGGAGATCTGAAGAGGATGCTATATTGCGTGCGTACGTGAAGCAGTATGGTCCCAGGGAGTGGCACCTCGTGTCCCAGCGCATGAATGTTACCCTCGACCGGGACGCCAAATCCTGCTTGGAGAGGTGGAAGAATTATCTCAAGCCCGGCATCAAGAAGGGATCGCTCACCGAGGAGGAGCAGCGCCTGGTGATAAGGCTGCAGGCCAAGCACGGCAACAAGTGGAAGAAGATCGCGGCCGAGATCCCCGGACGCACAGCCAAGCGGCTGGGCAAGTGGTGGGAGGTGTTCAGGGAGAAGCAGCAGCGGGAGCAAAGAGAGAGCAACAAGTCCGGGGCCGCCACCGCCGAGCCGGGCAAGTACGACCGCATTCTCGAGAGCTTCGCCGAGAAGCTGGTTAAGGAGCAGCGGGCCGTCCCACTGCTCATGGCCACGCCATTCCTTCCACCGTGGCTGTCGAACAATGCCGGCTCCCGCAGGCCGCCGTCGCCATCGGTCACACTTACACTCTCACCTTCCACCGTCCCTCCTGCTCCTAAGCCCTGGCCGCAGCCTGAGCGAGGAGGAAACGGTGGTTTGGGGCTGACAACCTCTCAGCGCAGCGTGGTGCCGGGGTTCGCCAGTTCGGTCGACGGCAACATGATGTCGGAGCTGGTCGACTGTTGCAGAGAGTTAGAGGAAGGGCATCGAGCGTGGATGGAGCACAAGAAGGAAGCAGCATGGAGGCTGAAGAGGCTGGAGCTGCAGCTGGAGTCGGAGAAGGCTTGCAAGAGGAGGGAGAAGATGGAGGAGATCGAGGCCAAAGTGCGAGCACTCAGGGAGGAGCAGCAGGTGGTGCTGGAGAGGGTCGAAGCAGAGTACAAGGAGCAGATCGCGGGGTTGAGGAAGGATGCGGAAGCAAAGGAACAGAAACTAGCGGATCAGTGGGCTGCGAAGCATATGCGGCTGAGCAAGTTCCTTGAGCAGGTGGGCTGTCGCCAGTGGCCACCGGCCGACATGAATGGGCGG
>Ma05_g31160.1
ATGCTCGAAGGGCCGGCGAGCGGCGGGGGTGGGGGCGGGGCCGCGGTGGAGGACCGCGTGAAGGGGCCGTGGTCTCCGGAGGAGGACGTGATCCTGAGCCGGCTGGTGAGCAAGTTTGGGGCGAGGAATTGGAGCCTGATCGCGCGGGGAATCCCCGGTCGTTCCGGGAAGTCCTGCCGCCTCCGCTGGTGCAATCAACTCGACCCTTACGTCAAGCGCCGACCCTTTACTGAGGAAGAGGACCGTATCATTATTGCTGCTCATGCAATCCATGGTAACAAATGGGCATCGATTGCAAGGCTTTTAGAGGGGAGAACTGACAATGCAATAAAGAACCACTGGAATTCCACTTTGCGTCGTAGATTTCCGTTGGATCAGGTGGTGGAGGCTGAAGAATGGTTGTTTTGGCAGGGTCGTGGGTACGTGCATCTGGGCACGGCCGATGTCTGCTTTTACCTCCGTCCCCCACCCCCTCCATATTCCTCCTCCCTACCTTCTCTCTCACCTTTCGGGCCGACCGCTTCGTGCTGGTACATACCTATGATCTCTCTCTCTCTCTCTCTCTCTCTCTCCTGTTTGCCTCACTTGATGCATCTTCCTCCTCAGGTTCGCTGGGTTCCCTACGTCTCCCGCGGCATGGCGGAGGCAACGCGATCCTCCGATAGCAAGGAGGAACCAAATCATTCGGTTGTTAGCGTACACGACCGTGACGGTTCGTCTCCACAGCCGCGCACAAATTCCTCCGGCTCGCCCTCTTCCCCTGAAGTAGATCCGGAGAGTGGGCTCTCGGTGAATCCAGAACGCAAAGCTGCGAGGGAGTGCAGGATTTGTTATCTCGCCTTGGAGAACTCTGCTTCGGAATCGGGCCCCCCCATCGTATTGGGTTGTTCTTGCAAACATGATTTGGCTGTCGCCCACGAGCGATGCGCCCAAACTTGGTTTGAGGCTAAAGGAAACAGGATCTGTGAGATTTGTGGCTCCACTGCAAAGAATGTGGTTGCTTCAGGTGATGCTGCGTCCACGGAGCAGATGAACGAGGGTGACGACCCTGCGATGGCGCCTGCACAGCCATCATCATCATCGTCGTCAGACCGGAGCTTGTGGCGCCGGCAATGCTTCCTGAACTTCCTACTAACTTTCCTGGTGTTTCTATGTGCCTTCTCCTGGCTATATCATTACAACCTTCCTTAC
>Ma09_g29010.1
ATGGCGATGCGGAAGGGGCCGTGGAGCGAGCAGGAGGACCTGCAACTGGTACGCATTGTGGGCTTATTCGGTGACCGTCGTTGGGATTTCATAGCCAAAGTCTCAGGTCTTAATAGAACAGGCAAAAGTTGCAGGTTAAGGTGGGTAAACTACCTCCATCCTGATCTCAAACGCGGCCGCATCACCCCGCAGGAGGAGCGCCTCATCCTCGAGCTCCACTCTCGCTTGGGGAATAGGTGGTCTCGGATCGCCCGGAAGCTCCCAGGCCGCACCGATAACGAGATCAAGAACTACTGGAGGACTCATACGAGAAAGAAGGCTCAAGAGCGGAAGAGGAAGCCGTGCCCGTCGTCGTCGCTCACCTATATCTCCGCCGCTCAAATCGAGCTTCCGCCGGAAGTTGTGGCGGAGAGTAGTAGTACTTCGGCGCTCGGAGAGATCAGTGATGATGCTGTCGAGGACTACTCCATGGATCAGATCTGGAACGAGATTGCGATGCCTGACATGATCAGCGGGCTGAGCTTCGGGGAATGCAAGGATGAAGTCTATGACGGTATGTGTTCCGCAATCCCTTCTCCTTTGTGGGAGTATTGCTCTTACCCTCTGTGGAAGATGGATGATGAGGACTTCCGGGCATATCAC
>Ma06_g04370.1
ATGGGAAGGTCTCCTTGCTGTGATAAGGTAGGTGTGAAGAAGGGTCCTTGGACGCCAGAAGAGGACCTCATGCTGGTCTCCTACATCCAACAACATGGACCTGGCAACTGGAAGGCCGCTCCTACACAGACCGGTTTAATGAGATGCAGCAAGAGTTGCAGGCTTCGATGGACCAATTACCTCAGGCCGGGAATCAAGCGTGGCAACTTCACAGAGCAAGAGGAGAAGCTCATCGTCCACCTCCAAGCTCTCCTCGGAAACAGGTGGGCAGCCATAGCTTCCTATCTCCCGAAGAGGACAGACAATGACATCAAGAACCACTGGAACACTCATCTGAAGAAGAAGCTGAGGACGGCACCAGATCACCTCGAGGCTAATCTCAACAAAGATGCCTTCTCGATCCACCAACCCGTCTCCAAAGGCCACTCGCCGGTGCCATCGACGACCTCTTACGCATCGAGCACAGAGAACATATCTCGATTGCTCGGGGAGTGGATGAAGAATCCACCCAAGAAAAGAACTCTAGGGACCGAGCCAGCCACCGTCGCCGACAGCAACGACCACAACAATAAGACGACGGTGTTAGCCGAGAAGCTTAATTCATTGCTCAGTGATATCGAGTCTTCAGCTTCGATGGTGTCGGAGAGCGAGCATCTCCCGTTGCTCGAGACTTGGCTCTTCGATGAAAGCCTTGGACAAGGGAATGCAGCGCTGGTCGAGATGCCATTAGATTACACGGCGGAGCTGTTT
>Ma08_g15820.1
ATGGTGAAGAAGATGGCAGAAAGAGGGAAGAAGAAGGGAGTGACGGAGAGCGTGGTGAACAGAGGAGCTTGGACGGCTGAGGAGGACCAGAAGCTGGTGGAATACGTCAGAGCCCACGGTGACAAGAACTGGAGAACCCTCCCCGCAAAAGCTGGGATAAATAGATACGGTAAGAGTTGTAGATTGAGATGGTTGAACTACTTGAGACCAGGGATCAAAAGAGGGAACATATCCAAAGAGGAAGACGACCTCATAATTCGACTTCATAACCTTTTGGGAAACAGATGGTCGCTCATTGCCGGAAGGTTGCCAGGACGAACGGACAACGAGATAAAGAATCACTGGAATACTCACTTGTGCAAAAGGTCACTGACCATCGATGACCTCAATCTCGAGCTGAATCAAAACGTCGACAGCGCTCCTCCGTTCGCATCAAGCCATCATGACTTCACCACGGGATCGGACGCGATGGAGGAGTTGCATCTTGCCATCATGACTTCACCACCGGGTGGCACTACTCATGATGAGCCCCTACGATTACTGTCGCCCGAGTTGCATCTTTTGGACTTGGGCTCGGTGCCCACACTGAACGGTGGTGGTGGAAACACCAGCAATGAATTTGGAGCGGAAGCTTATGAGACTGGAGGTGGAGATGGAAATGGTTCTCTAGATGGAGTCATGGGTGGCATTTCTGGAACCAAATCAGATGCACAGGCGGTGTTCGATGAGCTGGACAGGTGGCTCATAGGCTGTGAGGACCTTGCATTATATTTTCTCAAT
>Ma06_g05680.1
ATGGGGAGATCACCATGCTGTGATGAGAACGGGCTTAAGAAGGGTCCCTGGACACCTGAGGAAGACCACATGCTGGTCCAGTACATCCAGAAGCATGGCCATGGCAGCTGGAGAGCCCTCCCTAGACTTGCTGGGCTTAATAGATGCGGGAAGAGCTGCAGGCTGAGATGGACCAACTACTTGAGGCCAGATATCAAGAGAGGCAAATTCGCTCCAGAAGAAGAGCAAGCCATCCTCAACCTCCACTCCATCCTAGGCAACAAGTGGTCTGCGATCGCGGCGCACCTCCCCGGGCGTACCGACAACGAGATCAAGAACTTTTGGAACACCCACCTCAAGAAGAAGCTGATCCAAATGGGATTCGACCCCGTGACTCACCGCCCGAGGACCGACTTCTTCGATGCCCTCCCCCAGCTCTTCGCTCTCGCCCAGCTTGGCGAGCTCGTCGACGGCCAGCCACGGGACGACCTTGCCGCACTGCTCCAAGCGGAGGCACTCGACCAGGCTGCAAAGCTCCAGTTCCTGCAGTCCCTGCTGCAGTCGGCCTGCACCATGCCAAATACCTCAAACACCACCATTTCCACCAACACCCTCCTTAGCACTCGGATGACTTCATCTTTTCCTTCCATCCTCTCTCCCACACCTCCTCAAAATATCATCGATAGCCATAACCAAATTGACCAATTGCCGTCCTCCTTCTTCGAGCCACCCACACCCAATGAGACCACCCAATACTCCCACTCAACTGGTTTCGGCGAATCTCCTCTTCCTCCTCTCACCGATATCTCGGTTGCCAACCAGGGGAACGCTTGCAGCAGTAGTAGTATCTCTAGCTGTGGTGGGACTGAGACTCTCTTCTTCTGGCCTGATGTGTTGCTGGACGACCAATTCATGACTGAATCTGCCGAAATCTTT
>Ma10_g25660.1
ATGGGAAGATCTCCATGCTGTGATGAGCATGGTCTCAAGAAGGGCCCCTGGAGTTCTGAAGAGGACCAGAAGCTCATCCAGCACATCCAAAACCATGGCCATGGTTGCTGGATAGCCCTCCCCAAACTAGCTGGACTCAATAGATGTGGTAAGAGCTGCAGGCTAAGGTGGACAAACTATTTAAGGCCAGATATTAAGAGAGAGAAGTTTTCCCGAGAAGAAGAGGACACCATCGTTCACCTCCATTCCATCCTAGGCAACAAGTGGTCATCTATTGCCGCCCACCTTCCCGGCCGCACCGATAATGACATCAAGAACTTCTGGAACTCCTGCTTGAAGAAGAAGCTCATCCGCATGGGCGTCGATCCCAGGACACACCGACCAAGGGCAGAAGAACTTATCGCCGGCCTGCAGCAACATTTATCCCACACAGTTCACGAAGAGTTCCTAGAAAGGGTACCGCGGGAAGAGCATGCAGCTCAGCTGCAGGCGGCGGCTCGTGCACTGGCTACGCTGCAGTTCCTCGATAGCCTTCTCCAGCCTTCAGCAACGGTAGGTATCAGCAGTGGCAACGTGAACAGCCTTGACAGCATCATTTCTACGATGGAACCCATGAAACTGTTGGAGACAGCAATTCCATCTCTCTCTTCTTTTCCTTCTCCTGGCCCTTCACCAGCGTCTAATTCACAAGCTCGCCACCACTGCTTTCCCGGGATGTCATACAGTATTGAGCAGCCATTGGGCAGTGCCATCAACGAGGAATCCTCTTTTGTTGTGCTCAGCGAGGAAGAGAGGAACGGCATGAGAGCCTATGAGGTTTCTTCTCCCTTTCTTCTTCCTCCGCTTTGCGATTTCTCATGGGGAAATGGTGGGGCTGGCTGTAGCACTTCCAACTACGGTGGGAGTCTATCTCCTTCTTCCTTGTGGCCTGAGAATCTTGAA
>Ma10_g09370.1
ATGGGACGCGCCCCTTGCTGCGACAAAGCCAACGTGAAGCGAGGGCCGTGGTCGCCCGAAGAGGACGAGAAGCTCAAGTCCCACATCGAGCAGCACGGCACCGGCGGCAACTGGATCACGCTCCCCCAAAAGATCGGCCTCAAGCGGTGCGGTAAGAGCTGCCGCCTCCGGTGGTTGAACTACCTCCGGCCCAACATAAGGCACGGAGGGTTCTCCGAAGAAGAAGATAACATCATATGTCGACTGTATATCAGCATCGGGAGCAGGTGGTCTGTCATCGCTGCGCAATTGCCAGGAAGGACCGACAACGATGTCAAGAACCACTGGAACACGAGGCTGAAGAAGAAGCTCTTCGGCAAGCAGTGTGACGACCGTCGACGGCACACCCACAGGATCACTCGCCCCGAGCAAGATAACATCGACCACGGCACCGGAGATCTCGGCATCATCAGCACCGGTGTCTCCCAGAGCGATTGTTACTGGGCTCAGCAGCCGGCGCTGTCGTATCCACCGCTCCGTCCAGTCTGCGAGGGTTCTGCAACCCCGGTGGCCCCTCCGCCGCAGAGCGTCTCATGCTATGAAGGTTATCAGAGTCCTACAGGCTTTTTGACTGAGCTCGATGAGATGTTCCAGTTCAACTCGGTAAAGTTAGAAGGATTGGATTGCTTTAACGAGATGAACGGAGGCAGTGCGTCGGCCGGCATGAACTGGAATCAGGTAAGCCCTTTGCTATGTGTGGTTCATGGGATGCAACAGCTCCCACCGCTGGAAGAGCCAGTGCAACTGGGCACTTCTGTGGATCTG
>Ma01_g19960.1
ATGGCGTCGGCAGGGAGCAGAAGCAAGGATTTGGGTCGGATCAAGGGACCCTGGAGCCCGGAGGAGGACGAGGCGCTTCGGAAGCTGGTGCAGCGCAACGGGCCAAGGAACTGGTCGCTTATAAGCAAGTCGATCCCGGGGAGGTCGGGGAAGTCGTGCCGGCTCAGGTGGTGCAACCAGCTGTCGCCGCAGGTGGAGCACCGCCCCTTCACGCCGGAGGAGGATGAGACCATCATCCGCGCCCACCGTCGCTTCGGCAACAGGTGGGCCACCATCGCTCGCCTCCTCTCGGGCCGGACCGACAACGCCGTCAAGAACCACTGGAACTCCACCCTCAAACGCAGGTATTCGGCCTCCGCTACTGCCGTCGACGGCGATGTCAGCGATTCTAGCCACCACAGTCTTCCCATGATCTCTCCGGTCTCCACCGCTTCTCACGTCTATAGACCGGTGCCGAGAACAGGAGCCACATCCCCTTCCCCAATTACCATAAAACATCCGTTGACTTCTCTAAGCCTCTCTCTCCCGGGATCCGATCCGAAGGATACTTCCGATGGCCACCACAGCGCCGATAATGACTACAGCAACCACAAGCAGCTCGAGCTTCTGCCGTCCGACGAACGACGGTGGCATGCGCCGTTTCCCTTCGATGCGGAGTTCCTGACGGTGATGCAGGAGATGATCCGCGAGGAGGTGCGGAGCTACATGTCGAGCTTGGAGAAGAGCGGTATGACGTGCGCGCAGTTTCCGCTGGCGTCGGATAACGTCCGTAATACCGTCATCAGACGGATCGGCGTCAGTGTCACGAGGATGGAAGTCAGATTTGGAGTTAATAAAGGTCTTTTC
>Ma04_g35890.1
ATGGGTTGCAAGATGTGCGAGAAGCCGAAGGTGAACCATAGGAAGGGTCTGTGGTCGCCGGAGGAGGACCAGAGACTGAGGGACTACATCCTTGCGCATGGCCATGGTTGCTGGAGCTCAGTTCCTGTCAAAGCTGGTTTGCAACGGAATGGAAAGAGCTGCAGATTGAGGTGGATCAATTACCTGAGGCCGGGACTAAAGCGCAGTGCTTTTACTCATGAGGAGGAGGCAATGATCATGAAACTTCATGCAATCATGGGCAACAAGTGGTCTCGAATAGCGATGCATCTACCAGGAAGAACAGACAATGAAGTAAAGAACCATTGGAACACTCATGTCAAGAAGAAGGCGATAAAGATTGATGGATCAGCTTCTCATGACACCATGGCAAAATCTCTAGGCTCAGACGACCAATCCCTGAGGATGGAACAGTTCTTGGATGAGAATAATAGCCAAATCTTACTTTCAGAAACCTCAGCTTCATTGGAATCATTTTCTCCAATTCCATGTCAGTCAATACTGAATGTTACCAATCATGCACAATCTCAGAGAACCCCTCAACCTCCCCTCCCCAAAGTTCTATTTGAAGATTGGCTACCAATGTTCAGCGACAATGGTGGGGTGAATCGCCGACAGGAATCCACCTCGAATTCTGAGGCTCTCAGTCCTCAACTTCTGCAGCTTGACATGATATCCACTGATGACTTCCTTCATGGATTTGAAGCTATAAGCAACTCTGGTGGATTAATTCAGCCGCAGTATGGGCCTGTAGATCTTGTATCATCCAATGAAACGTACGCCGGATTCGAGTCGACCCACCACATGTTTGTCGATCTT
>Ma03_g19810.1
ATGGAATCGACGGCAACATCCACTGGATCAGGTGACATGAAGGCATGCCCTCGTGGGCACTGGAAACCAAGCGAAGATGCGAAGCTGCAGCAGCTTGTAGAGCAGTTTGGGCCTCACAACTGGAACTCGATAGCTGAGAAGCTGCAAGGTAAGAGCTGCAGACTGAGGTGGTTCAACCAACTTGACCCGAGGATTAACAGAAGCCCATTCACAGCGGAAGAGGAAGAAATGCTGCTTGCAGCTCAACAAGTTCATGGAAACAAGTGGGCACTGATCGCACAGCTCTTCCCCGGAAGAACAGACAACTCAGTGAAGAACCACTGGCATGTCATCATGGCTCGCCGGCACAGAGAAAGATTAAAGCTCATGAGGAAGAGAACCGATCAGGATTTTACTTCGCAGCTACCTTTTGAGGTTGGAGATGGCACGAACGGTACAACTACTCCTGCATCAGCCTTCTTCGGATCAAGGATCCATTTGGTACCACAACGATTTGGTTCAGAGAGAAGAAACTACTCCAGCTTTAGATGCAGTTGCTCTACTCTTGAGACTTCACAGCTCCATGATCAATCGATTCGCCATCGTCACCAAACTTACAGGAGTCTCAGAGCATGCGAGGATGGTCACAACAAGAGGGCTGCTGCTCCTAACTCCAAATTCTCCTCCGAGTATGATAGTTGTGTAGGCCATGCAATCAGACGTGGGGATGATAATGAGCAGAATGAGAGGGGCAAGAACGTTCCCTTCATAGACTTTTTGGGAGTTGGAATAACACCT
>Ma10_g29900.1
ATGGGGAGGCAGCCATGCTGTGATAAGGTGGGGCTGAAGAAGGGGCCATGGACAGCAGAGGAGGACAAGCGGCTGATCAACTTCATCCTCACCAATGGCCAATGCTGCTGGAGGGCTGTGCCTAAGCTTGCAGGACTTCTGAGGTGCGGAAAGAGTTGCAGGCTAAGATGGACAAACTACCTCAGGCCTGACCTGAAGAGGGGATTGCTGTCGGAAGCCGAGGAGAAGATGGTCATTGAGCTCCATTCTAAGCTGGGAAACAGGTGGTCTAAGATCGCATCCCATCTCCCTGGTAGAACGGATAATGAGATCAAGAACCACTGGAACACCCACATCAAGAAGAAACTAAGGCGGATGGGGATCGACCCCCTCACCCACGAGCCCCTCATCCCTTCAGCTAATGATCTCCTCCACCAGGAGCAGCATCAAGTGGGTGCCTCGGCTGACAGGAGGGAGGGAAACGACAAGGTATCAGAAGAGCAAGGTGAAGAAGAGAACATCACAAGCGCAGTTGACGATGCCTTTTGTACTGATGAGGTGCCCATGATCCAGCCCCATGAGATGATCGTCCCATGTGCTTCCACCCCCTCTGCCTCATTTTCCATTTCTTCTTCATCATCATCATCATCATCATCATCATCATCATCATGCTCTTCTTCCTGCTCCTCGGTGAAGGCTCAGGAGATCCAGCCGCCGTGCATGGAGTGGCCGGAATCAGTGTGTCTTTGGGGTTTGGATGAACTGAACGGATGGGACTTCAACTATGCTCAAGGGGATGAACAATTAGGCCTTGATCTTTTCACCCAGTGGCAAAGAACTGCTCTGGATCAAGAAACCTGGAAATTTGAGCTTTTC
>Ma05_g19630.1
ATGGGGAGATCTCCCTGCCATGATGAGATTAATGGCCTTAAGAAGGGCCCTTGGACTCCTGAGGAAGACCAGATACTGGTCGAGTACATCCAGACCCATGGCCACGGCAGCTGGAGAGCTCTTCCAAAACTTGCTGGGCTGAACAGATGTGGCAAGAGCTGTAGGCTGAGATGGACTAACTACTTGAGGCCAGACATCAAGAGAGGCAAGTTCTCCCAAGAGGAAGAGCAAACCATTCTCAACCTGCACTCCATCCTGGGCAACAAGTGGTCTGCGATCGCGACGCACCTCCCCGGGCGAACGGACAATGAAATCAAGAACTTCTGGAACACCCACCTGAAGAAGAAGCTCATCCAGATGGGGTTTGATCCCATGACTCACCGCCCCAGTACCGACTTCTTCGCCGCCCTCCCCCAGCTCATCGCCCTCGCCAATCTCATCGACGGCCGCCCGTGGGACGACCACACCGCGCGGCTGCTGGCGCAGGCGGAGGCGACGGAGGCTGCAGCGAAGTTACAGTGCTTTCAGCACCTGCTGCAGTCTGCAAGCGCCATGCCAAATATCTCCACAGCTGACTTGGCGAACATGAGCCTCCCTTCGATCCCTTCTCCTACTCCTCCTCAGTGTCTGACCAATGACCATGACCATGACCAGATGAACCAGCTGCCATCCATCTTCTTTGAGCCATCCGTCAGCAATGAGACAGGCCAGTGTTCCACCATGACCGGGTTCAGCCAGGGAGAGGACAGCAGTCTCCCTCCTCTCGCTGATGTCTCTGCTGCTAACCAGGGGGATGCTTGTAGCATTTCGAGCTGCAATGGCGATGAGACTCCTTACATCTGGCCCGAGTTCTTCCTCGATGACCAGTTCATGACAGGATTTGCC
>Ma11_g23010.1
ATGACATCACCTCCGTCTATATATGTGAAAGCAGGAAGAAGGGCGAGGTTAGCTATGGCACCCAAGGCGGAGGAGATGCGGAAGGGGCCGTGGACGGAGCAGGAGGACTCGCTACTGGTACGCTTTGTGCGCTTGTTCGGTGAGCGTCGGTGGGATTGCTTGGCCAAGGTGTCAGGTCTTAACAGGACAGGGAAGAGCTGCAGGTTGCGTTGGGTCAACTACCTTCACCCCGACCTCATACACGGCCGCATGACCCCCGAGGAAGAACACCTCGTGCTCGACCTCCACGCCAAGTGGGGCAACAGTTGGTCTCGGATTGCCCGGTACCTTCCGGGACGCACCGACAACGAGATCAAGAACTACTGGAGGACGCATATGAGGAGGAAGGCGCAAGAGCGGAAGACGAGCGCGTCCCCGTCGTCGTCGTCCTCCTCCTCCTCCTCCTCCTCCTCGTCGTGTTCACCAGCAGCAGCGGCACAAGGTGTGGTGCAGAGTGAAGGGGTGAAGGTATACAGCATGGACGAGATATGGGACGAGATCGCTGCCGCGGACTCGGTCAGTGGGTTGACCGCCGAAGAATGCGGTTTGGCATGTCCTCCTCCATTGCCCTGTCCAATGTGGGAGGACTGCTCTGAGTCACTGTGGAAGGTAGATGATGAGTACAAGATGGCCACAGTACTACCTGTGGATGATCTCATGATCTCCGACTTCCACTACAGTGAC
>Ma10_g26660.1
ATGAACAAGATGGCGATGCGAAAGGGACCGTGGACGGAGCAGGAGGACCTGCAACTGGTATGCTTTGTGGGGTTATTCGGTGACCGTCGTTGGGATTCCATAGCCAAAGTCTCAGGTCTCAACAGAACCGGGAAGAGCTGCAGGCTGCGCTGGGTCAACTACCTCCACCCCGGCCTCAAACGCGGCCGCATGACCCCCCAGGAAGAGCGCCTCATCCTCGAGCTCCACTCTCACTGGGGCAACAGGTGGTCTCGCATCGCCCGTAAGCTCCCGGGCCGCACCGACAACGAGATCAAGAACTACTGGAGAACCCACATGAGAAAGAAGGCTCAGGAACGAAAGAGAAAGGCGTCTCCGTCGTCGTCTTCGTCTTCCTCCTGGTCGCTCACCGACAACTCCGCCGCCCCGGGTAAACCGCCGTCGGAAGACGCGCCGGGGGGCGGTCAAGAGCTTAACTGCAGCGGCACGACGACGGCGCTCGGAGGGATTGGAGACGACGACGATGCTCTCAATGGCTGCTACTCCATGGACGAGATCTGGGATGAGATCAGCGAGCTGAGCTTTCAGGAACGCGAGGACGAACGCGTCTCGTGCCCCCCGATGCCTTCTCCCGTCTGGGAACACTTCTCCTACTCCCTGTGGAAGATGGACGACGAGGACTTGGGCTTCCAAGCTCCC
>Ma06_g14470.1
ATGGGCAGGTCTCCGTGCTGTGAGAAGGCTCATACGAACAAGGGAGCTTGGACGAAAGAGGAAGACGAGAAGCTGATCTCTTACATCAAGGCCCATGGCGAAGGCTGCTGGAGATCACTCCCCAAAGCTGCAGGTCTGCTTCGATGTGGCAAGAGCTGCCGGCTCAGGTGGATAAACTACCTCCGCCCCGATCTCAAGCGCGGCAACTTTACGGCGGCAGAAGACGAGCTCATCATCAAGCTCCATGGCTTGCTTGGGAACAAATGGTCTCTCATAGCAGGGCGATTGCCGGGTAGGACCGACAACGAGATCAAGAACTACTGGAATACAACCATCAAGAGGAAGCTCCTCGGCCGTGGCCTCGACCCTCAGACTCACCGACCCATCGAGCTGATCACTAACCCCTTCGCTACCTTAAAACAACAAGACGTGTCCATGGCTCAGGACTGCACGACTGTAGCAAAGGTCATAAACTTCTCCAGCGACGACGGCAGCAGCAGCAGCACCGACCTCAATCTCGATCTCTCCATAAGCCTTCCTTACCACCCTTCTGCAGAAGTGTCAGTGGCAACCACATCACAATACTTTCTACTACTTCCTTTTCTTGTCATTTTGCGTCTCGCTCTAGCAGAAGCCGTACATGGGTCAGCCCCTGATATAGCTGGAAAGAATCTTGCAAACCCCACTGCTCTCCTGCTGAGTTCCGTTATGATGTTGCGCCACTTGAGGCTTACTGACAAAGCTGACCAAATCCACAATGCTATACTTAATACCATTTCAGAAGGAAAGTATCGAACGGTTGATCTTGGTGGGAATTCGTCAACTACAGATTTTACAAAGGCAGTATGCGATCATCTT
>Ma04_g34660.1
ATGGGAAGAGCTCCCTGCTGCGACAAAGCCAACGTGAAGAAGGGACCATGGTCGCCCGACGAGGACGCCAAGCTCAAGTCCTACATCGAGCATCACGGCACCGGCGGCAACTGGATCGCGCTCCCGCACAAGATCGGGCTTAAGCGCTGCGGGAAGAGCTGCCGCCTCCGGTGGCTGAACTACCTTCGGCCTAACCTCAAGCGCGGAGGGTTCTCCGAAGAAGAAGACGACATCATATGCAGGTTGTTCGTCAGCATCGGAAGCAGGTGGTCTGTGATCGCTTCACAGTTGCCGGGGAGGACCGATAACGACGTCAAGAACTACTGGAATACAAGGCTGAAGAAGAAGCTCTTGGGCAAGCACGCGAAGGGAGCAGAAGCTAAGGGAGATGACAATGGCGGGATCACTGGCTCGCCTCAGCAACCTGCTCCAATCGATCACGTACGCCATGAGCTTGATGGGAGATTCTACATTGACGCAGCAAACCATGGAAGTTCCTCTGTGATGCCGTCAACAGTTCCCTGCTTGGTTTCACCTTGGTTGCAGGAAGACTCAGGTCGTCAAGCTTTGCAATGCTTGAATGACCTCACGACCGAGCTGGACGAGATACTTCGATTCAACAGCTTGATGTACTCGAGCATGATGGAAGGCTGTGAAAGGGATGCAACAGCTTCTATC
>Ma06_g37660.1
ATGGGCCATCACTCATGCTGCAACAAGCAAAAGGTCAGAAGGGGCCTCTGGTCACCTGAGGAAGATGAGAAGCTCATAAAGTACATTTCCACCTACGGTCATGGTTGCTGGAGCTCAGTCCCGAGATTAGCAGGGCTGCAAAGATGTGGCAAAAGCTGCAGGCTTAGATGGATCAATTATCTCAGACCTGACTTGAAAAGAGGGAGCTTCACTCCCCAAGAAGAATCTCTAATAATTGAGCTCCACAGAATGCTTGGCAACAGATGGTCACAGATAGCCAAGCAACTCCCAGGAAGAACAGACAACGAGGTCAAGAACTTCTGGAACTCCACCATAAAGAAGAAACTCGTCTCTCAGGCCATGGATAACCTCAACCCCATGCCTTGTGCTGATGAACTGCTACCATTGAGCACGTATCGAAATCAGCTCTTCTGTGGCCCAGAGCAGTATTACTTCCTGAATGGAATCAACCTACCGGTAGGCTACGACAGCCCAGACCTGCCCGGCTTCGTCGCCGATGGTGTAACTTCCAGCTCGACGTGGTCTTTGGATCCTCGCCATCAGAACCAGCTGCAACACAACAACAACAACGGCAACAATCTCCTGGTGTTCAACGAAGAACTCACGCTTCCTTTGCATTACACAGAAGCCATTAAACATGCAACCACAAGTTTCGCAGTCAACTGCAATCAATCCCTGGAGACCCAGGACTCGATCATCCAGTGTTTTGCGGCACCGAATGAGTGCCCTAACGCCCGGCCTCTCTCGAACAACCCTCAGGGTTCCATGAACACGGTGAGGTTCAAGGATGCGATCATGGCGTCATCGTCTGCACCAGCGGTGGTGCTCGGTGACAGCCTCGCTGATATCTCTGGTGTGCAAACTCATTGGATAGAG
>Ma04_g35730.1
ATGGATGGAGAACCCAATCGGGGAGCTGATGCAGTAGAGGACAGATGGAGAAAGGGCCCTTGGACTCCCCAAGAGGACAAGCTTCTCGCTGAGCATGTCAACCTCCATGGCGGAGGAAGATGGAATTCCGTCTCTAAGTTAACAGGATTGAGGAGGAGCGGAAAGAGTTGCAGACTTCGGTGGGTGAACTACCTGAGGCCTGACTTGAAGAGAGGGAAGATAACTCCCGAGGAAGAGAGCATCATCCTCGAGCTGCATGCCTCGTGGGGAAACAGATGGTCCGCCATAGCTCGAAGCCTCCCGGGGAGGACCGACAACGATATCAAGAACTACTGGCGAACCCACTTCAAGAAGAGCACGTCGCCCTCAAAGAACAACGTCGAGAAGAAGCCGAAAGCGCAGTTGCTGACGCAGCAGCAGGATGAAGAGATGAGAATGACCATGACCATGAACGAAGTAGAGCGAGTTGCAGTAGCACACGACATGCAGCAGGAGATGGCGTACGTGTATCCCTTTACTGGTATGCTTCAAGGTGGCAGTCCCGATGGCTCCATCAGCGATGGATCGAGCGAAGAAGAAGTCTCATGGGGTGGATTGTGGCACCTCGATATA
>Ma07_g13590.1
ATGGAGGGTCGGCGACCGACGGCGACGCCGTGCTGCAGCAAGGTGGGGATGAAGCGAGGGCCCTGGACGGCGGATGAGGACGAGGTTCTGGCGAGCTTCGTGCGGCGGGAGGGAGAGGGGCGCTGGCGGACGCTGCCGAAGCGTGCCGGGCTGCTCCGTTGCGGCAAGAGTTGCCGTCTCCGCTGGCTGAATTACCTCCGCCCTTCCATCAAGCGCGGGCCCATCGCCCCCGACGAGGAAGATCTCATCCTTCGCCTCCACCGCCTCCTCGGCAACAGGTGGGCGCTGATAGCTGGGAGGATACCAGGGCGCACCGACAACGAGATCAAGAACTACTGGAACACCCACCTCACAAAGAAGCTCATCAAGCAAGGCATAGATCCACGCACCCACAAGCCCTTACCCTCTTCCACCGATCACGGTTCCCCAGCGCAACTCGTCTCATGCCATCCTGCCACAGACCGCGACTCCATGCCTCAAGAAATGGGTGCTGGCAGCAGCGAAGCCATCGCCATTCGAAACGATCGTTGCGGTTACTTCCATGGCCTGGACCCGCACCACGACGACGTCGCCTGGCAGAACTGCAATTGCAGCAAGAACGCCGAAAAAGAGTTGCGAGCTGTACTTACCTACCGGAAGTATAACACCGCAAACAAGATCGTGGTGAAGCAGACGCATAGCATCACTACTGAATCGAACTTAACTTCCGGGCACTGCAGCTTAGCTCAACTTCTACGGCGCAGAAAGCTTCAGAGACCCAAAGGCGGGTTTTGTCTTTGCTGGAGGATGATGCGAGACGACCTCGATCCTTTGCCCCACCGGAGGAGAACGGTGAGAAGATGGAAGGATGCATGCGTCACGCGAGAGGATCGATCTCCTTCTGATAGCTGGTGCATTGTGCGCGTGAGTGTGTGTTATGGC
>Ma09_g03740.1
ATGGAGGACCGGGTGAAAGGCCCATGGTCGCCCGAGGAGGACGTGATGCTGAGCCGGCTGGTGGACAAGTTCGGGGCGAGGAATTGGAGCCTGATCGCGCGCGGGGTCCCCGGGCGCTCCGGGAAGTCGTGCCGTCTCCGATGGTGTAACCAACTGGATCCTTACGTCAAGCGCCGCCCCTTCACTGAGGAAGAGGACCGCATCATTACTTCTGCTCATGCAATCCATGGTAACAAGTGGGCATCAATTGCGAGGCTTTTACAAGGGAGAACAGACAATGCAATAAAGAACCATTGGAATTCCACATTGAGGCGTACATGTATTGAAGCTAAACAGTACAAAACGATATCATGTGATTCTTCAGGAGATGCTGCTGGTATTGAGAGAGCCAAAGGTTCTTCAGATGAATCTCTGTCTTTTAGTAATGTCAATTCCTTTAAATCCATGGAAGTAAAAGATCCTAGTTTGAGGGAAAATGCTTCAGAGAATTCTGGAGAGGTTGTCGTCATTAGAGATGAACCCCTCGTACCTGAGTCGAGAAACCCACCTAACCTCTTCCGACCAGTTGCTAAAGGGAGTGCTTTCAGCCCATATAATAGTACACCTCGTCGGTTGAGTGGTCCTGAAGCATCAGGACGAGGTCTACTGGGTGGCCCACTTTATGAAGCCTTCAAACCTGGTGGTGGCATCTGTAAATTTCTTAACAATGTTTCCTGTGAACCTCAGGTTCCGCAACGATGTGGGCACAGATGCTGTATCATTCAAGATGGGAGCCATTCTTCTAGCTCTTCGTTAGGTCCAGAGTTTATTGAGTTTGTTGAGCCTCCACCCATTCCAAGTCATGAGTTGGCCTCTGTAGGGTCTGAAATTGGCAGCATTGCTTGGCTTAAAAGTGGCTTGAACAGTAGTTGCACCAGCATATATGCTACTCCACCTGGACAGGTAGATTCATGTGGAGTACATATC
>Ma04_g32240.1
ATGGGAGCAATGGTGAGGTCTCCATGCTGTGAGAAGGCCCACATCAAAAGAGGAGCGTGGACTAGGGAGGAAGACCACCTCCTCATAGCCTACATCCGTGCCCATGGAGAGGGGTGCTGGCGCTCGCTCCCTATGGCGGCCGGCCTTCTCCGGTGCGGCAAGAGTTGTCGCCTGCGTTGGAACAATTACCTACGGCCCGGTCTCAGGCGCGGCATCTTCACCATGAAAGAGGATGAGCTCATCATCAAGCTCCATAGCCGTCTCAGTAACAGATGGTCGCTCATAGCTGCAAGGTTGCCAGGAAGAACGGACAATGAGATAAAGAACCACTGGAACACGCACGTCAGGAGGAAATTGTTGAGTCGAGGGACAGACCCAGCAACGCACCGTCGACTGATCCATGAGGAGAAAGATACAGGGCGGCTTCTTCCATATAAGCAAGAGAAGATTAGCAGCAGCAGCAGCAGCAGCAGCAACCGGGAGGGGTTATGGAACATACAGGACTATAGGTGTCCATACCTGAATCTAGACTTGTGTTTAAGCCCTCCATCACAGAAGCCA
>Ma09_g10800.1
ATGGGTCACCACTGCTGCAGCAAGCAGAAGGTGAAGAGAGGCCTGTGGTCTCCTGAGGAAGATGAGAAGCTGGTCAAGTACATCACCTCCCATGGCCATAGCTGCTGGAGCACTGTCCCCAAAGAAGCAGGGTTACAAAGGTGTGGAAAGAGTTGCAGGCTAAGGTGGATCAACTACTTGAGGCCTGACCTAAAAAGGGGCACCTTCTCGGAAGAAGAAGAAAGAATCATCATAGATGTGCACAGGATCCTAGGCAACAGGTGGGCTCAGATAGCAAAGCATCTCCCTGGGAGGACAGACAACGAGGTCAAGAACATCTGGAACTCATGCATAAAGAAGAAACTGATATCGCAAGGCTTGGATCCGACGACCCATAACCTATTCCCCTCTTCTCGTCCTACCAACGGCAGCATCAACTCAGACGAGCTTCATCAGCTCCACTATACTCGATCGCCCACCACGCCCTTCACCATCAGCCCCCCCATTAGAAGCCATGACAGAATGAAGAGCCCCATGGAACTGAATCCGCTCCTGGAAACACCACCACATGCTTCTGTCGTTCCCTTGCATGAGACAGCACCTGTGCCCAACTTCCAGTACCAAGACGACCATGTCTTGATGAGCTTCAAGGACCACGGCTCGCATGCTTCGCTCGACTTTATGAACGGCTCTTCTTCCTCCTCTTCCTTAGACCACACGAACATGTCCTCCTCTTCGTTCCATGAACCTGGTTTCATCGATGATTGCATGTGGGATGACAGCACCGTGGAGCCACTGGAAGCGCTGCAGCAAGCTGAAGATCTAGTGCAGGCGCAACCCACGATGTGCAGAATGGGCGTCGATGAGGCGAGCGAGAAGGGGATGGTGATGGAGACCTCCTACGGCAGTGCCACGCTCGATCTTGAGATGATGGAGAGCGCATTGTTGCCTTGTGGAGAGTTTTGCAGCGGGAGCTCAATGGAGCACCTGCAATGGGATTGT
>Ma04_g26810.1
ATGGCGGCGACGGTGGTAGGGAGCAGGAGCAAGGACGTGGATCGGATCAAGGGGCCGTGGAGCCCGGAGGAAGACGAGGCGTTGCAGAAGCTGGTGCAGCGCCACGGGCCGAGGAACTGGTCGCTGATAAGCAAGTCGATACCTGGGAGATCGGGGAAATCGTGCAGGCTCCGGTGGTGCAACCAGCTGTCGCCGCAGGTGGAGCACCGCCCCTTTACGCCGGAGGAGGACGAGACCATCATCCGCGCCCACCGTCGTTTCGGAAACAAGTGGGCCACCATCGCTCGCCTCCTCTCGGGTCGGACGGACAACGCCGTTAAGAACCACTGGAACTCCACCCTCAAGCGAAGAACGAGCAGCGACGGTCCGGCTATTTCTTCGAGCGGCGCCGGGCTCTGCTTGAGCCCAGGAAGCCCCTCGGCATCCGAGCTCAGTGATTCCAGTCACCACAGCCTTCCCATGACATCACCGGTCTCCACCGCCTCGCACATCTATCGACCGGTGCCGAGAACCGGAGGCGTCAACACCGAAGATCCGGTGACCTCCCTTTCGCTCTCCCTCCCTGGCTCCGAGACGATGGACATCCCGGATCACCACCACAGCACCGGTGACGACAACGGCAGGCATAAACAGCTTGACCTCGCGCCCGCGGAGTTGCTGGCGGTGATGCAAGAGATGATCCGCAAAGAGGTGAGGAGCTACATGACGAGCTTAGAGCGGAGCGGTGCCGCGTGCACGGAGTCTCGGCCGCCATCGGAGAGCGTTCGGAATGCTGGGATCAAGCGGATCGGCGTCGCAAAGATGGAG
>Ma10_g13640.1
ATGGCGAATGCGCCGCCTACGGGAGCAGCAGCGGCCACACGGAAGGGGCCGTGGACGGAGCAGGAGGACCTTCAACTGGTATGGTTTGTGCGCTTGTTCGGTGAACGTCGTTGGGATTTCTTAGCCAAGGTGTCAGGTCTCAACAGGACCGGCAAGAGCTGCAGGCTGCGCTGGGTCAACTACCTTCATCCCGGCCTCAAGCGCGGGCGCATGACGCCCCAGGAAGAACACCTTGTGCTTGAACTCCATGCCAAATGGGGAAATAGGTGGTCTCGCATTGCTCGGCGGCTACCGGGGCGCACCGACAACGAGATCAAGAACTACTGGAGGACGCACATGAGGAAGAAGGCACAGGAGCGGCGGACGAGCTCGGCTCCCTCGCCGTCTTCCTCGTCCTCTAGTAACATCTCGGAGCTCAGGGCGGAAAAGCATGAAGGTTGCAGCACTGCAGAGGGAACCTCGTTGATCTCAGGGCTTGAAGTGAACGATAACGAAGGGAAGGGGTACACCATGGATCAGATCTGGAATGAGATCGCCGCATCGGAATCCGTCAGCCAGCTGAGCTTTGACGAATACAAGGGCGGATCGGCTTGCAACATGGAATGCCCTCCGGTGAGTTCCCCCATATGGGAAGACTGTTCTGCGTCGCTGTGGAGGATGGAGGACGAAGACTTGTATCCCATGACTGACCTCTTGCTCTCTAATTGT
>Ma07_g22540.1
ATGGGAAGACCACCTTGCTGCGATAAAGTAGGGGTGAAGAAGGGGCCATGGACTCCGGAAGAGGACCTGGTCCTTGTCTCCTACATCCAGGAGCATGGCCCTGGCAACTGGAGAGCTGTGCCTACCAACACAGGTCTGATGCGATGCAGCAAGAGTTGCAGGCTTCGATGGACTAATTACCTCAGGCCGGGCATCAAGCGCGGCAACTTCACAGATCAGGAGGAGAGGCTCATCATCCATCTCCAAGCTCTTCTCGGCAACAGATGGGCAGCCATAGCTTCGTATCTCCCGGAGAGGACGGACAACGACATCAAGAACTTCTGGAACACCCATCTGAAGAAGAAGCTGAGGAAGATCCAGGGCGGCCAAGACGACGCCCTCGGCGAGGCCCTGTCCCTGCAGAATCAGCACGCCGGCGCATCATCCGCCACCACTGCCACCTACGCCTCGAGCACCGAGAACATCTCTCGATTACTCGAAGGATGGATGAAGAATTCCCCGAAGACGCGAGCTGCTTCGGCAAGCGACATGGTGGGTGGCGCCGGCTCAGCCTCCACCGAGGGCTCGGCTACGATGGCAAGCAAGAGCGCCGAAGTATCGCCGGAGGGACTCGACTCATTGTTCAAGATGGAGACGTCGACGCCCGAGGTATCGGAGAGCAGCCTTTTCCAACGCCAGATCAAGCTGGCCACCGAAGCTCCGATCCCCATTTCCTTGCTCGAGACATGGCTCTTTGACGAAACCTTCGAACAGGGAGGAGCATGCCCGGTTGACATCCCACTATGCGACGCTGCCGCTGAGTTGCTA
>Ma08_g34710.1
ATGGTGATGGTTAAGGAAGAGATGCGAAAGGGGTCATGGACGGAGCAGGAGGACCTGCATCTGGTATGCTTTGTGCGATTATTCGGTGAACGTCGTTGGGATTTCATAGCGAAAGCATCAGGTCTCAACAGAACAGGAAAGAGCTGCCGCCTGCGCTGGGTCAATTACCTTCACCCCGGTCTCAAGCGAGGCCGCATGACCTCCCAAGAGAAGCGCCTTGTTCTTGAGCTCCACTCTCTCTGGGGCAACAGGTGGTCTCGGATTGCGCGTAAACTTCCCGGACGCACCGACAATGAGATCAAGAACTACTGGAGAGCGCACATGAGAAAGATGACCAAAGAACGAAAGCGGAGCTCATCGTCGTCGCGTGTTGATCATTCCCTGGATCTCACTGAGCTTCCACTAGAGGCAGCGGCGGAAGCTCATGATCTAAAGAGCAGTAGTGCCTGCAGCTGCTTAACTGCCGAGGAGTTTGAGAAGAAGGAGGAAGGCGTGGCAAGTTACCCCATGGATCAGATTTGGAATGAGATTGCTACGTCTGAGGTGATCAAAGAGGTGAGCTTCGAGGACTCGTGCCCCTTAATGCCGTCGTCTCCTACGTGGGAATGCTGCTCTGAGGCAGTGTGGAAGATCGATGACGAAGAGCTCAGGATGCTACTTCAGACCCATCATCTGATCTCTGACCATAACGATGGTGGTCGTGAAACTTGTAGCTTAGCCCAGCCTGATCAGTAC
>Ma02_g06190.1
ATGGGGAGGGCTCCATGCTGCGACAAGGCAAATGTCAAGAAAGGCCCCTGGTCTCCGGAGGAAGACAAGCAGCTGAAGGAGTACATGGAGAAGCATGGAACAGGTGGAAACTGGATCGCTCTCCCTCAGAAAGCTGGTCTGAGGAGGTGTGGGAAGAGTTGCAGGCTGAGATGGCTCAACTATTTGAGGCCTAACATAAAGCACGGGGATTTCTCCGATGAGGAAGATAGGATCATTTGCAGCCTGTTTGCTAACATCGGAAGCAGATGGTCCATCATAGCAGCCCAGCTTCCGGGGAGGACTGACAACGACATCAAGAACTACTGGAACACCAAGCTGAAGAAAAGGCTCATGGGCCTACCGACATCCCACAGAAAGCCTCATCATCAGCAGCAGAAGAAGCATCAGCTCCAGGAGCAGCAGCAGCAGCAACAACAGCAGTTCTTTCCGTCGTCCTTCGCGGCCAATGCTCCGTTCTCATCGTCAGCACCTGACCTGGAAGGCATCCCCATCTCTCATCTCCTGAATTCTCTGGTGGCACACCCGACGCATCAGAGTGGCAATCTCATCGTGTTCGGAGGTGATCACCACAGCTGCAGTTCATCCGATGGCAGCAGCATACAGATCGGCTACGGGAGGGACTTCAACCACGGGTTATATAATGGAAGGGAGAACATGGGCTTCGAGAGCCATCTCTATGGCGGGTTGGAGACCGAGAAGCTTCTGCTTGTTGGTGGTGGTGGTGGTGGATGTGAAGCATCATCGATTGGATACAGCTTTGGTGAGGTCAAGCCGACCATCGCTTGTCCAACTGATGCCTGCCATGGCCTCTATCTGGATGGCAGAAGCGGTGCAGCCACGGACACGAGCTTCAGGAACATAGCAAGCGCCATGTACCACTGC
>Ma11_g21160.1
ATGGGGAGAGCTCCTTGCTGTGAGAAGGTGGGTCTCAGAAGGGGGGCATGGAGTGCAGAAGAGGACAGGATTCTGGTCGAGTACATCCAGAGACATGGCCACGGGAACTGGCGAGCCATGCCCAAGAAAGCAGGGCTGTTGAGATGTGGGAAGAGTTGCAGACTGCGGTGGACGAACTACCTCAGGCCGGACATCAGGCGAGGCAACTTCACCGCGGAGGAAGAGGACACGATCATAAGCCTGCACGAGAAGCTTGGCAACAAATGGTCTGCGATCGCAGCCAGTTTGCCGGGTCGAACGGACAACGAGATCAAGAACCTGTGGCACACCCACTTGAAGAAGCGCATGGATCCGAAGGAGGCGACGCAAGCGCCGAAGAAGAGGAGGAGGAAGAAGAAGCGTGATCCCAAGAACGAATCGGAACCCGAGCGAGTAAACCCGCAAGCGGACGCAGACTCGGGTAATCCGAGATGTGATGTGATCGAGGTATCGGCCAGGGAGGAGGAGAGCTACGATTCCAAAGAAGTGGCGGTGATCGATGAGAGCTTTTGGTTGGACGAAGCTCTGAGCTCCTTCAGCTCCACCACCAGCGACGACATGGACTTCTGGTTGAAGGTGTTCATGGAAGCTGAACACTTGGAGGATCTGCCACGAATCAATCCTGCGGATATTAAGAATCAAATCAGAAACAAAGAACTGATAATGACAAGCTTATTGATGTTAAAACCATGTTTTATATGTATGATATCAACCGAGCACAAAAAAAACTGTGGAAGCCATCATCTTGTCTTTTACACTGCAAATCTTTCTTTGAATGAATCCAACATGATCACCAAGAGAAACAAATACCTCTATATCTCAAATTCTATGGAAGTCAAAACCTCAGAAGGATTCATGCTTGCATTAAAC
>Ma02_g23870.1
ATGGGAAGACCACCATGCTGTGACAAAGATGGCGTGAAGAAAGGACCTTGGACACCAGAAGAAGACATAACCTTGGTCTCCTACATCCAACAGCATGGTCCAGGGAATTGGAGAGCTATTCCTCCCAACACTGGGCTGAGGCGATGCAGTAAGAGCTGCAGGCTAAGGTGGACAAACTACCTCAGGCCTGGGATCAAGCGTGGGAACTTCACCGATCAGGAGGAGAAGCTTATAGTTCATCTCCAATCTCTTCTAGGCAACAGATGGGCAGCCATAGCTTCGTATCTACCGGAGAGGACAGACAACGACATCAAGAACTACTGGAACACGTATCTGAAGAAGAAGCTTCGGAAGCTTGAGATCGGCGGCACCGATTCCCCGATCGGCAGCGAATCGAAGGCGTCACCCTTTGACCGCAGCCTGAGCAGTCGCCCTTCTTCGACCTACGCGTCGAGCACCGAGAACATATCTCGGCTTCTTGCAGGTTGGATGAGTGGTACTTCGTCAAAGCCCGGCGTTGCTCAGGCGAGCTCGGCCAGCGTTCGGGCCGACACAGCGTCGAGCCAGGGGAGCGCAAGCGCCAGCTCTTCCAACTGCATCATGTCGCCGGAGCCGCTCGAGTCGCTGTTGGGGCTCCACGACTCCACGCCGGAGGGGTCGGAGGCGCAAGCGCCATTGTCGTTGCTCGAGTCATGGTTGCTCGACGAAGATGCGGGGCAAAAGCAAGAGAACTTTCTTGACATGGCGACAGATTACATG
>Ma04_g05460.1
ATGAGGACAGAGTTTAAGAACTGCAAGAAGCCAGAGGTGGATTACAGGAAGGGGCTATGGTCACCTGATGAGGACCAAAAGCTCAGAGATTCAATCCTTCAGCATGGAGTCAGCTGTTGGAGTGAAGTTCCTGCCAAAGCTGGCTTGCGGCGAAATGGAAAGAGTTGCAGATTGAGATGGATCAACTACCTCAGGCCTGGTCTAAAACGTGGAAACTTTTCACCAGAGGAGGAGGAGACCATCGTGAAGCTTCAGTCCAAGTTGGGGAACAAGTGGTCACAAATAGCAATGCAACTACCTGGAAGAACAGACAATGAAGTTAAGAACCACTGGAACTCCTACATGAAGAAGAAGATCACAAAGCCTCAAGAACTACACACCTCTAGCTCAGCAAGCTCAGCTCTTAATCTGACCATCCAAAGGCTAACAATGCACAAAGAAGAGAATGATCATGGTGTTCCAAGTGCTGCAAGAGGATATACTGAGGCACTTGAAGCATGTCTGAAGAACTATGACCAATCTGTGAGTCAAAACATTGGTGGTGTCCAAAACAGGACAGCAGCAGATCACTTCCCCAAGGTTTTATTTGCTGATTTCTTGTCATTTGAGCAGGCCAACTGGGACAGCTTGTTCAACTTGGATGATGCAATTAACAATCAGTGGCACTGCAATAATTTCTACACAGCTTCACAAGTCGATGCACAGTATGGAAATAATGTCATCTGCTTCTTTGAATCATACCAGTTGCTGTCTCCACTCCCT
>Ma04_g12940.1
ATGGCCCGAGTCACGGGGCCGTGGAGAGCGGAGGAGGACGAGGCGCTGTTGCGTCTGGTGGAGCGGCATGGTCCGAGGAACTGGTCGCTGATCAGCCGGTCCATCCCCGGGCGGTCGGGCAAGTCGTGCCGCCTCCGGTGGTGCAACCAGCTGTCGCCCCGGGTGGAGCACCGCCCCTTCACTGCCGAGGAGGACGAGGCCATCGTCCGCGCCCACCGCCGCTTGGGCAACAAGTGGGCCACCATCGCCCGCCTCCTCTCCGGCCGCACCGACAACGCCATCAAGAACCACTGGTACTCCACCCTCAAGCGCAAGTCCTCGCCGCCGCCGGTCGACGACGCCGAGGGATCCGGGAGCCCGTCCATGTCGGATGTGAGAGACTGCAACCATCCGGCTGTGTGTCTCGTTAACCGTCCGGTTCTGAGGACCGGTGGAGTTGCTGCTTCTCCTCCACACTTGGCCTCTTCCGCTGCCAACGCGGTCGATCCCTCGACGTCCTTGACGCTGTCACTTCCCGGATCGGATCACGTGGGCACATTCAACCGCCACCAGGGCAGGAGCAGCAGCCACAACCACAACCACAGCCAGCATGAAACGACCGCCTCTGGCCACAGCACGCGGCATCTGCCGTTCCGACTCAGCGGCGAGCATTTGGCGGTAATGCAAGAGATGATCCGCAGCGAGGTGAGAAGTTACTTGTCAGGGCCGGACCACAGCAACGTCATGCGAACGCAGCCGCCGCCCGGGACGGCCATCCGTGGCGCCGCCATCAAAGGTGTTGGCTTTCGACCTGTACAG
>Ma06_g38880.1
ATGGGGCATCACTCCTGTTGCAACCAACAGAAGGTGAGGAGAGGGCTATGGTCTCCTGAGGAAGACGAGAAGCTCATCAGATATATCACAGCCCATGGCTATTGTTGCTGGAGTGAGGTCCCCATGAAAGCAGGGCTTCAAAGGTGTGGCAAGAGTTGCCGCTTAAGATGGATCAATTACTTGAGACCCGGCATAAGGCGAGGAAGGATAACGCCGGAGGAGGAGAAGTTAATCATCAGCCTCCACGGGATTGTTGGGAACAGATGGGCTCACATAGCAAGCCATTTGCCTGGTCGAACAGACAACGAGATCAAGAACTACTGGAACTCTTGGATCAAGAAGAAGATCCGCAAGCCTACGACACCCCAGCCTACCGCGTCCCCGAGAGTTGAGCTGGTCCACCCATCTCTCAACTCCATGAATCAACTCGATTCTACTGATCTCCATCGAGATTTAACGTCCAAGTCATCGCCGGATCCCATATTTCCTTCTCCTTGGCCTCTTTTCATGTTTGACGATGGAGGCGTCAGTGGCAGACACTCAGCCAGCAGCTGCACGAGGGAGGAACCTCTTCAGGAAGCGACATGTTCCGACATGTACAACGTCCCTAACCACAAGCAAGACGAAGCAGATATGCCTTCCCTCTTCGACTTGGTGAACAGCAGCATGACCTACAACAATTTGCCGCCTTTGGTTGACGACATGGAGAACACTGTCACTGAGGAGGAGGCACAGCCGTGTTGTCTGGGAGACAATGGGGAGGTAAGCGGGGAAAGCTTTGAGAAGAAAGGGCTGGGTGAGTGGCTGGTGCCACAGCAATATTCTTGCTTGCTTTCTTGGGACGATGTCCAGAGTCCCATTGGAGATGAAACTATCATCACAACTTCCTCTAGTATGGCCACCATGGATACAACGTTCCCTTTCCCATGGCAA
>Ma07_g02470.1
ATGACATCAAAAGACCAAATGGAGCAGATAAACTCACAACCATCTGAAGAAGATAGCTGTGGTGAATCGACGAACAAAGGAAATGAAGATTTGAAGAAGGGACCGTGGACGTCTGCTGAGGATGAGATTTTGGTGAATTATGTTGACAGATTTGGTGAGGGGAACTGGAATGCCGTTCAGAAGCACACAAAACTCCGTCGATGTGGCAAAAGCTGTCGTCTACGGTGGATTAATCATCTCAGGCCAAATTTAAAGAAAGGTGCTTTTACAGAAGATGAGGAGCAGCTGATCATTGCACTCCACTCTAAGATGGGAAACAGATGGGCTCAGATGGCTGCATTTTTGCCTGGGCGTACCGATAATGAGATAAAGAACTACTGGAATACACGAAAGAAGAGATGCCAGCGTGCTGGTTTGCCCCTTTACCCTCCAAATGCATGCCACAATGTCTCCGAGGAAAATGTGCAATGCTCACGTCTCAGCAAGTACAGTTACAGTTATGATCAGCCTCTTGAGCTCCTTCAGGGAAGCTTCCCTGACAGTCCTGATATTATATCTGACAACTTCCAGACAAGTTATGGGGCTTCCTCCTATGCAATGCCATTTGCGGATGCAGCGGGTTTTGGATCCCAGAATTATTCCTTTGCAAATCCAACAGCTAATTGTGTTGAGCAATCTACAGACTCTGAAAAATTTCTCCTTGCCTTACATGGTAGTGTTGCGGATGTTTATCCTACAACCAAACAATTTTTGTTTCAGCCTTCAGGAAGCACACCTCGGAATTGTTTTGGTTCTCTCCATGGTGCTGATCCCAGCAGCCAGAGCCTGGCACCTTTGCTAGGTGCCATCCCTGGCAGCTATGCCCTTCTAAATGATACCTTCTCTACTTATTGTCCCACTCGTGGAACTGCAAAGTTAGAGCTCCCTTCAGACCAATGTGTAGAGACTGATGCCAGTAGCAGGCTTAGCTGCCCAGCCACACCTGTTTCAGTTTATAATGTTCAATCTCCATCAGCAACTGTCTCAGTGCAATCCAATTTTGTTTCACCATGGAAGAGTGGTCCAATGCTTCGACAGGCGCATGTACTGAGCGATGCAGAGAAGGAACCATCTGAGATGAGCTCAATTACTTCTACCATCAAACCCAATGATGTTTTCGAGTGCTCAGGTCTTAGTATCAATGATATGGAGTTGTATTCTACAGCTGTTGCTGATTCATATATGGAATCTCCATCAGCTCTCGTCTCATTGCAATCCAAATGTTTTCCACCATGGAAGAGTAGTCCGGTGCTTCAAGAGGCTCATGTACTGAGCAGTGCAGAAAAAGAACCACCTTTGAAGAGCTCCTCAGTAACTCCTATCGTTAAATCCAGTGATGTGTCAGAGTGTAGTATCAACGGGACAGAATTGTACTCTTCACCTGTTGCATTTGATAGGTATGTCAAATCTCCATCAGCTACTATCCCATTCCAGTCCAGTTGTGTTACACCATGGAAGAATGTTCCATTAAGATCAGTACTTCAAGAGGGGCATGCACCGGGCAATTCAGAGGCAAAATCATCTGAGAAGAGGTCAGTGACTTCTATCATGAAACCCAATAATGTGATCTGCTCTTCAGGGTTAAGTATCAACGACAGAGAGTTTAATTCTAAACCTGTTGTAGCTGATACATATGTGGGATCTCCACCAGCAACTTTCTCGTTGCAATCGAAATATCTTACTTCATGGAAGAGCGATCCAGTTCTGGTAGAGGCAGATGCATTTGATAGTGCAGAGGAAGAACCATCCAAAAAGTTCTGT
>Ma11_g10680.1
ATGCATCCTTCTTTCTACCGAGCTCCTTGCTGCCCTCCTGCAAGTGTGAGAAAAGGGGCGTGGACTGTGGAAGAAGACCTGTTGCTGATGAACTACATCGCTAGCCATGGCGAGGGCCAATGGAATTCGCTCGCTCGCTGTGCAGGTCTGAGGAGAACAGGCAAGAGCTGCCGGCTCCGGTGGCTCAATTATCTCCGCCCGGACGTCCGCCGCGGCAACATCACTCCCGAAGAGCAGCTCCTCATCCTCGAGCTCCACTCTCGCTGGGGGAACCGGTGGTCGAAGATAGCGCAGTGCTTGCCGGGGAGGACGGACAACGAGATCAAGAACTACTGGAGAACGAGGGTGGAGAAGCAAGCGAAGCAGCTCCGGTGCGACGTTGACAGCCAGCGGTTCAAGGACATGGTGAGGTACATGTGGATGCCTCGACTTGCCGAGAGGATCCTCGCGTCTTCCGGCGGCAGCTCTGCCCCATTGGCCTCGACCGGCGGCACCGCCAGCAGCACGCAGGCGTGCGATGTTGTGACAGCTTCAGAGAGCGTACCGAGTCCCGGAGCTTGTGATGGCTTGGGGTCACTGGATTGGGAAGAGAGCTTGTGGAGCATGGTGGAGGTTTGGACACCAGCGATTCAAAGAAATTACACAAATTGCAATTCAAAGGAAAGCTCTGTTTTCCTTGTCTTATTCAAATGCACTTTCGCATCTATTTCTTCTTCTTTTTTTTCTTTTTTCTTCTCTCTCCTTATCTTTTTATATTCTTTTAATTTCTTATCGGTTACCTTTGCTCTTTTTTTTTTACTTGATGTAACAAAAAAATATATATAT
>Ma08_g10600.1
ATGGAGTTCCATGGCAGGACTTGCGGCTCCTTCATGGCCCAGAGCGAGGAGGAGGTGGACCTGAGAAGGGGGCCGTGGACCGCGGAGGAAGACCTCGTTCTGATGAACTATGTGGCGGCTCATGGCGAGGGGCGATGGAATTCTCTCGCCCGTTGCTCGGGGCTGAGAAGAACAGGGAAGAGCTGCCGGCTTCGATGGCTCAACTATCTTCGTCCCGACGTCCGGCGGGGCAACATCACCCCGGAGGAGCAGCTCCTCATCCTGCAACTCCACACTCGCTGGGGAAACCGGTGGTCCAAGATCGCGCAGTACTTGCCCGGGAGGACCGACAACGAGATCAAGAACTACTGGCGGACGAGGGTGCAGAAGCACGCGAAGCAGCTCCGGTGCGACGTCAACAGCAAGCAATTCAAGGACGCCATGACATACGTGTGGATGCCTCGCCTCGTGGAGCGGATCCGGGCGGCCTCCGGCGTCTCGACCACGGCTCCGGCGGGCCCGGTCGCGGAAGTCGAGCTGGTGATGAAGCCGAGCCCAGAGGAGTCGAGCACCCCCAGTTCGTCGTTCGGAGCAGAGTTCCCACCGGCGCCTCCGGTCTTCGACACCTTCCCAGCCGCCGCCGCGGCCGCCACGCAGAGTGGCGAGGGTGAACTCCCCGGATGGTGGTCGGAGTCCGGCGACACTGACCTGGGGTTGCCTGACTTCGACCACAGCGTGTGGGGAGACGACCTGTGGAGTGCGGAAGACATATGGCTGCAGCAACAGCTT
>Ma03_g09310.1
ATGGGAAGGCCTCCTTGCTGCCACAAGGTTGGCATCAAGAAAGGGCCATGGACCCCTGAAGAGGACATCATCCTCGTCTCCTACATCCAAGAGCATGGGCCTGGCAACTGGAGATCAGTTCCCACAAATACTGGCCTGACGAGATGCAGTAAGAGCTGCAGGTTGAGATGGACAAACTACCTGAGGCCTGGCATCAAGCGTGGCAACTTCACCCCTCATGAAGAAGGGATCATCATCCACCTGCAGTCCTTGCTTGGCAACAGATGGGCAGCCATAGCTTCTTACCTTCCCCGGAGAACAGACAATGACATCAAGAACTACTGGAACACACACCTCAAGAAGAAGATCAAGAAGCATGAGGCAGCTGCAGATGGCTACGAGATGACTTGTGGTACGAGCTCCATCTGCCTTGACAACATGGAAGCAAGGAAGCAGGACATCGCCACCCTCACGTTCCCCGGGTTCTACAAGGCACCCTCGATCTACGCCAGCAGCACCGAGAACATCTCCAGGCTTCTCGAAGGTTGGGTGTGTTCCTCGCCACGACAAGGGAAGCTGCAGGGAAGCGCCATTACTGATAGCAACAACAACAACGGCAGCAGCAGCAGTAACAGCAATGCCATCATCTTACAGAAGGTGCAAGCTGAAAGCGATCGCGGTAGCTTCGAGACCATGATGCATGAGGACCTCGCCTCACTGCTCTCCTTCGAGAACATGAGCGGCATTGCCGGTGCTGAAGCCAAGCAGGGAATGGAGGACGACCAGCCCCCCTTGTCCTTCTTAGAGAAGTGGCTCTTCGACGAGGCCTCGGCGCAGGTGGATGGCCTCATGTACCTCCCTGCCGATCGATGCTCGAACTCATTGTTC
>Ma01_g04470.1
ATGGTGAGAGCTCCTTGCTGTGAGAAGATGGGTCTGAAGAAGGGACCATGGACAGCAGAAGAAGACCAGGTTCTGGTTGCCTACATACAGCAGCATGGTCATGAGAACTGGCGCGCTCTCCCCAAACGAGCAGGGCTGCTGAGGTGTGGGAAGAGTTGCAGGCTTCGGTGGACGAACTATCTCCGTCCTGATATCAAGAGAGGGAACTTTACCAAGGAAGAAGAGGAGGCCATCATCAAATTGCATGAAATGCTTGGCAATAGATGGTCAGCAATCGCAGCGAGGCTGCCTGGAAGAACAGACAACGAGATCAAGAATGTATGGCACACCCACCTGAAGAAACGAGTCAAACCGAATCAGACAGTCCAAGAATCCAAGCGAAGGAGCCGAAGTGATGTAGAAGCAACACGGTCAGGTGCTAAAGCCATCGACTTTCAAGCATTACAAGCTGCAACGCGACCAAAATTAGAGAGCCCGACTCCTCTTCCTGTGGGAGAAACTAACAGTGCAGGGATTAAGGAAGAAGTTGTGGTTTCTTCAGCTCATCAATTCTCAGACATTGATCAGAACTTCTGGTTGGACGATTCCTTCGCGTCATTCTGCTCATCCAGTAACAAAGATGATGATGGAATAGACTTTTGGTTGCAGGTGTTCATGGAAGCTGGACACCTCGAGGAATTGCCTGAGATC
>Ma10_g29660.1
ATGGGTCGATCACCATGCTGTGACAAGGTGAACCTGAAGAAGGGACCTTGGACTGTGGAGGAAGACCAGAAGCTGCTCGCTTATGTTGAGAAGCACGGCCATGGGAGCTGGAGAGCGTTGCCCGCCAAAGCCGGACTGCAGAGGTGTGGGAAGAGCTGCCGGTTGAGATGGACCAACTACCTTCGACCGGACATCAAAAGGGGGGAGTTTAGCCCGCAGGAGGAGAAGACCATCATCCAACTCCATGCTCTTCTTGGGAACAGATGGTCCGCGATCGCCAGCCATCTGCCCAAGAGAACCGACAACGAGATCAAGAACTACTGGAACACCCACCTGAAGAAGCGGCTGGCCAAGTGGGAGAGCGCACGCCTCGAAGCCGAGGCCCGCCTGGCGAGGGAGTCAAAGCTGCGTGCAGCTTCCGAACGGAAGAACACTCCAGGCGAAAACGTCGACCTGGAGTCACCCACCTCCACGTTGAGCTTCCCGGAGAACCGTCCTCCAACGACGGAATTCTCGGGAAATGATACAACGGACTGCCTCACAGGCTTCTCTGTCGAGGCCTTCGATGGGGAGGCGCCATGGCTATCGGAACCGTACGCTTCGCAGGCAGGGTGTTCATGGGGGCAATTCGGAGCAGGATTCACCGGAATGCTGTTGGGTGAGTTCGGGGAGCAGAAAACTCGGGACCACTCCCGAGATTCCCATACGAATGGGCACGAGACCTGCGCCGACGAGGAAGAAGAGGAGGGGGAGGAGAACCGGAACTACTGGAACAGCATTCTTAACTGGGTCAACTCTCCCTCCTCCAGTTCCTCCCCGAAAACGCTGAGAGATTGTTCATTCTCTCGCTCTCTCCTTCCTTTAATT
>Ma09_g13170.1
ATGGGGAGGGCTCCGTGCTGCGACAAAGCTAACGTGAAGAAGGGACCATGGTCGCCGGAGGAGGATACGATACTCAAGGCTTATATTGAAGAGCATGGAACTGGTGGTAACTGGATTGCGTTGCCTCATAAGATCGGGCTGAAGAGGTGTGGGAAGAGTTGCAGGCTGAGATGGCTGAATTATCTGAGGCCTAACATCAAACATGGCGACTTCTCTGAAGAGGAAGACTTCATCATTTGTAGTCTCTTCATAAGCATTGGGAGCAGGTGGTCAATAATAGCAGCTCAATTACCAGGGAGAACGGACAATGACATTAAGAACCACTGGAACACAAAGCTCAAGAAGAAACTTCTGGGCAAGAAAAGAGAACCATTGCAGCATCGACGCGTGCATGCTACTCAACAGCCAAGCAATGACAAACCTCCGCCAGCAGTGACTTCATCTGCCCTCGAAAGAATTCAGCTCCACATGCATCTCCAAAGTCTCCACAACCCCTTTTCCTTCTACCACAACCCTGCACAGTGGCCTGACTACCATGCTCTGGGAGAGAGCAACTTCCAGAGCCACAACATGGATGACATGGCCAAAGCTCAGGCTCTGGGCGACATGGCTGCATACCAAGCTAAACTCGACATGCGTAACACAGCCATCCAAGAAGAAATGGACTGCTCAACGTTAGGGTTTCGTTCACCTCCGGACAGCATCGGTGCTCCGAGCACGGATCGTTCCAGCGCAAGCTCTAATCCATTAGAACCAGCGACCGGGTGCAAGCTATACGGATCGTGTGACTACAACCAAACGAATGTGGAAGCAGAGATCATGGATTCGTGGGACTGTAATGGTTTCTCCGAGGACACGTCCGGACTTTGGGACTTGACTGCCGTCATCCATGCAGATTCTATGCTTCAAGAGTACATGAAAGGGAGGCAA
>Ma01_g16960.1
ATGGGACTGCAATCATGCAGCGTCACGCAGAAGCTGAGGAAAGGCTTTTGGTCTCCTGAGGAAGATGAGAAGCTCTGCAATCACATCACTAGAAGTGGAGTAGGCTGTTGGAGCAATGTGCCTAAGCTTGCAGGACTACAACGATGTGGAAAGAGTTGCAGACTGAGGTGGATCAACTACTTGAGGCCAGACCTCAAGAGGGGAAGCTTTTCCCAGGAAGAAGAAGGTTTGATCATTGCACTGCATCAAGTTCTGGGCAACAGGTGGTCACAAATTGCGTCCCGATTGCCGGGAAGAACAGACAATGAGATCAAGAACTTGTGGCATTCGCGCATCAAGAAGAAGCTTCGGCAAATGGGGATCGATCCGATCACCCATAGGCCACTGAGTGAGGCAGCAGCGGTGCAAGAACAGGAGATCTGCTCGAGCAATCCAGTCCTTGCCACCTCCTTTGAACACTTCCCATGGATTCAAACCCAGGAATGCCTCGACCGGTCACTCGATCAGAATGACTTGCTAGCCAATGCTGGACTAGCCGAATGCAGCAGTGTGTTGGATGTGCCAGAGACATATGGCCATGGAGAGAGCTCGAGCAACAGCAGCAACTGCGACTGCCATGTGCTACGAGAAGAAGTCCTGAGTTGGACTTGTGAAGGTGGGTGGGAACCAGCGACTCACATGCAGATCAATGGAGTGGAGACTTGTGAGGGTGAGTCGAGCGCATGGCAAGAGAAGAAGCAGCATCATGTGGCAAGCACAGATGATGGCGGCAGCCTTCCAATGAGATCGCTGGACCGCGATTTCACGAACGATGACTGCGGTGTCACTCATGAGGCTTTGAAGAGTATACTCAACGCGGATCTCTTTCGGAGTTTGGAA
>Ma10_g29290.1
ATGAATCATTTGTCAACTAAGAGTGATATGGAAATGATTCCAGAAGCCCACATGGACATGCTTTCAGTGGATGAAGGTAGGAGAGGGAAATCAGTGAGTAAGGATGGTCAGGTTTTGAAGAAGGGACCTTGGACATCTGCGGAGGATGCACTTTTGGTTGAATATGTTAAAGAGCATGGGGAGGGAAATTGGAATGCAGTTCAGAAAAACTCAGGGCTGTCTCGATGTGGTAAAAGCTGTCGTCTGCGATGGGCTAATCATCTCAGGCCAAATCTAAAGAAAGGTGCCTTTACGCCAGAAGAGGAGCAACTGATCATTAAACTTCATGCTAAGATGGGCAACAAATGGGCTCAGATGGCCACACAATTACCTGGCCGCACCGATAATGAGATTAAGAACTTTTGGAACACACGAATAAAGAGACTCCAGCGTGCTGGTTTACCCCTGTATCCTCCTAATGTTTGTTGTCAAGCTTCAGATGGAGATCAGCAAACTCAAATTGTCAGCTCTGTAACCCAACACCAGAATGACATCTTGCAGGGAAACAACTTCAATTTTCCTGATATTGTATTTGAGAACTTCGACCCTGATCATGGGGATTTATCTTATGCTTCCTCATTTCCAGATATCTCAATGAGTCGCATGTGTCAAGGGTTTGAATCCCAAGACCATGGGTACACAAATATGTTGAATAATGTTGAACAGCTTCGAGACTCCGAAACCATAAATGTTGGCTACTATAGCACTTTCTACAGTGGGCTTCCCTCAGTATCTCAATTTCCATTTGAGCCATCTGGAAAGATACAGTTAGCATTTGGCTTAGATAATCCATATGATCCTGATGCCAACATCAAGAACCTGGCAACTTTTGGAGGTGAAATTTCTCTCAGCCATGCCTTATCAAATGGCAATTTCTCTGCTTCTAGGCCCCTTCCCGGAGCTTGGAAGTTGGAGCTCCCTTCACTCCAACATGCAGAAATTGATGACAGTAGCTGGACTGCATACCATTCCACAGCACATCTTGAGGCAGTTGATACATATGTTGAATCCTCTCCAACAGCTGTCTCATTGCAATCTGAATGCATTTCACCAAGGAGCAGCGGTTTACTAGAGGTGATGCTTCATGAGGCACAGGCACTAAGCAACTCAAAGAGACATTCATCTCAGAAGAGCTCGAGTTCTTCTGCTATCACACATAATGAAATGTTGGAAAGTTCAGGCCTTAACTTCTTTGATATCGGGTGGGAAGATTGCAATGACCCAATTTCTCCCTTGGGCTGTTCTGCTGCTTCTATCTTCAATGAGTTCATGCCTCCCATCAATGGCAGTTCAATTCATGAGTTTCTACCTTCCGAGTCTACAACCGTTTCTGCAGGTTCACTAAATATCATGGCTGTTGCTGAACAAATTTCAACCCCTAATGTGGAGGAGAAACACGTCTTATCTCAAACAGATTTCCCTGAACCTGAAGCTGTACTGGGATCAGGTTGGCTCGAGGAAAGTTCTCAAGCTGGAAAAGATTGTTTTGTTTCGAATGATGCAATAGCAACACTCTTGGATCAAGACTTTTGCAAAGATACCAAGATGGTGCCTGCTGGGGCATCATCTAATCCTCTGCAAGGATTTGGGCTTGAATCTTATCCATGGAATAAGATGCCTGATGCGTGTCAAATGCCCGAGCTTCCT
>Ma06_g11270.1
ATGTCCGAAACAAGGGGATCACACAGCAAACATGAGGACATGGAGCTGCTAAACAGAGGGCCTTGGACGGTAGAGGAGGACAAGCTCCTCACCCACTACATTGCTTGTCACGGCGAAGGTCGTTGGAATCTCCTCGCTAGGTGCTCAGGGTTGAGGAGAACCGGCAAGAGTTGTCGGCTGAGGTGGTTGAATTACTTGAAGCCCGATGTAAGGCGAGGCAACCTTACCCCTGAAGAACAGCTCCTGATTCTTGAACTCCACTCCAAGTGGGGAAACAGGTGGTCTAGAATCGCACAGCATCTGCCGGGGAGGACAGACAACGAGATAAAGAACTACTGGAGGACTCGAGTGCAGAAGCAGGCGAGGCAGCTCAAGGTCGATGCCAACAGCTCCAAGTTCCGAGATGCCGTGCGGTGCTACTGGATGCCGAGGTTGCTCCAGAAGTTTGGCTCTTCACAAACCATGCAATATTCTCTGGAGGCCAACACCAACACTACCACGAGTGACCAAGTTCAGCATCGTCCTTGCCAAGAGATCATCAATCCAAGCATGCAATATTGCCAATTGGGAAGTAGCAGCTCCCACGAGCCACAGGCTCCGGAGAATCACTCTGCTGTGTTTCCTCCGCTCCCGGTTAACATGTCCGAGTTCCCGTGGAGAGCATCCGACGAGATCCATGGCGTCGCATTCAATATTTTCTCTAGTGGCTTCTCCATGAACAACGCCTACGACCTAGGCACCTGCGACCTAACGCCGGTGTCGGCATCAGCGCCAATCTATTGGGATTTGGATTACGGTACGGATAACAATGATTGCAGCAACTACAATGGAGATAACTTGTGGAGCATGGATGAGTTATGTGACATGTTGAAAAGCTACGTGAGTGGAGCAGATATTAAGGTTCCTTTCAGTGATCATAATTCT
>Ma05_g01100.1
ATGGGCAGGGCTCCTTGTTGCGAGAAGGCTCACACCAACAAAGGAACATGGACAAAGGAAGAGGACCAACGCCTCATCTCCTACGTGAGAACCCACGGCGAAGGCTGCTGGAGATCTCTCCCTAAAGCTGCAGGCCTTCTGCGCTGCGGCAAGAGCTGCCGCCTGCGGTGGATAAACTACCTCCGCCCTGACCTCAAGCGCGGAAGCTTCACCGATGAAGAGGACGAGCTCATCATCAAGCTCCATGGCTCGCTCGGAAACAAGTGGTCGGCGATAGCCGCGCGGCTACCGGGGAGGTCCGACAACGAGATCAAGAACCACTGGAACACCAACATCAAGCGCAAGCTTGTCGGCCGGGGGCTCGACCCTCGCACTCACCGCCCCGTCCACGGTGGCTCGCATGACTCGCAGAGCAGCGGAGTAAGTGCCGACGACGACAGCCGGCTCTCCAACCTCGACCTCGACCTGACGATAAGCCTTCCTTCTTCGAGATCATCAGAAACCATTTGCTTCTGCTACCACCTCGGCATTCGCAGCAGCGAGGCATGCAGCTGCCGCACGAGCTCAAGCATGCGCTTTCTTAGCTTCCAGCACACAAGCTCAATCTCGACCTCACCA
>Ma03_g06410.1
ATGGGGAGATCCCCTTGCTGTGATGAGAATGGCCTCAAGAAGGGTCCCTGGACACCTGAAGAAGACCAGAAGCTTGTCCAGTATGTCCAGAAGCACGGCCATGGCAGCTGGAGAGCCCTCCCAAAGCTAGCTGGACTAAATAGATGTGGGAAGAGCTGCAGGCTAAGATGGACTAACTATTTGAGGCCAGATATCAAAAGAGGCAGGTTTTCCCCAGAGGAGGAGCAGATCATTCTCAACCTACACTCTGTTCTTGGCAACAAGTGGTCGGCGATTGCTTCCCATCTCCCAGGCCGGACTGACAACGAGATCAAGAACTTCTGGAACACCCACCTCAAGAAGAGGCTGATCCAGATGGGGTTCGACCCCATGACGCACCGCCCGAGGACCGACTTCTTTGACGCCCTTCAACAGCTCATCGCCTTGGCTAAGCTCGGAGAGCTCATCGGCGGCCGCCCCTTGGACGACCACGCTGCGCGGCTGCAGGCCGAGGCAGCCCAGGCTGCACAGCTGCAGTACCTCCAGCAGCTGGCTGCCGCCGCCGCCATGGCAGATTTCAATGGCCAAACATCCGACAACCCGTTATTGCCAGAGCTTGAGATCCCGTGCTCCATGTTTGATCAACCTATAAACAGCGAGACCAACCAATCCTCCAACTTAACGGGGTTTAACCTGGGAGACAACTCACCGGGATCACCATTCATGTCTCCTAATTCACCTCTTCCTCCTCTCACCGACGTCTCCATCGGCAACCTGGTGGGTGGTGCTTGTAGTGCTTCCAGCTGCGGTAACAGTGGGATTAATCCTCCTTCCTTGTGGCCTGACATGTTGTTCGATGATCCATTTATGGGTGATTTTGCA
>Ma06_g33190.1
ATGGGGCGAGGACGAGCTCCGTGCTGCGATAAGGTGGGGCTAAACAAGGGGACTTGGACATCGGAGGAGGACACCAAGCTTGTAGCCTTCATCCACAAGCATGGCCGTGGAAACTGGCGAGCTCTCCCTAAACAAGCAGGTTTGCTTCGATGCGGGAAGAGCTGCCGGCTGAGATGGATCAACTACCTTCGCCCCGACATCAAGCGAGGAAACTTCACAGAGGAGGAAGTGGAGACCATCATCAGGCTTCAACGACAACTGGGGAACAGATGGTCCAAGATCGCCTCTTGCCTTCCCGGAAGAACCGACAACGAGATCAAGAATCTTTGGAACACGCATCTAAAACGGCGCTTGGGGGGAGAACAGACAGGTTCTTCGCGCGCTCACAGTTCATGCGGTAAGGTCGGCGACGAACAAGACCACAAGCAAGAATCCATCAACGAATCCTCGTCGTCGTCGTCGTGCATCTCCTCGTCGGAGTCACACGTAGCACCTCGCGTAACTTGCAGCGGGCCGCATGATGAGACGAAGAACAGGTTCATCCAAGACTATTCTATCGAACTACAAGTATGGGGAGGAGTTATGGATGAGTTTTCCTTCTTTGTTCCTCCTTACGTGGGTCCAATGGCGGAAGGAGTTCACCGCAGTACTGCGACGACCTCTGAGGAGAAGGCGACAAGGGAGATCGAAGACGATGGATGGTTGGCCTATTTGGAGGAGGAGCTTCAACTG
>Ma10_g10820.1
ATGGGCAGGTCTCCGTGCTGTGAGAAGGCTCATACCAACAAGGGAGCATGGACCAAGGAGGAAGACGAGAAGCTCGTCTCCTACATCAAAGCCCATGGTGAAGGTTGCTGGAGATCACTCCCCAAAGCTGCAGGTTTGCTTCGATGCGGAAAGAGCTGCAGGCTCAGGTGGATAAACTACCTCCGGCCCGACCTCAAGCGAGGCAACTTCACGGAGGAGGAAGACGAGCACATCATCAAGCTACATGGCGTGCTCGGGAACAAATGGTCCCTCATCGCCGGTCGGCTACCGGGGAGGACCGACAACGAGATCAAGAACTACTGGAACACGCACATCAAGCGGAAGCTCCTCGGCCGAGGCATCGATCCCCAGACTCATCGCCCGATCCCGCAACAACCGAAAACCGCCATGGTGCAGGACATGGCGGCTGCCGTACAAGCCCCGGCCGAGTACTCCTCCTCCGACGAGGCTATCTGCGGCGGTGCCAGCCAAGACGACGTCCGCTACATCGACCTCAACCTCGACCTC
>Ma02_g21230.1
ATGAAGCGCGGCCCGTGGACGGCGGAGGAGGACGAGGTGCTGGCTAGCTTCGTGAGGAGGGAGGGGGAGGGGCGGTGGCGGACGCTGCCCAAGCGCGCCGGGCTGCTCCGCTGCGGCAAGAGCTGTCGCCTCCGCTGGATGAACTACCTCCGCCCCTCCATCAAGCACGGCCCCATCACCCCCGACGAGGAAGATATCATCCTCCGCCTCCACCGCCTCCTCGGCAACCGGTGGTCGCTGATAGCTGGGAGAATACCGGGGCGCACAGACAACGAGATCAAGAACTACTGGAACACCCACCTCAGCAGGAAGCTCATCAAGCAAGGCATAGATCCCCGCACTCACAAGCCCTTCACCTTCTCCACCAATCCCAACCCGACTCTGCCATCAACGCCACCACCACGTCATCCTACCGCGAACCCCGATCCCACACCTTTTGCTCCTCCAGCACCGGTCATCACTGGCGGCGGGTACTTCAACGTGGGATGCCAGAACAGCGAGGAAGGGAGGAAGGGAGCCGATGGCTGCACTGTTGATTTCTTCTCTGATCTCTTTGATCCCTTCATCCACGATGACATCTTGATGCAGCAGCATCACAATGCTGTCAACAATCACACTGATAACAGCAACAGCAACAACAAGCTCGTTGAGATGCTTGATCCTATGGGTGCATCACTGGTTCCAAGCTTTGGGTTTGAAGGTCTGTGGGAAGATCCCTTCACTTACTTTGGT
>Ma11_g07330.1
ATGGGGAGGGCTCCATGTTGTGACAAGGCAAATGTCAAGAAAGGTCCTTGGTCTCCAGAGGAAGACAAGCAGCTGAAGGAGTACATAGAGAAGCATGGAACTGGTGGAAACTGGATCACTCTCCCTCGGAAAGCTGGTCTGAGAAGGTGTGGAAAGAGTTGCAGGCTGAGATGGCTCAACTATTTGAGGCCTAACTTAAAGCTTGGGGATTTCTCTGATGATGAAGATAGGGTCATCTGCAGCCTGTTTGCTGCCATTGGAAGCAGATGGTCCATCATAGCAGCCCAGCTCCCAGGGAGGACTGACAATGACATCAAGAACTACTGGAACACCAAATTGAAGAAAAAGCTCCTGGGCTTACCACCATCTCACAGAAAGCCTCATCATCATCAGCAGCAGCCATTGTTCTTCCCATCGACCTTGGAGACCACGGCTTCATTCTCATCATCAGCACCAGGCCTAGAAGGCATCCCAATCTCCCCATATCTCTTGAGTTACTCCACACCCGCCTCTGCCTTCCCTCTTCCTCAAATCCCAGCACATCAAATTGGTGGTCGTATCAGTCACCAGCAGAGCTGCAGTTCGGATGATGGAATCAGCACGCAGATCTGTAACGGAGGAAGAGAGCATCTAGTGCTCGACAACTCCCTCTATGGAGGCTTGGAGATTGAGAAGCTGCTACTCGGTGAACGATCACTAGGATGCAACTCTGAGGAGATCAAGGCTATTGTTTGTCCAAGTAGTGTCTATCTGGATGGCAAAGACGGTGCAAGAAGGGGCTAT
>Ma03_g07840.1
ATGGGGAGAAGGCCTTGCTGTTCTAAGGAGGGACTCAACAGAGGAGCATGGTCTGCTCGTGAGGACAATATCCTTGTCGACTACATCAGAACTCATGGCGAAGGTAAATGGAGAGACCTCCCCAAGAGAGCAGGGTTGAAGAGGTGTGGTAAGAGCTGCCGGCTGCGGTGGTTGAATTACCTGAGGCCAGACATCAAGAGAGGCAACATCACACAAGATGAAGAGGATCTCATCATCAAACTCCATGCACTTCTCGGGAACAGATGGTCCCTAATAGCAGGCAGATTGCCGGGGCGAACAGACAATGAAATCAAGAACTACTGGAACACAAACCTGAGCAAGAAGACGATGCCTCCGCTTTGCACCAAAGGGTCATCGAAAGAAAAGGAGGAGAAGAAAGTGGGGTCGTCGGAGGAGTTGAAGGCAGCAGGTGAGCAACTTCCCGCCCATGTGATTCAGACCAAGGCCGTAAGGTGCACCAAAGTCTACCTCCCATCGCCACGAGATGATCCACTGACCACGGGCCCCAGTTCCGAGCTTACTCACGGCGAGAGCCCGTCGTCGTCGGTGCCTCGAGACGCCGATCCCGCAAGCTTCCTTGAGGACTTCGACATGGATGAGTTCATGTCGAGCTTCCAGGAGGACGGCCTCCTGCAACTCTGCGTTGACGAAGCCCACGAAGACGCCAACTACGCACGTGAAGATGCCGACGATGACTCGCTATGGTTTTGTGACCCCATGCAGATGGATCTGAGCGATGGTAACAGTTGCACAGAATCACAGGTAGCCGCTGAGGTTGAGAGATTGACTTATTTGATAGATTGTGAAGAAGAAGCGCAAGACAAA
>Ma03_g12720.1
ATGGCGGCGGCGGCGGCGGCGACGACGGTGGTGAGTAGGTTCAACGATGTGGATCGGATCAAGGGGCCGTGGAGCCCGGAGGAGGACGATGCGCTGCAGAAGCTGGTGCAGCGCCACGGCCCGAGGAACTGGTCGCTTATAAGCAAATCGATCCCGGGTAGGTCGGGGAAGTCGTGCCGGCTCCGGTGGTGCAACCAGCTGTCGCCGCAGGTGGAGCACCGCCCGTTCACGCCCGAGGAGGATGAGACCATCATCCGCGCCCACCGTCGCTTCGGCAACAAGTGGGCGACTATCGCCCGCCTCCTGTCGGGCCGGACTGACAACGCCGTCAAGAACCACTGGAACTCCACCCTCAAGCGGAGGTACTCGGCCTCCGCCACCGCCGTTGCCGTCGATGGGCTCTGCTTGAGCCCCGGAAGCCCATCGGAGTCCGATCTCAGTGATTCTAGCTACCACAGCCATCCGATGATCTCTCCGGTCTCCACCGGTTCGCACATCTACCGACCGCCTTCTGCCGCAGCCGCAGCCACCTCCTGCTCCCCAGAGATCGTAGAAGATCCGGTGACATCCCTCACCCTCTCCCTCCCTGGATCCGATCCGATGGACACCTGCAATGACCGCCACAGCGCCGACAACGACGGCAACGGTCAGAAACCGCTCGAGCTTCTTCCATCTGAAGAACAGGGGTGGCACGCGCCGTGTCCCTTCGGCGCGGAGTTCTTGGCGGCGATGCAGGAGCTGATCCGAAAGGAGGTGAGGAGCTACATGTCCAGCTTGGAGCAGAGCGGTATGATGTGTACGCGGTTTCCACTGCCGCCGGAGAGCGTTCTTAATGCCGGTATTAGGCGGATCGGCATCACAAAGATCGAG
>Ma04_g28510.1
ATGGGTCTCAAGAAGGGGCCATGGACAACGGAGGAAGACCAGATCTTGGTAGCTTACATCAAGAGGTACGGCCATGCCAACTGGCGAGCGCTGCCCAGACAAGCTGGGCTTTTGAGGTGCGGGAAGAGTTGCAGACTCCGGTGGATGAACTACCTGCGGCCGGACATCAAACGAGGAAACCTCACCAAGGAAGAGGAGGAGACCATCATCAGATTGCATGAGAGGCTTGGGAACAGGTGGTCCGCCATTGCTGCCAGGCTACCAGGGAGAACAGACAACGAGATCAAGAACGTGTGGCACACCCACTTGAAGAAGCTCGCCGGCCCCAACATGGCTTCCAAGGAATCACAGAGGAAGACGCCAGATCGTTCCATGGTGAAGAAGAAGAAGAAGATCGGCGACAGTACTGTGGGCGTCAAAGAGGAAAGCTGTCCCGCGGAAGACTTGCAAGAGATCGATGAGAGGTTTTGGCTGGAGACGCTGTCGATGGACGACTCCGCAGCGTCCATGGACATCACGAGCCTAGAAATCCCTCCTCCTCCTCCTCCTGCAGTCACTGACCACTTCAACTTGCTCACCTCATCCAACGGTGACGACATGGATTTTTGGATGGAGGTCTTCATGAGAACTGGAGATTTGCAGGAACTGTCACAGATC
>Ma08_g17860.1
ATGGAGGTAAGGAGGGGGCCTTGGACTCTCGAGGAGGACACACTCCTCACGCACTACATTGCTTGCCATGGCGAAGGTCGTTGGAATCTCCTCGCCAGGTGCTCCGGCTTGAAGAGAACCGGCAAGAGTTGTCGGCTGAGGTGGTTGAATTACCTGAAGCCCGATATAAAGCGAGGTAATCTCTCCCAGGAAGAGCAGCTCCTAATCCTCGAACTCCACTCCAAGTGGGGGAATAGGTGGTCGAGAATTGCGCAACATCTACCGGGTAGAACAGACAACGAGATCAAGAACTACTGGAGGACTCGAGTGCAGAAGCAGGCGAGGCAGATGAAGGTTGATGCCAACAGTACCATGTTCCGGGATGCCCTCCGGTGCCACTGGACGCCAAGGTTGCTTGAGAAGATAGGCTCTTCTCAGACCATGCAAAACCCCGTTGCCAACACCAACGCTCCAACAACCGATCAAGCTCAGTTAACATCCTGCTCCACCGTGCTTCCTCAAGTTCCAGTTGCTATGTCCGATCCCAACAGCGTCACCTTGGATCAATTCTCCAGTATCATTAGCTCCATGAACAATGCTTATGATCTAGACGCCTGGGGCCTAACACCCATGCCGGCATCAGATCATCACACTGTGGCTAACAATGATTGTAGCAGCGATGTTGGGGATGACTTGTGGTGCGTGGATGAATTGCATGACATGTTCAAAAGCTACTTGAGTGGAGCAGAAACCGAGTTCCCTTTTTGC
>Ma04_g24670.1
ATGGGGAGAGCTCCGTGCTGCGACAAGGCGAAGGTGAAGAGAGGCCCGTGGTCGCCGGAGGAAGACGCCGCCCTCAAGAGCTACATCCAATGCCATGGCGCCGTTGGCAACTGGATCGCTTTGCCCCACAAAGCAGGCCTCAAGCGTTGCGGGAAGAGCTGCCGGTTAAGGTGGCTCAATTACCTCCGGCCAGACATCAAACATGGAGGCTTCACGGAGGAAGAGGATAGCATCATTTGCACTCTCTATCATAGACTTGGAAGCAGGTGGTCTGTCATTGCTTCCCATCTTCCTGGAAGAACCGACAACGATGTGAAGAACTACTGGAACACCAAGCTCAAGAAGAAGCTGATGGCAAGGCGCCCATGTCTTCCCACCACCACTACCTCTGACTCCAAAAGTCCACCATTGATTGGGATGCCTCTTCATCCCAATGACGGGCTCTCCCAGCAATCCAAGAAGCTGTACTCTGATGAAGAAGTCTCGGCATCTTCATCATCCATCACTGCTCAACACAGCAGCAGCTTCTTGAACTGGTCTACCGGTGGAGCTGAATCGAGTGACTTGTTCCTTTCTGAGCTCGGGTTCGGAGACGCCGGTGACTTCCTCAGCAGCTATGGCTATCAGGAGAGGTTGGGGGAGGAGATCCCTTCCTATTTCTCCGACCCATCACAGGGGATGTATCAAAGCCTCACATACTCATTGCAAAGCCATGCAATACATGAAGTT
>Ma01_t10440.1
ATGAATGGTGTGCCAAATGAGAGTGACAGGAGAATGGTACCGAAGGACGAGATTGACTCCACATCGATTGAAGAAGATAGCAGCGGGGGATCATTGAATGGAGGAAATCAGGTTTTGAAGAAGGGACCCTGGACGTCGGCAGAGGATGCAATTCTGATTGATTATGTCAAGAAACATGGAGAGGGAAATTGGAATGCTGTTCAGAAGCACACGGGGCTCTCTCGATGTGGCAAAAGCTGTCGTCTACGGTGGGCAAATCACCTCAGGCCGAATTTGAAGAAAGGTGCTTTTACACCAGAAGAGGAGCAGTTGATCATCGAACTCCATGCTAAGATGGGTAACAAGTGGGCTCGGATGGCTGCACATTTACCTGGGCGCACTGACAATGAGATAAAGAACTATTGGAATACACGAATAAAAAGGCGCCAGCGTGCTGGTTTGCCTCTTTACCCTCCTAATATAAACTTTCAAGTTTCTGATGAAAATCAGCAAAGCAAGAATGTGAATGAGTACAGTTACAGCGATAAACAGCCTAATGAGCTTATGCAGGGAAGCAACTTCGACATTCCTGATATTACATTTGAGAACTTTAATGCTAATTATGGGTCTTTATCCTATGCACCACCATTTCCGGATATAGCAGCTAGTAACATGCTAAATCAAAGGATTGGATCCCTTCACTATCCCTTCACAAATCCAATGAGTTGTGTCAAGCATCTTAGAGACTCTGAAAATTTAATTCCAGACTTACATGGTACTGACTCGGATGGGCTTTCCACGTACGAACATTTTTTGTTCAAGCCTTCAGGAAAGATAAAACAGACTTTTGGACTAGGTTATCCATACGACCCTGATCCCAATGGCGAGAGCCTGACACCTTTGGAAAGTGCAGTTCCTGGCAGCCATGCCCTTCTAAATGGCACCTTCTCTGCTTCTAGTCCCATTGATGGGACTGTGAAGTTGGAGCTCCCTTCACTCCAATATACAGAAACTGATGGTAATAGTTGGCTTGCATGTTCATCAACACCTCTTGAGGCAGCTGATACATATATTGAGTCTCCCCCAACAACAGTTTCGTTGCAATCTGAATGCATTTCACCACGAAATAGTGGTCTCTTGGAAGCATTGCTTCATGAGGCACAGACACTAGGCTCTGCAAAGAAAAAACCATCTGACAAGAGCTCCAGTTCTACTATTACACCCGGTAATGTGGCAGAATGTTCAGGGGTAAGTATCTCTGAGAAGTTGGAAGAATACAATGATCCAATATCTCCCTTGGGTCGTTCTGCTTCTTCTGTCTTCAACGAGTACACCCCTCCCATCAGTGGCAGTTCATTAGACGAGTTTCCACATTCAATGGCTCCTTCAATCTCTGCAGCTTCAGACAATATCTTGGTGACTGCCAAACATGTTTCCAGCCCTAATGTTGTGGATAAAGGCATATCACCCTGCAGGCCTGATGCTTTACTTGGATCAGTTTGGCTTGACGATGGTTCTCAAAGTGCAAAAGATCAGTCTGTCTTCAATGATGCGATAGCAATACTTTTGGGTCAAGATTTGTGCAATGAGTATAAACATCTACCTTCTGAACCACCATCTATGCTCGTGCAAGGATTTGGGCTCGACTCTGATCCATGGAATAATATGCCGAGTGCATGTCAAATGCCTTAA
>Ma10_g14950.1
ATGATCATGGCATTTGGAATCTTATGCTTGAATAAGAGTATTTCAATTAGACTCGTTGTTGAAGTTACATCTGAACGAATCAATGTCGAAAAGATCACTGGTCCAACACGCCGCTCAACCAAAGGACAGTGGACGGCTGAGGAGGATGCCATATTGTACAGAGCTGTTCAGAGTTTCAAAGGCAAACACTGGAAAAAGATAGCTGAATGTTTTCCAGACCGGACTGACGTTCAATGCCTACATAGGTGGCAAAAGGTTTTAAATCCAGAACTTGTGAAAGGGCCATGGTCAAAAGAGGAAGATGAAATCATAATCGACATGGTAAAAAAGTTTGGACCAAAAAAGTGGTCAGCCATTGCACAAGCATTACCTGGGCGCATTGGGAAGCAGTGCAGGGAAAGGTGGCATAATCATCTTAATCCTGCCATAAATAAGGAGCCATGGACTCAAGAAGAGGAAATAGCACTGATTCATGCTCATCAAATTTATGGAAACAAATGGGCAGAGTTGACAAAATTTTTACCAGGCAGGACAGACAATGCAATAAAGAACCACTGGAACAGCTCAGTAAAGAAGAAAATAAATTTGTACCTAGCATCAGGACTTCTTTCAGATAGAAAAGATATTCAGGATTCTCATTTGTCAATATGCATGAACGACTATTATGCCTATATGGAGGATTTTGCACGTGCTGTTCCCGAAGAACAATCTAAAGTTTCTGCATCTGCAAACTTACTACTAACTGAGGAGATTTCCCAGAAATCACCGGGGTTAACGGAAGCATCGGAGTACCATAGTGTCTGTAGAACAAATAACGAAAATGGATCTAGTGATCTTTTGGTATGTGAAACTGGTTGCTTCAGCAACTATCTTTCTGGGTTAGATGTTCTTCAAGGAGGTATCGAAGAATGTCCTATTGAATTTGATGATTCAAGCTTTGGGAATTTGGATTATTACTCTGGTACAATTTGCCAAAACTCCTTTAGTTCTGAGGCTTGTAAAAGTCTCACTTCATGTCCAAATCCTGTCAGCTCATCAGGTATGCTTGGAATTTCCTATGATGACAATTTGGTGGCCGTACTTCCTCATTCATGTGGTAGTGATGGAAGATTATACAGAAATTCTACTCTTGAAACTAGAGATATTTCTGTTGAAGCTCATGATTCAGATGTCATTATATGTTCATATGATGGCATTGCTTATTCCAGTTGCTCTTCTCTTTGTCCCAGTGATAGCAGTAAATCTAAATTTTTTCTCCCAGAAGATAAGAGACAGGAAATTGGGGCTCCAAAACAAACAAACACAGTGATGATGGTTTCTGCTACTCCAAACACCAATCACAAGGCTATGTCATCAGATGAAAATCTATCTGTGCAGTCTGCAGACTTGTCAGATTCTGGAGCTCTGTTTTATGAACCTCCATGTTTTCCAAGCTTAGAGATTCCATTTATCAGCTGTGACCTCATATCCTCCGGAGATCCTCAGCAGGCATATAGTCCCCTTGGGATTCGTCAACTGATGATGTCCTCTGTGAATTGTTCTAAACCGTATAGTCTGTGGGATTCACCTTCTCATGATGAGTCACCTAATGCTCATTTAAAAGGTGCTGTCAAAAGTTTCATGTATACACCATCAATTTTGAAGAAACGGCAACGTGAAATGTCATCACCTATACCAGAACAGAGAACTGACAAGAAACCTGACAAAGAAAATCTATGCCAATCGTCTTGTTATGCAACAGCTGGAAATGTTGTTATGGAAGCAAAGACCCCAGCTAACTCATATGGTAAAATGGCATCCTTTACATCAGCTACTAGTGCAGCAAGCAAAGTTGATACTGGTGCTTCAAAATGGAGAGTAAAAAATCATTCTTCTTTTGTGGTTATTGTCCCGCAGCCACCTCGGATTCTCGTCGAATGCAATGCTAATAACAAAGTATTCTTTTCTCCACGTGGCACCAGATATCCTACGAATGGGTCATTAAACGTTGGTGTCAGTGAAAATAAGGACTCACATTGTGTCTCTATTATATCAGTACAATCTGATCCATCAACACATCCTTCTTTTGCGGTTGAAAAATGCAGTTCAACAGTTGATGATGACATTAGACACTTAAACATTTTTGTTGATACCCCTGGTGTTAAAAGGGGAATTGAATCTCCTTCGGCATGGAAGTCACCCTGGTTTGTGAACTCTCTCCTTCCAGTACATGGAATTGGCACTGATACAGCATTTGAGGACATGGGATATTTAATGAGCCCTGGCGATCAAAGTTATGATGCCATTGGGCTGATGAGGCAGTTAAGTGAGCACACTGCTGCTGCAGTTGCAGAGGCCCAAGAGGTACTGATAAGTGGAAGCCCCGTCAGAGCATGCAATGGACCACAATCTGACAACAAGAAATTCTCAGATGAAAATGCTGATCCTGCTGACAAAGAGCTGGGAAATTATCATATGCCATCAAAAATCATGACGGAGGCTCGAGTTCTTGATTTTAGTGGATGTGGCACACCTGTCAACAAGAGATCAGAAAATGTGAAAGCAGGTAACACAGAGACACCCATAAGCTTGTCAAGCCAGTCCTCGTATCTTATGAAGGTTTGCAGA
>Ma10_g19130.1
ATGGGAAGACCCCCATGCTGTGATGAGAGTGGCATCAAGAAGGGTCCTTGGACCCCTGAAGAGGACCAGAAGCTCATCCAATACATCCAGAAGAATGGCCATGGAAGCTGGAGAGCCCTTCCTAAACTTGCTGGGCTCAACAGATGTGGTAAGAGTTGCAGGCTAAGATGGACAAACTATTTGAGGCCAGACATAAAGAGAGGGAAGTTCTCACCAGAGGAAGAGCAAACCATTCTTCATCTCCACTCCATCCTGGGAAACAAGTGGTCAGCCATTGCAACCCACCTCCCAGGTCGGACCGATAACGAGATCAAGAACTTCTGGAACACCCACCTGAAGAAGAAGCTTATCCGTATCGGCGTCGACCCAATGACGCATCACCCGAGGATGGATCTTCTGGCCACCTTGACTCAACTTCTGTGCCTTGCAGACCTCACACGGATCATGGAACTCCGTGCATGGGATGATCATGCAGCCAGGTTTCTGCAGTCTCTTCTCCAGTCTCCAGCAACAATTAATATGAGCAGCTTCAGTAGCATCATTCCTGAGATGAAGCCCATGAGTTCAATGAACACGCAAGCCCCAGATACTACTACTTCAGTTCCATCTCCTGGCCTTTTTCCAGCAGCTATATCCAATGCTGAATTCTATGGTGTGCCAGAGATGTCATTCGGGTTTCATCAGCAGCCTCTTGGGAACTATATAAAACAGGATTCGACTTGCAACGATGAACTAGAAGCAGCCATGTCTACTCCATCAGCTCTTCTCAGGGATGCCGATCGATCATTGGGCAATGGAGACAATTGCATCATTTCCAGTAATGCCGGATGCGTGCTTCCTCCATCTTTCTGGTCTGAGTTCTTTGACGACCCCCTTGTGCGCGGACCTATA
>Ma06_g00910.1
ATGATTTTTTTGCTATTTTTTAATCATCTTTCTTATAAATATTCTTTTCTTTTTTTTGGTTTTCTTCTTCTTCTTCTTCTTTCTCGACTTCATGTTGACTTATTTCTCCATGACAACCAACTTATTGGAGGAGAATGGTATGAGAGGAGGGTTCCATCAGAGGAGCATGAGGGCATTGAGGCCCTGAACAGGAGATTGGGTGCGGAAGAAGAGAGTGAGAGGTCTAATGGAAGGAGAGTTCATGAGGATAAGCAGCCCAAGTCCTCTGGCAGAGGCCATTGGAGACCATCAGAGGATGCCAAGCTGAAGGAGCTTGTCTCCCAATATGGCCCCCATAACTGGAACTTGATTGCCGAGAAGCTTGAAGGAAGATCAGGGAAGAGTTGCAGACTGAGATGGTTCAACCAACTGGACCCAAGGATCAACAGGAGAGCCTTCAGTGTGGAAGAAGATGAAAAGCTTTTAGCTTTTCACAGGGTGTACGGGAACAAATGGTCTCTCATCGCAAGGTTCTTCCCCGGGAGGACAGACAATGCTGTGAAGAACCAATGGCATGTGATCATGGCAAGGAAGAAGAGGGAGCAATGCAGTCGTTACATGAGAAGGAAGGCCTTCACCACCTCCCCTGACCACTGGACTCAGGCCTTGCCCCAGATGATGAACATGAGCAGTGGACACAATGCTTGGAGTGGTGACTCCTCCATCACCAGCACCAGAGATGAGTCTACCTCAACTTGCACTGGTCTCCCCCTCACTCCCTCCGCTTGCAGGTTCATGCCTTGGCTTCAAATTAAGTCTGTTTCTTGTGCAGGCTTAGATGAGAAGCTGCAGACCAGAAGGAATGGATGTAATGAAAAGCCTGGTGAACCTGGCACTGTCTTCAACAATGGTAAAGCACCAATGGTGGAACTTGCCATGGGATCTGGTCACTTTGCTTACTCTGATGCATCTTTTGAAGGTTCAGCAACTGACCCAGCAGCCAACCACACCAACAATGCCTTCCTGCAAGCTGAAAGAGATGGTGGCACAAACAAGATCAGTGCTCGCTTCATTGATTTCCTGGCTCTGTTTGTGCATTGCATCACATCTTTTGCAGACACTGATCCAACGAAGTATGATCTTATTTTTATCTGCAGTTTATCTCCATTCTCAGTTCTACACCTGCATGACTGTACTTGTTCC
>Ma11_g00350.1
ATGGGAGGGCACTCCTGCTGCTACAAGCAGAAGCTGAGGAAAGGCCTCTGGTCTCCTGATGAAGACGAGAAGCTCATCAAGCACATTTCCAAGCATGGTCATGGGTGTTGGAGCTCCGTCCCCAAACAAGCAGGTCTCCAAAGGTGCGGAAAGAGCTGCAGATTGAGGTGGATAAACTACCTGAGGCCCGACCTCAAGCGAGGCACATTCTCGCAGCAGGAAGAGGACCTCATCATTGAGCTCCACGCGGTTCTGGGGAACAGGTGGTCGAAGATTGCAGTACATTTGCCCGGAAGGACCGACAATGAGATCAAGAACCTTTGGAATTCCTGCATCAAGAAGAAGCTGAGACAGAGAGGCATCGACCCCATCACCCACGAGCCGCTTGCGGAGGTCGATGGTAGTGACGACAAATTCCCCATCAATAGCGAAAAGAACAACTCCGGCTCCAGCGGACTCCAAATCCCGGCAAACGCTAAGCTCACGATGCATGTGGGCAAATCCCCAACCAGCTATTTCTCGCTTCCGCTGTTGAGCTTTGCTCCTGACTACACCAGCGGTCAGACCACTTCGGCCGCTCCGCCCATCTGCTCGAAGCCGCTCCTCTGTGTCTCGAATTGGTACTCCGGCAATTGCAGCAATAGTCGTCGGAGCAGCGCAGTAAATGACAGCGGCGGAGTCATGCTGCAAAGCAGCTGCTCTTATGACAGCGGCATCTTCCCCTGGTCGGAACTGACGCCCGACAAAGACGTGCAAGTCCAGCTCGGAGGCGAGGCCGAGGACCTCAGATGGTCGGAGTACCTCCACGGCGCATTCCCGGTGTCCTCAGCGATGCCGACGCAAAGCCAACCTCTGTTTGGCGACAAAATCAAGTCGGGAGGCCAATTCACCTTCCATGGTTTCAGCACCTGGCACCAGACGCAGCAGCTCCAGCCGCAATTACCTCCTTCAGACACAAGCGGCAAAGATTTCCAGTCTGTTCATATACTTTTTCTCATTCATACAGGGCTGATGTTGCAGCAACTTCATCAGCCCTCTTCATCCGTGTACATGTTCGTAGTTGGGAGTCTTTTCGCTGTGTTCTTCAACGGTCTTGCTTTCATGGTCTTGCATTCCCTCGATTTG
>Ma09_g08260.1
ATGGGCAGATCTCCCTGCTGTGAGAAGGCTCACACCAACAAAGGAGCTTGGACCAAGGAAGAGGACCAGAAGCTGATCACCTATATCGCAGCTCATGGTGAGGGCTGCTGGAGATCCCTCCCCAAAGCTGCAGGGTTGCTGAGATGTGGCAAGAGCTGCCGGCTCAGGTGGATAAACTACCTTCGGCCTGATCTCAAGCGCGGCAATTTCACGGAGGAGGAAGATGAGCTCATCATCAAACTCCATGGCTTGCTGGGAAACAAGTGGTCTCTGATAGCTGGGCGATTGCCCGGGAGGACGGACAACGAGATCAAGAACTACTGGAACACCCACATCAAGCGGAAGCTCCTCGGCCGAGGCATCGATCCCCAGACGCACCGGCCGATCACCGGCGCCGCGGCCACCTTCACCTCCCTACACCAACACCAAGACTTCCTCATTCCCCTGCCACAAGAAACAGCAGCCGCTGCCGCAAAGTCTACGGCCGACTCCACCGACGACGGCCGCATGAGCAGCGACGCCAGCCGCCACCACGAAGATCAAGACCAAGACCTCGACCTCGACCTCGACCTCGACCTCGACCTCGACCTCGATCTCTCCATAAGCTTGCCTCACCACCACCCGAAACAGTCGCCTCCTAACGAGTCGCCACCAACATCCACCGCAGCACCAACACCATCCACCGGTAGTTGCACCGAAGCCATATGCCTGTGCTGCCATCTGGGATTCCAAAGCTGCGAAGCTTGCAGCAGCCGAACCATTCCCGGTCCGTATGTCTTCAGATACATCAGACCATTGGAAGAAGGAAAACACACA
>Ma05_g23480.1
ATGGAGTTCCATGGGAAGAGTTGTGGTGGTGAGGAGGAGCTGGACTTGCGAAGAGGGCCTTGGACTGTGGATGAGGACCTTATTTTGGTGAATTATATTGCTGTTCATGGCGAGGGGCGTTGGAATTCTCTGGCTCGTTGCGCAGGACTGAAAAGAACTGGAAAGAGCTGCCGGCTCCGATGGCTCAACTACCTTCGGCCCGACGTCCGGCGCGGCAACATCACTCCGGAGGAGCAGCTCCTCATCCTGGAGCTCCACTGCCGCTGGGGAAACCGGTGGTCCAAGATAGCGCAACACTTGCCGGGAAGGACCGACAACGAGATCAAGAACTACTGGAGGACGAGGGTGCAGAAGCACGCGAAGCAGCTCAAGTGCGACGTCAACAGCAAGCAGTTCAAGGACGATAACAGCGCTGACGTGAGCCAGCTCGGTGAGTTCCTGCCGATCCCGGACGGGTATGCTGACCTGGAGTTTCCGGACTTCGATCAAGGCATGTGGGGAGACAACTTGTGGACTGTGGAAGACGTGTGGCTGCAGCAACAGTTT
>Ma11_g10710.1
ATGGGGAGGCACTCATGCTGCTACAAGCAGAAGGTGAGGAAGGGGCTGTGGTCTCCCGAGGAAGATGAGAAGCTGGTGAAGCACATAACAGAACATGGCCATGGGTGTTGGAGCTCCGTCCCTAAGCAAGCAGGTCTGCAGAGGTGTGGGAAGAGCTGCAGGTTGAGGTGGATAAACTACCTGCGGCCTGATCTCAAGCGAGGGACGTTCTCGGAGCAGGAGGAGAGCCTCATCATTGAGCTCCATGCAGTGCTGGGAAACAGGTGGTCGCAGATCGCAGCTCGGTTGCCGGGTAGGACCGACAACGAGATCAAGAACTCGTGGAACTCCTGCATCAAGAAGAAGCTCCGGCAGCGAGGCATCGACCCCAACAGTCACCAGCCTCTCGGCGACTTCAAGATGCCTACTCCGACCCCGGAGAACGTCAACCGTGCAGTGGCCGAGAATTCAATGGCGTCGACCTGCCTATCCGATCCAATGGCTGTCTTCTCCCTCGCACAGTTGAGCTTTCGCCCTGACGACAGTCCCCATTGCAGCACAGTGATCGATAGTAGTCGGAGCAGCATGAGCAAAGCTAATGGAGTGGAGTTACAGAGCAGCTGCTCCTTCGACGGTGGCATCCTCCCTTGGTCAGAGTTGGCCCCGGACACGGATGCACAGCTCCACCTCGAAGGGGAGTCAGAAGACCTCAAATGGTCGGAATACCTTCAAGGCGTCTTCCCAACACCATCAGCATCCCAAACCCAAACCCAACAGTTTGGTGCTTGGCACCAGAACCAGAACCAGCAACAGTTTCTGCTTTCAGACATCCATGACAAGGATTTC
>Ma07_g20020.1
ATGGGGAGGCAGCCATGCTGTGACAAGGTGGGGCTGAAGAAGGGGCCATGGACAACAGAGGAGGACAAGAGGCTGATCAACTTCATGCTCACCAATGGCCAATGCTGTTGGAGGGTTGTTCCTAAGCTCGCAGGACTTCTGAGGTGTGGAAAGAGTTGCAGACTAAGGTGGACGAACTACCTCCGGCCTGACCTGAAGAGGGGATTGCTGTCGGAAGAGGAGGAGAAGATGGTCATTGAGCTCCATTCTCAGCTGGGAAACAGATGGTCTAGGATCGCATCCCATCTCCGTGGTAGAACTGATAACGAGATCAAGAACCACTGGAACACCCACATCAAGAAGAAGCTGAGGAAGATGGGGATCGACCCCTTGCTTCACAAGCCCCTCATTCCTTCAGCAAGAAGCTCTTCTGAGAAGGCTGCAGAAGGGCAAGTTGAGGAGAACATACCAAGCACGGCTTCTGACGCATTCCTGAGCAAGTCTCCAGGATTTTGCACCGACGAGGTGCCCATGATTCTCCCCCATGACATATTAGCCTCATGTGCTTCCACTCCCACGGCCTCGTCTTCCATTTCGACATCATCAACATGCTCTTCTTCCAGCTCCTCATCGAAGGCTGCGGAGATCCAATTTCCATGCATGGAGTGGCCAGAATCAACGTATCTCTGGGGTTTGGATGACTTGAATGGATGGGACTTCATCTTCGATCGGAGGGATGAAGAATTAGGCCTCGATCCTTTCAGCCAGTGGCAAAGAACCGCTTCTGATCATGAATCC
>Ma05_g10430.1
ATGGGGAGAACTCCATGCTGTGACAAGGCCAACGTGAAGAAGGGTCCTTGGTCACCTGAGGAAGACACCAAGCTGAAGGAGTTCATAGAGAAGTATGGTACTGGTGGGAATTGGATTGCTCTTCCTCACAAAGCTGGCCTGAGGAGATGTGGGAAGAGTTGCAGGCTCAGATGGCTCAACTATTTGAGACCCAACATAAAACATGGGGAGTTCTCAGAAGAAGAAGATAGAGTCATATGCAGCATCTTCGCCGCCATCGGAAGCAGGTGGTCCATCATGGCTTCCCAGCTTCCGGGCAGGACAGACAATGACATCAAGAACTACTGGAACACCAAGCTCAAGAAGAAACTCCTAGGAATCACTCCTTTCCAAAGGAAACCACATCGACGGAACAATCATCATCATCAAAACCAGCATTTCTCCCCATCACCATCCTCATCATCACAAGGTGCAGGCTCTGAAAGCTTTCCTATAATCTCCCAGGTCATGCCCCGCTCAACCCCTGTGATCTCTAGTGATTTCTTTCAAGTTCCATACCATCAGTATCAGATGAAGAGCAGCAGTAACATGAACACCGTCAGCATCATAAAAGATCTGAACTATGGCTATGGCGGTGGAGAAGAGCAGATGAGCATCCACAAAGAGAGCAAATTGTTCCTCCTCGGAGGAGGGTGTCAGGTGGAGACTGGACTGGAGTATAGCCTTGAGGAGATCAAGCAACTTCTGATCTCCAACTCTGTGTGCAACAACAACAATCACAATCTCTATCTGGATCACCCTATAGCCAATGGAAAAATGGAGAATTCAAAGCTCCAGCATGCACCTGATTTCCGACTG
>Ma06_g33100.1
ATGGCGTCCTCTTCCTCCTCTGGGAGCGATGGCGGCGATGCCTTCGACGCGGATATGGAGGCCCTGCGGCGAGCCTGCGCGCTCACTGGCGCCGACCCCGCCGACGTAGGTGGTGCCTACTTGGATTCTGACTCTGATTCCGGAAGCGACGATGCAGGCCTCCTTCGTCGTCTGCAGGAACGGTTCTCTTCGCCCTCCCTAGCCGTCGATTCCTTTTCCTTGGTCAAGCCCCTGTCTGTTCTCGCGCCGATGGATCTTGATGATGAGGATGATTTCGAAACCCTTCGAGCCATCCAGCGGAGATTTACTCAGTACAATAGCGATCCTCTGAGAGAGAAACCTGAGAAAATTCTAGAAGAACCTGAGATGGTTGTCAATGATGATGTATGTGGGCCAGAAACACCTAATAGATCTACAGAATTGAGCAAAGAGCATGGCTACAGTCACACTGAACCACACTTTCCAGAGCATGAAGCATGGAGTTCAAATGTTAAGGATTTGACATCTTCTAAGTTTCCCAAGTCTGCTCACAATTTTGTTAATGCTCTTAAGAAGAACAGATCATGTCAGAAGTTCATTAGGAGGAAGCTACTAGAAATTGAAGCAAAGATTGAGAAGAATAAAGAACTGAAGGAACGTATTAAATGTCTTATGGACTTTCAAGTTGCCTGTAAAAGGAAAGTGGCAAATATTTTATATCAAAAGAAGGATCCTCGTATCACGTTAATATCTTTGAAGAGGTCCACATCTGAAAAGTCATCAAAGACGACTTTGAAGAAGGTTCCTGCCTCATATATTGGTCCAAATGAGAACTCCCATGTTTCAAAGTATAAAATGGTACTTAAAAGATTTCCCATCTCACTTAGTAAGCAGCCATGGTCAAACATCGAGAAAGAGAATCTTGTGAAGGGAATAAAGCAACAGTACCAAGAGATGCTGATTTTGAACTCAATGAATATGGAAAGTGACGCAGAGGGCATCACAGATTCAAATTTAATGTCTGCAATAACACTCAGTGATCCTGAGTTCACAGCTGAAAAAATTAGATCTTTCATACCATTAGTAAATTGGAATAGGTTGGCTTCAATGTATGCCATGGGCCGTGCTGGTGCAGAATGTGAAGCAAGGTGGTTGAACTGTGAAGATTCCATGATTAATCACAGTCCTTGGACAGTAATGGAGGATAAGAAGCTTTTGTTTATCGTTCAAGAAAGGGGCATTTACAATTGGATAGATATTTCAATCACATTGGGTACACATAGAACACCATTCCAATGCTTAGTACGTTACCAACGGAGCCTTAATCCTCATATTCTGAATAAGGACTGGACAGAAGATGAAGATGCAAAGCTTCGTGTGGCTGTGGAGTACTATGGCGATAACTGGCAGATGGTCGCTTCTTGTCTAGAAGGCCGTGTAGGTCCTCAGTGTTCTAATAGGTGGAACAAAACTCTTAACCCTGAGAGGAAGAAAGTGGGAAGATGGTCTGTGGACGAAGATAAACGGCTGAAAGTAGCAGTGATGCTTTTTGGGGCCAAAAACTGGAACAAGATAGCTTGGTTTGCCCCTGGTCGCACACAAGTTCAGTGTCGAGAAAGGTGGCATAACTGTTTGGATCCAACCCTAAATTTAAAACCGTGGACTGCAGAAGAGGATGCCAAGCTGTTGGATGCAAGAGCGATGCATGGAAATTGTTGGTCGAAAATTGCTGCCTGCATACCTCCACGTACTGATAACCAATGTAGGAGACGATGGAAGATTCTGCTTCCAGGAGAATTGATTTCGCTTCAAGCTGCAGCACAGATAAAGAAGACTGCACTTATATCTAACTTTGTAGACCGAGAAAGTGAGCGACCAGCAATAGGTCCAAATGACTTTACACCACTCATTAATTCTAATACTATGTTTGACAAAATTGGTGGTGCAAAAGTTAGGAAGAAAAGGCAAAGTGAGAATCAACCAAATAAGTCCAGAAAGAAGCCCAGAAGAGTTTCAATGGAGGATCAGGAGACAAATTGTTGCACTGATGACCTGGCTCTTCCACCAAGCATAGAATCGAATCCTACCAGTAGTCTGGGCATTAGCAGGTCAGGGAATAAAAGATTGAGGGATGATAGACCAAGAAATCCAAGAGTTAAATCCAGAATACATCTTAAGGAGAATTCAACAAAGGATTGCATGACAAACACACCATCTGTTGTAGCTCCAGCAGATATGTCACTTGTAGTTGCTATAAATTCGAAAGCTACAGAAAGTATGAACATCAGCAAGGCAATGGATAAAAGTAAAAATGAACAGAACATGTGGATCAAGTCCAGATTTCCTATTGAGGAGAATTCAACAGCAGATGGCCTAGCAAAATTTTCAGTTGATATAGCTTCTGATGATTCACCCCTTGCCTTATATATGAATAACACTTCCGCTAGGAACTTCAGAAGGCAAAGGAATATAGCAAGAGTTAATACATTAAAAGGCCAGGGGTTAGATCCAGAAGCTCATTTCATGAAAATTCTG
>Ma09_g20280.1
ATGGGAAGGGCTCCGTGTTGTGACAAGGCAAAGGTCAAGAAAGGCACTTGGTCTCCTGAGGAAGACAAACAGCTGAAGGAATACATAGAGAGGCATGGAACAGGTCGAAATTGGATTGCTCTCCCCCAGAAAGCTGGTCTGAGGAGGTGTGGAAAGAGTTGCAGGCTGAGATGGCTCAACTACTTGAGGCCTAACATAAAGCATGGGGACTTCTCTGATGAAGAAGATAGGATCATTTGCAGCCTGTTTGTTAGCATTGGAAGCAGATGGTCAATCATAGCAGGCCAGCTTCCAGGGAGGACTGACAATGACATCAAGAACTACTGGAACACCAAACTGAAGAAAAAGCTCTTTGACCAACCGCCATCCCACAGAAATCCTCATCATCAGCAGCACTACCGGACGCAGTCCTTCTCATCGAACCTTGAGATGGCTGTTCCATTCCCAGACCTGGAAGGCATTCCTATCCATCCGAGTCTCTTCGATTCTCTTACACCAACCTTCTTTTCCCCTCTTTGCCAACGCCCAGCGTATCAAAGTGGCAATCTCATTATGTTTGGAGGTGACCAACCGAGCTGCAGCTCATCTGATGGCAGCAGCATCCACACCGGCTATGGAAGCGAGCATATGAGCTCTGAGAACCATCTCCATGAGAAGCTGCTACCTTGTGGTGAGGCGTCACTGAGATACGAGTTTGATGAGCCTAGCCAATTGCATGCTTGTCCGGTTGATGCCTTCGACAAACTCTACCTTGATAGCAAAAGCAGTGCAACCATGGACATGAGCTTGAGGAACATGGCAAGGGCCATCTATCACTGC
>Ma08_g30360.1
ATGGGGCTCAATGGAATGGCTCGTTGCTCTGCCACACCAACAAGGGTGCACGAGATGGACTTGAGAAAAGGTCCCTGGACTGTGGAAGAAGATCTTGTGCTGATGAACTATATCGGTAGCCATGGCGAGGGCAAGTGGAACTCACTTGCCCGCTGTGCAGGTCTCAGAAGAACGGGCAAGAGCTGTCGGCTTCGATGGATGAACTATCTCCGCCCGGATGTCCGCCGCGGTAACATCACTCCCGAAGAGCAACTCCTCATCCTCGAGCTTCACTCTCGTTGGGGAAACCGGTGGTCGAAGATAGCGCAGCGGTTGCCGGGGCGGACCGACAACGAGATCAAGAACTACTGGAGAACGAGAGTGCAAAAGCACGCGAGGCATCTCCGGTGCGACGTCAACAGCAAGCAGTTCAAGGACGTCATGAGGTACATGTGGATGCCTCGGCTGGTCGAGAGGATCCGGGCGGCTTCCGGCAGCTCCGCCACCTGCGTGCATCAGAACGTTGCAGCTCCATCGACTCGCGAATGGCCCGCAGAGGGAAGTGTTGAGCTTGGTCAAGCGAAGACCAGCCCGGACGACTCCGAGATGCAGCTCTCGTCAGCTTCAGAGTCCGACGACTGCTTCGCCAACCGCATGCAGGGATGTGAGAATGGATGTGATGATTGGTTTCAGGAAGCAGACTTCACTGCTTGTTGGCCGCAGCCTCTGCCAAGTCCTGGAGTTTGTGCTGATGACTTGGGGTCGCTGGATTTGGATGGGTGTGGATGGGAGGAGAGCTTGTGGAGTATAGAAGACGTTCGAGGAGAA
>Ma04_g19500.1
ATGGGCAGGTCCCCTTGCTGCGACGAGAGTCACGTAAAGAAGGGGCCTTGGACTCCCGAGGAGGATAAGAAGCTCGTCGACTACATTCAGCTGCATGGCCACCGGAGCTGGCGGGAGCTCCCCAAGAACGCGGGGCTGAATCGATGCGGAAAGAGCTGCCGTCTCCGTTGGACCAACTACCTTCGGCCTGATATCAAGAGAGGCAACTTCTCAGAAGAAGAAGAACGACTAATTCTTCAGCTCCATTCGGCCCTCGGAAACAAGTGGTCCAAAATATCTACGCATCTACCCGGACGGACCGATAACGAGATCAAGAACTACTGGAACACTCATCTCAGGAAGAAGCTTCTCCGCGTGGGCATCGACCCCGTCACGCACCAGCGAGCAACTGATCTCGATCTGCTATCAAGCCTTCCTAGCCTTCTCGCTGCCACCGCAAAGCTTGGCAACCTTGCCAACCCCGTGGATAATGCTCTCAGGCTGCATGCAGATGTTGTAGCCAGATACCAGATGCTCAAAGGCTTAATTACGCTGATGATTCCTTCTGTTCTACCTCCTAACACGGATGCAATGAATCTGCTGGGCTTAGCCTCCCCTGGAAGATATCAAGTGAATGATCTCCTTCGACAGAATCATCAGCTTGAAGGACTCGTGAATGGCTCTCTCGCATTTGGTCAGGATCAGATGCTACCGGCTCCCGGTCCTTTGGGTTTGGTCAATCCAAATACCCCTAGCAGTTCTCAAGCAAGCCCGGAGTCAAGGATTCCTCAAGAAATGATGATGATGATGATGAAATCCAATTATGATGGTTCCTCCACTTTGATAGATAGCAACAGTGGAATAACTACTCCAGGTTTTAGTTGTTTGGACATGCCAACTGCCCATTCAACTCCTTCTTCGGTCTCGATCTCTCCAGAGAACGAAGCTGCAGACTTCATGCAGGGCGCATGTGGCACAAATGCTTCAACCCCTTCTCAAGGTTGGCAAGGTCTAAATCTAGCTGAACCAGATGACGATTTTTCCTGGAAAGATATCCTAGAG
>Ma09_g11770.1
ATGGGGAGACCACCTTGTTGCCCCAAGAATGGATTGAAGAAGGGGGCTTGGACACCTGAAGAGGACCAGAAGCTCATCGACTACATACAGAAGCATGGGCAACGCAATTGGAGAACTGTCCCCGGTAAAGCTGGCCTCGCAAGATGTGGCAAGAGCTGCCGTCTTCGATGGACGAACTACCTGCGGCCTGACATCAAAAGAGGGAGGTTCTCTTTTGAAGAGGAGGAGACAATCATCCGACTACATGGTATTTTGGGCAACAAATGGTCGGCGATCGCTGCTCGCTTGCCGGGAAGAACAGACAATGAGATAAAGAACTACTGGAACACGCACATCAGGAGGAAGCTTCTCGGGATGGGCATCGATCCTTACCCGACAGTCCGAGTTGAAGACCAAATAGCTTCTTTTCAAGCACAACAGCTACAATTAAATCCATCTAAGAAACTACGTTCTTCCACTGCTTCAAACGATCCATTCTTTGATGAGGCACAGCTCCATCCAACTTCAGATGTCAACCCGTTGCAAGATATCGTGATGCAACCTAATCTAGTGGCAGCAGCGGGTGTCAACTATGGAAACTTGGATCCATGCTTCTTCCAACCGATGGTCAACACCTCCAATACATATTGGACAAACAATCGTCAAAATCGTAATGCGGCCTCTGAATTATTGACACCTTCATCGAGTCCGACCCAGTTGAACTCCTCGGTGACGTACGCGGTGAACAGTAGCATCGAAGATGAGAAGGAGAGAGATTTCAGTGGCCTGTTCCAACTATCAAATCTC
>Ma09_g15440.1
ATGGGGAGAAGGCCTTGTTGCTCCAAGGAGGGACTCAACAGAGGAGCGTGGTCTGCTCGAGAAGACCAGATCCTTACTGACTACATTACGATACATGGCGAGGGTAAGTGGCGAGACCTCCCCGAGAGTGCAGGGTTGAAAAGGTGCGGTAAAAGCTGCAGGCTCCGGTGGCTGAACTACTTGAGGCCGGACATCAAGAGAGGCAACATCACGGAAGATGAAGAGAACCTCATCGTCAGGCTCCATGCACTTCTGGGAAATAGATGGTCGCTCATAGCAGGCAGATTACCGGGGAGAACCGACAATGAAATCAAGAACTACTGGAACACGTACCTCGGCAAGAAAACGTCGCCTCAGCTCTGCATCAGAGGATCATCAAGACGGAAGGAAAACAAGAAAGGAGAGTCGTCGGTAGAAGAAGTCTACCTCCCATCGCTACGAGAAGAGCTACTACCGACCGATAATTACCATAGCTATGAGCTTACTCACCACAACGAGAGCCCGTCTTCGTTGGTCCTTCGAGATGCTGGCCCTGTCGATTTTCTTGCGGACTTCGACATGGATGAACTCATGTCGAGCTTCGAGGATGATGGCCTCTTGCAACGATGTATTGACGAAGCCCACGACGACGGCAACTTCAACTCGCTATGGTTCTGCGACGCCATGCAGCAAGATGCGAGAGAAGGTACTGGCTGCCCGGAATCGCATGCAGCCTTTGAGCTTGAAAGCTTGGCTTCTCCGATGGATTCTGCAGAAGGCGAGCAAAAGAAT
>Ma07_g19700.1
ATGGCGAGCAGATGTCGTGCCGACTCCTCCTGCTCTTCCTCATCCAAAGGAGTCGTGGCCGAGACGGCCTCCCTCTCCATCAACCCGACCTCTTCTGCGGAGAGCCACCAGTACTGCAGCAAGGGCTCGCGGACTACCTGTTGGACCTTTCCGTTTACTGACAGCTGCCTCAGCTTGCAGGAGAACCGGCGTGAGAAGAGTGAGGTGGCTCACCCCAAGTGCTGTTATGGAGAGAACCTGGTGGCCGAAGGCATCGAAGATGATAGCCCGGACGATGAGAACGTCGTTGGCGATCCGTCCGGTGGGAGCGGTGCTGCTGACAGCGGACAGTCGAAGGTCTGCGCCAGAGGCCACTGGAGGCCTGCTGAAGACTCCAAGCTCAAGGAAATGGTAGCCCTCTATGGCCCTCAGAACTGGAACCTCATAGCAGAAAAGCTAGAAGGCAGATCAGGGAAGAGTTGTAGGCTGAGATGGTTCAACCAGCTGGACCCCAGGATCAACAGAAGGCCTTTTACCGAGGAGGAAGAGGAGAAGCTCATGACTGCTCACAGATTCTATGGGAACAAATGGGCTATGATTGCGAGGCTTTTTCCAGGTAGAACCGACAATGCAGTTAAGAACCACTGGCATGTCGTCATGGCCAGGAAGTATAGGGAGCAATCAGCTGCATATAGAAGGAGAAAGCTTGGCCAAGAAGTACTGCACCACCACAGACTCGACGAAGCTGCTGCAGCAAAGGCCACAGCAGCACCAAGAACAGCCTATGGCTCTACCAGCGGCTCCTTTCCTTCCTTTCCTTTTCTTGCCGCCGTTGATGCCTCCGCTGGCGCTCATCACATGCCGCACTACTCGGGGGATTCACTCTCAAATTGCAGTGGCTTTTCTGCTGAAGGAACACCCTTCGATTTCTTCTCTGGTACGTGCCGTCTATCCTCACCTCCTCCTCTTCTACCATGCGCTAGTGCAACTGCTTGTTCTCAGTCTTCTTCTACCTTAAATACGACACATTTATTGTTGCATGTATGGGTTTCACCGTTAAATTTTCTCAAAATGGGAGTTGAAATCACAAGTAGATCCTCCAAGAAGCTAAGCAGGGAAAGAGGGCAAAACATGAGAAGACTAAGCTTAAACCTAAAAGAAGACCTTATGATGGCATCACTTCCTCTTTCTCTAGTCGTGTTTGGTTCTGAGCATTTGCAGATAACAAGGTTCACGAGAAGGAAAGCTTCTACGGCAACATGTCATCGGACATGCCGACTGTTGAGCCCTTCGTGGGCTTTAACCATCATTCTCCGGTCGGCTCGGCGGTGCAGCGATCGAGCCACTTACCCCACGAGTCTGCCACTGAGACACCATCTGAAGACAACAGCGAGAGCAGCCACGTTGATGCCGCAGTCTCACCAACTTTCA
>Ma03_g20390.1
ATGGATTTTGGGAGCCTCAAATTCAACATGAGCAACGGACTCTTGCCAGAAGCTTGTGCTGATCCATTTGACAAAGTAGCTAATGGCTTCCCCTATGGTTTTGATGGCTACTTCCCTGACAAGTTGTCTCCACCATTTGACAGCATAGAGTCCAGGGTCCCAACTGAAGACATCCAGGATGTGGTGTTGCCATTCTATGTCACACAGCCTAATCTTAGCATAGCTTCGATGGCTCACACGTTTGAGCCTCCCATTGCTTGCAGATGCCCCAGCGAGCTCAGTGTCATCAACCATCATCCTCAGATGGAAGTCGAGATGAATAGGAAGTCTATGTCTGCAAGAAGAAATGGTGGTAAAGCACAGAAGAAAACCAACGTGGTTAAAGGCCAATGGACCCTCGACGAAGACAGGTTGTTGATAAGACTAGTGGAACAGTATGGACTGAAAAAGTGGTCTCACATTGCTCAGATGTTACATGGAAGAATAGGAAAGCAGTGCAGAGAGAGATGGCACAACCATCTGAGGCCTAACATCAAGAAGGATACATGGTGCGAGGAGGAGGACAAGATACTGATCCAAGCTCACTCCGAAATCGGCAACAAGTGGGCTGAGATCGCCAAGAGGCTCCCGGGCAGGACTGAGAACTCCATCAAGAACCACTGGAATGCAACCAAGCGAAGGCAGTTCGCCAGACGGCGGTGCCGCAACACCAGGAACCCCAAGTCCGGCATGCTCCTGCAGAACTACATCAAAAGCCTGGCACTCAGCCCCGCACCCTCGACAAGAAAGCGCAAGCCCGGCAACAGCTCCAAATCCACCGTGAGCGCCATGCCCGCCGAGGAGCCCAGCACGGCCGCAGATGCCTACCGAGACGGCGACGACCACTTAGTCCCTGCCTGCGACTTCAGCGACGTCATGGTCAGCCTGCTGTTTCAGGACGAGGAGAAGGTCCCGGCTGAGGGGTACGATGTCGGCCACCTGTTCGACCAGCTCGGCTGTGGTCCAGGCGTTGACAAGAGCTTGGAGATGGAGATGGAGTACTGGGATGACATCGTCGCCACACCGCAGTCATACGAGGACGTGAAGCCGGAGATGGACTTGGTGGAGATGATGTCTCAGAACAGCAGCACTAGCAATAACATGTCA
>Ma02_g13370.1
ATGGGGTGCAAGGCTTGTGAGAAGCCAAAGGTTAGTTATAAGAAAGGGCTGTGGTCACCAGATGAGGACCAGAGGCTGAGGGACTTTATCCTTAAGCATGGCCATGGTTGCTGGAGTTCAGTTCCTGCCAGAGCTGGCCTGCAACGAAATGGAAAGAGCTGCAGATTGAGGTGGATCAATTACCTGAGGCCAGGACTAAAGCACAGTGATTTTACTCCTGAAGAGGAGGGAATAGTTATGAAACTTCACACCCTTTTGGGCAATAAGTGGTCTCAAATAGCAATGCATCTACCAGGAAGAACTGATAATGAAGTAAAGAACCATTGGAACACCCATCTCAAGAAGAAACTGGTAAAGATCGAAGGATCAAGCTCACATGCCTCCATGACCAAATCTCTAGAATCAGACAGCCAGTGTCCAAAACTGGAAAAATTAATAGATGAGAACAGTAACCAAATCTCACTTTCAGAATCCTCAGATTCATTGAAATCAGTGTCCCCAACACCATGCCGATCAATACATGTTACCAACCATGCCCCCTTCCCTAAAATCCTATTTGCAGATTGGTTACCAATGTTCCGTGGCAATGACCAGAGCTCATCAGCTCCAGAATCTGATAGAGTGAACTGGCAACAGGAATCGACTCTAAACTCTGAGGTTCTTAGTCCTAAACTTATGCAGTTTGACACGATATTTACTGAAGTTTTCCTTCATGGATTTGAAGATGCAAGCATCTGTGGAGGATTTAAGCTACAGTTTGAGCCCGTAGAACAAATTTTTGGTTTCCATGATCAAGCTTACACCGGTTTGGAGCTGAACCATGACATGTTTGTTAATCTG
>Ma02_g19770.1
ATGGGTCGTGGCCGAGCACCTTGCTGTGCGAAGGTTGGACTGAACAAAGGCTCATGGACGCCGGAAGAGGACCTGAGGTTGATAGCTTATATTCAGAAGCATGGGCACGGAAATTGGCGCGCTCTGCCCAAACTCGCCGGTTTGCTTAGGTGTGGGAAGAGCTGTCGGTTGAGGTGGATTAATTACCTTCGCCCAGATATCAAGCGCGGCAACTTCACCGAGGAGGAAGAAGACAACATAATAAAGCTGCATGGGCTGTTGGGAAACAAGTGGTCCAAAATCGCGTCACACCTACCGGGAAGAACTGATAATGAGATAAAGAATGTGTGGAACACGCACTTGAAGAAGCGATTGGCATTCAAAGAGCAGAACAATCCTGAGGAGGCACTCAGCTCATCTTCCTCCAGCACACTCCCCTCCTGCTCTGATCAAGTGATCGAGATCCCCATCGAGCCCGACGTGGACTTGTGGAGCATGTTGGATGAAGAACCGCGCGGTAGCACCATGATCATATCAAGCGCTTCTTCGACAGAACTCTCCGCCATGAATCATGGCGTCGACCCGGAGGTTGTTCCTGACGTGCTCATCGATCCGGATATTTGGAGCATGATCGAGGACGAGGATGCATGCTCGTTGACCTGGGAGGGACTTCAGTCGAACAATTCCTTTGCAGTGGAAGAGGAGTCAAATAGAGAAGGGAATGACGGTGAATGGTTGGAGTACTTGGAGAAGGAGCTTGGCTTAAGGGAAGCTGCGGCCGTGGAGGACCAAGGGAGCCCGCTGAGGGGTGCCGTCGAACAACCGTGTCCGTGGGTTGAGAGGGAGGATGGTGACACAGTGTCATGTTATCTTCAAGAGGGGCCATCTTGTCCGTCCCGTTCGGATCGTCTTGAGATCGTCTTGATAGAT
>Ma07_g26530.1
ATGGGGAGAGCGCCGTGCTGCGACAAGGCCACCGTGAAAAGAGGGCCGTGGTCTCCGGAGGAAGATGCAGTCCTCAGAAGCCACATCGAGGAGTACGGGACTGGCGGCAATTGGATTACTTTGCCCAAGAAAGCAGGTCTCAACCGCTGCGGCAAGAGCTGCCGCTTGAGATGGCTCAATTACCTCAGGCCAGACATTAAGCACGGTGGCTTCACAGAGGAGGAAGACAACATCATCTGCAGTCTTTATAGGAAACTCGGGAGCAGGTGGTCTGTCATTGCTTCCCACCTACGCGGAAGAACTGACAATGATGTGAAGAATTACTGGAACACCAAGCTTAAGAAGAAGCTGATGACACCTACCATCATCACCTCTAATATCCCGTCACCGACTCCAGCTTCACTGCTACCTACTGTCAAAGCTGAGCCTTACAACAACCCTAGCGACATCTCCAGATCCGTCGACTCCATCTTCGCGCTCACACAGGACTCGCACGAGTTCTACTCGGAGCCTTCACCGTTGCCGAGAGAATGCAGAGCTAAAGAGACCGGGCAACTTCATCGACATTCACCGTCTGAAGAAGTGTCGGCAACTTCATCGACATTCACGGTCGACGACGGCAGCAGAAACAGCTACGGGAATTGGTCTGCGAGCGGGGCTGGTCCCCACGACTTGTTCCTCTCGGAGCTCGACATCGAGTATCTCACCGACCTTCTTGGCGACGATGGATGCCAGGCGGAGTGCTCAGAGGTCATGAAACTTGCATGGCCGGGCCGGGCGAGAGCTGAGGCAAAAGAAAGAGAAAACACACCGGTGGCCTGCCTATCAGAATCGGCAGTTTATGGTCCGAGGAAGCAAAACCGAAATGAGAATCAA
>Ma11_g11940.1
ATGTCTGGTAAAGGGGGATCATCCAACCAAGACGAAGACATGGAGCTAAGGAGAGGGCCTTGGACGCTACAGGAGGATACTCTCCTCACCCACTACGTTGCTTGTCATGGCGAAGGTCGCTGGAACCTCCTCGCCAGGTGCTCGGGTTTGAGGAGAACCGGCAAGAGCTGTCGTTTGAGGTGGTTGAATTACTTGAAGCCCGATATAAAGCGAGGTAACCTCTCCCCTGAAGAGCAGCTGCTGATCCTCGAACTCCACTCCAAGTGGGGCAACAGGTGGTCTCGGATCGCACAGTTTTTGCCAGGGAGAACCGATAACGAGATAAAGAACTACTGGAGGACTCGGGTGCAAAAGCAAGCAAGGCAGCTCAAGATCGACGCCAACAGCGCAATGTTTCGGGATGCAATCCGATGCTACTGGATGCCGAGACTGCTAGAGAAGACGGCCTCTCCTCGATCCCTGCAAACTCCACATCATGGGACCGCCACCGCGGTGGCCGATCAGCCTCCGCAGGATCCTCTCCTGCAGCTTCTCCGACCGGGCATGCAATGCCAGTTTGAGAATCCTAGCTCGTATGAGCTCTCAGGCGCAGAGTTTTGCAGGCCGAGCAACTCCCCTGGGTTGCCTAGTAGTACTGTTCTCCCCCAACTCCCGGACTTGCCAGAGTTCTCTCCGAACCCACCGAATCAGCTCAATGACATCGAGTTCAATCCCTTCCATGGTAACAGTTCCATCGAGTTCAACGCCTATGGCTCAGAAGCCTGCGACCTGGCCTCCGTGACAGCATCGGCTGTTAGCTACCCGGCATCCAGTTCCTGTGATGCTAACAATGAGTACTGCATGAACAAGATTGGTGATAGCCTGTGGAGCATGGACGAACTGTATGTTATGCTGAAAAGCTACATGGAAGGGGTAGCATGTTTCCTT
>Ma07_g05780.1
ATGGGGCGGCGGCCGTGCTGCGACAAGCTCGGAGTGAAGAAGGGGCCGTGGTCGGCGGAGGAGGACAACAAGCTCATCAACTTCATCCTCGCCAACGGCCATTGCTGCTGGCGCGCGGTCCCCAAACTCGCGGGGCTGCTGCGGTGCGGCAAGAGCTGCCGGCTCCGGTGGACGAACTACCTGCGGCCGGACCTTAAGAGGGGGCTGCTCAGCGAGGAGGAGGAGCGGCTGGTCATCGACTTCCATGCCCGCTTGGGGAACAGGTGGTCTAAGATCGCTGCAATGTTACCGGGAAGAACAGACAACGAGATCAAGAACCTATGGAACACTCACATCAAGAAGAAGCTTCTCAAGATGGGCATCGATCCCGTCACTCATCGTCCGCTCCATCGGCAGGCGAGCCCCGAGGCCTCGCCGTCCACCGTGACCACGGACAAGTCCGACGACCAGTTACAGTCACAAGGAAACGAAGGCCAAATACCGTCCTCGGACAACAGGAGCCCAGCGGAAGCAAGCTCCATCGATGGCGGCACGGACCCTTTGATGAGCTGCCTGTGGGAAGACAGCGCGCCGGTGCTTTTGGATGAACTGTGGCAGCTCTCGAGTGACGACGATGGCAACAACTACGGCAGCGTCATTGCCGGACGAATGCCGTGGGAGGAAGAAGGAAGCTCCGAGTGGCTGCTGGACATCCAGGACTTGGAGAATTTGGATGGAGAGAGATCCATTAGCGCACAAGGCTACCCGAGAAGG
>Ma07_g05660.1
ATGGAGGTCCATAAAAGGCTGCTTGCTTGGGACGCAGAATCACCACCAAGCGAGGAGATGGAGCTAGAAGAGCTCAGAAGAGGGCCGTGGACTGTGGAAGAAGACATCGTGCTCGTCGAACACGTCACCGAGCATGGCGAGGGCCGATGGAATGCCCTCGCTCGTCGTGCAGGTCTGAAGCGAACTGGAAAGAGCTGCAGGCTTCGATGGCTCAACTATCTCCGCCCGGATGTTCGGCGTGGTAACATTACTCCGGAGGAGCATCTTCTCATCCTCGACCTCCACTCTCGCTGGGGAAATCGGTGGTCCAAAATAGCACGGTATCTACCGGGCAGGACTGACAACGAAATAAAGAATTACTGGAGGACTCGGGTGCAAAAGCACGCCAAACAACGCGACGCCGGCGGCGCAGCGCGGCGTCGGTGGACGCCCTGCCTTCCCGAACCAATCCATGCGGCCTCCTGCGTCTTTCCTTCCGCCTCCTACGTCGGCCCCATCGCCGCCCCGGGCCATCCTCCACCGCCCTACTCGTTCGGGCAGCCGGAGCAGGCGATCGCGGCATGCAAGGAGACGGCTGCGTCGTCGTCGTCGTCGACGACGTCGAAGGACTCGATTCCGATCACTGAACAGGGCGGCGGGATGATCGAGGGTGGCGAGGAGATGCTCGGTGTCGGTGGCGGTGGGGATGGGTGGGCCGAGTCCCAGCTGCCTTGTCCCCTGAATCATGACGAGCTTGAGAACGTCGGATGGGAATCAGAGGGCTTGTTGAGCGGTGATTACTTGTGGGCTGTGGATGACAGTTGGTCCATGAATCAG
>Ma08_g25570.1
ATGGGCAGAGCTCCATGCTGTGACAAGGCTATTGTGAAGAAGGGACCATGGTCTCCTGAAGAGGATGCAAAGCTCAAGGCTTACATTGAAGAGAATGGAACTGGAGGAAATTGGATTGCACTGCCTCATAAGATTGGATTGAAAAGGTGTGGTAAAAGCTGCAGACTGAGATGGCTAAACTACTTAAGACCAGACATCAAACGTGGTGGTTTTACAGAAGAAGAAGATCAAAGAATCTGTAGCCTCTACATAAGTATTGGAAGCAGGTGGTCAATAATTGCAGCCCAACTTCCAGGAAGAACAGACAATGATGTCAAGAACTACTGGAACACCAAGCTACAGAAGAAACTATTCGGCAAGCGAAAAGAACCACCCCTCCACCTCAACCATGTTCCAACCCTACCTGCATCAGCTCTCGAGAGGATGCATCTCCAAGGCCTCCTCAGCTCCCCCTTCTCCTTCTGCAGCAACCCTGAGCCATGGCCCAACCACCAGCCACCAGGAGACAGATCAATTCTCCCAAGCATCTCCACAGACTCTACGCATCAAGCTGGTTTCCAAATGAGATCTGGCATCTTAAAGTCCGAGAGCGCAAGTACACGAGGAGAAGTAGAGCGTTCAGCGCTAGCGTTTCACTCGGCTTCAACCGGAGGAAGCCTCAGCGTGGAGACTTCAACCTCGAGCTTCGATGCTGTGACTGCAGATCTTCAAGCTGATGAGCTCGATGACTTGCTCTACTGCAACCACTCCTCGTCCTTCGCAGGGCATCAAGAGCACGAGCTCGCTGGCTTAGACTGTTGCAGAGAAGTGTTCCGTGAAAAGGAGAGCACAGATTGGTGGATCGTCGACGGTTTCGAGGATGAGTCGACGATGGTGTCTTGGGATTCAGCTTCAGCTCTCGGTTCACAAGAGTACGACGTT
>Ma04_g26550.1
ATGGGGAGGCGGCCGTGCTGCGACAAGCTCGGGGTGAAGAAGGGGCCATGGTCGGCGGAGGAGGACGAGAAGCTCGTCGGCTTCATCCTCGCCAACGGCCATTGCTGCTGGCGCGCCGTCCCCAAGCTTGCCGGGCTGCTAAGGTGCGGCAAGAGCTGCAGACTACGGTGGACGAACTACCTGCGCCCGGACCTCAGGAGAGGGCTGCTCAGCGACGTGGAGGAGCAGCTGGTCATCGATCTCCATGCTCGCCTCGGGAACAGGTGGTCGAAGATTGCGGCGATGCTACCGGGAAGAACGGACAACGAGATCAAGAACCTCTGGAACACACACATCAAGAAAAAGCTTCTTAGGAGGGGCATCGATCCCGTCACTCATCAACTGCTCGATCGGCAAGCAAGCCCCGTAGCTTCACAGTCCACCGTCACCACCGACTCCAAGTCCGATGCAGACCAGTTCCAGTCGCCAGGAAACCAAGGCCACATCCCTTCCTGGGACAACAAGAACCCAGCGGAAGCAAGCTCCAGCGCCGGCAGCGCGGACCCTCCTCTGATGAACTGCTTGTGGGAAGACGACGCGCCAGTGCTCTTGGAGGAGCTGTGGCAGCTTCCGGGCAACGAAGACAACTACGGCGCCATCGCCGCCGCCGGGCAGGTGCCGTGGGACTACGAAGGGTGCTGCGAGTGGCTGCTGGACTACCAGGATTTCGAAGAGGGAGATGTGGGATCGGAGAATTTGCCGAGAAGG
>Ma06_g33920.1
ATGGGGTTCCTCCCTCCGGTAGCACCACCATTTGTTACAGGCTCTACCCATGGAGAGAGGGAATGTTGGGGCTTTCAAGGCTTAGCAGAGGGGCATGGGAATCATGGGGATCGAAGGAGCAACAGGGAAGGCAAGGAGGAAGAAGCTGGTTATGGTCATGTTCACGGGAACGAACGGCAGCACAGGCCATGTGCTAGGGGTCATTGGAGGCCAGATGAGGATGCCAAGCTCAAGGATCTTGTCTCTCAACATGGCCCCCAGAACTGGAACCTGATTGCAGAGAAACTACAAGGAAGATCAGGGAAGAGCTGCAGGCTGAGATGGTTCAACCAGCTGGACCCAAGGATCAACAGGGACGCATTCAGCGAGGAAGAAGAGGAGAGGCTGTTAGCTGCCCACAGGCTTTATGGCAACAAGTGGGCACTGATCGCCAGGCTCTTCCCTGGCAGGACAGACAATGCAGTCAAGAACCATTGGCATGTGATCATGGCCAGGAAGCAGCGGGAGCAGTCCAATGCCTGCAGGAGAAGAAGGCCATCTGCTTCATCCTCTATCCCTTCCCTGCCTCACTCCCTCCCTAACAGGAAGGAGGTCAACCCCAGCAACAATGCATGCAGTGGTGAGTCAACCATCACCAGCACCAGAGATGAATCTGCTTCCACTTGCGCAGACCTTTCTCTCGGTTCCTTCACCAGCAGGATTGTTCCCAGCTTCCCTAATGGATACAGCCCCTCCCACCAGCCACATTCGTATCAAGCATTCAATGGGTCTGATGGAAAGGTGGTGACTACGAGTAACAGGATTTATGTGAAGCATGGTGACTCTGGTGGAAGCTTTTTCACACATGGTGTTCCCAAGATGTTGGTCCCAGGGTTTGATCAGTCTGATTGCACTGGCACCGGTTCAGCTTCTGGGGCTTCAGCAAATGAAGCTGTGGTCTACCACATGACCAACAACACTCTGCACCATGGTGAAACAGAACATGGGGGAGAGAAGATCAGGTTGCCCTTTTTTGATTTCCTAGGTGTTGGAGCAACA
>Ma11_g03860.1
ATGGGGAGGGCGCCTTGCTGCGACAAGTCCGGGCTAAAGAAAGGGCCGTGGACGCCGGAGGAGGACAAGATCTTGGTCGACTACATCCAGTCCCACGGCCACGGCAGCTGGCGCTCCCTCCCTAAGCTTGCAGGTCTGCTTCGGTGCGGGAAGAGCTGTCGGCTGCGGTGGACTAACTATCTGAGGCCGGACATCAAGCGTGGCCCCTTCACCCCAGAGGAGCAGAAGTCCATCATCCAACTCCACGCCATTGTCGGCAACAAGTGGTCGACCATAGCGGCTCAGCTACCGGGGCGGACGGACAACGAGATCAAGAACTTTTGGAACACCCACCTCAAGAAACGCCTCCTCCGCATGGGCCTCCTCCACCCGGACCCCTCCGACTCCTCGCCCGCCGCCGCCTCCTCCCGCCACATGGCTCAGTGGGAGAGCGCCCGCCTCGAGGCCGAGGCCCGCCTGTCCCGCGAGTCCCTGTTCGCTCACTCCGCGTCCGCCGCCGCGGCCGCTGCGGTCACCAACCCCGCCGTCAACCTCCCGCCTCTCAAGCCCGAGCCCGACTTCTTCCTCAGGATCTGGAACTCCGAGATCGGCGACGCGTTCCGGAAGACCGCGGCCTCCGCCACCGACGAGTCGTCTCCGGAGGAGGAGACGGAGAGCAAGAGCTGCGTCACGGGCGGCGGGCCGCCGGTGGTGGCTGGAATGGACGACTCCTCGGGATCCAACGAGGTGGTGGACGACGTGTCGGAGGAGTCGTACCAGCTCTATCTGGACTTCGGCAGCGGCGACGACGATCTGGGCCTGTTCGGCGGCCAGGTTGGAGCCTTCTCTTCCCTCTTCTCCAGCGATCTCAACGTGGAGACGTCCCTCGACACCGCGTTCAAG
>Ma06_g16920.1
ATGGTGCCGCCGCCGACGATGATGACACGGAAGGGGCCATGGACGGAGCAGGAGGACCTCCAACTGGTATGGTTCGTCCGCCTGCTCGGTGAACGTCGTTGGGATTTCTTAGCCAAGGTGTCAGGTCTTAACAGGTCGGGCAAGAGTTGCAGGCTACGATGGGTTAACTACCTTCATCCCGGCCTCAAGCGCGGCCGCATGACGCCCCAGGAAGAAGACCTTGTGGTCGAACTCCATGCTAAATGGGGCAACAGGTTTGATCGTAGGTGGTCTCGCATTGCTCGGCGGCTGCCAGGGCGCACCGACAACGAGATCAAGAACTACTGGAGGACACACATGAGGAAGAAGGCACAGGAGCGGAGGACGTGCTCGTCGCCCTCGCCATCTTCATCATCTTCGAGTAACGGACCTCCATCGGAACTTAGAGTGGAAAAGCACGACGGCGACAGCGTTGCAGAGGGCAGCGCTTTCACCTCGGGGCTCGAATTGACCGATGATGAAGTCAAGGGGTACACGATGGACCAGATCTGGAACGAGATCGCCGCATCGGAATCGTGCAACATGGAGTGCCCTCCGACGAGTTCTTCCATATGGGAAGACAAGTCCGAATCACTCTGGAGATTAGATGAAGACCTGAGGATTTCGAACCCACCCCGTGTC
>Ma09_g22730.1
ATGGGACGGCATTCTTGCTGTCTCAAGCAGAAGATAAGGAAAGGCTTGTGGTCTCCTGAGGAAGACGAGAAGCTTTACAACCACATCATCAGATATGGTGTTGGCTGTTGGAGCTCTACTCATCTTCTTCTCGCAGGATTGCAGCGCTGTGGGAAGAGTTGCAGGCTCAGGTGGATTAATTACCTGAGACCGGACCTCAAACGAGGCAGCTTCTCCCAGAACGAAGAGGATTTGATCATAAGCCTGCATGCAATTCTGGGCAACAGGTGGTCTCAAATTGCGTCGCAGTTGCCGGGGAGAACAGATAATGAAATCAAGAACTTCTGGAACTCGTGTCTCAAGAAGAAGCTTCGACAGAGAGGAATCGACCCGAGCAGTCATAAGCCACTGAATGAGATAAAAGCAGAAGAAGATGAGACCAGAATGTACTGCTCAAACACTGGTGCTACATCCGAGGAGTTGCCGACAAAACCAGTCTTTGATACCTTCCCACTGGTCGAAATCCAGACATGTTTGGATTCAGTAGCAGAGGATAATGTGAATATCTACAACCAAATCCATCAAACTTTAGAACCATTGGGACAGAAGGAAGGATTATGTGACTATAGCAGTGCGTTGTATGTTACAGAGAAGTTTGGCTATGGAGAGAGCTCAAGCAACAGCTGTAACTGGAACTGCAGCATTGGATCTGAGATGAACAATGTGCTTGGAATTGAAGCCTTGAATTGGGCATCTGCCGAGAAGGTGGAAGCACCAACTCATGTGCAGATTAATGGTGTGGAGTCTCATGAACAAAGGTATAGTTCTTGGCAAGAGAAGCAAGATATGGAGAGTTCTGAAGATTACAGCACCTATCCATTGATCTCATTGTCTCATGATCTCTCAGGGACATGCTTCAATGTCCCTCGAGGTGCATTGGCAAGTGAATTCAATGTGGACTTCTTC
>Ma05_g08960.1
ATGGGGAGAGCTCCGTGCTGCGACAAGGCGAACGTGAAGAGGGGCCCGTGGTCACCGGAGGAAGATGCGACCCTCAAGATCTACATCGAGAAGCATGGAACTGGCGGAAACTGGATCGCTTTGCCCCAGAAAGCAGGCCTCAAGCGTTGCGGCAAGAGCTGCAGGTTAAGGTGGCTCAATTACCTCCGGCCGGACATTAAGCATGGGGCCTTCACGGAGGAAGAGGATACCATCATTTGCACTCTTCACAATAGAATTGGAAGCAGGTGGTCTATAATTGCTTCCCAGATGCCTGGAAGAACTGACAATGATGTGAAGAACTACTGGAACACCAAGCTGAAGAAGAAGCTGATGCTAAGGCATGCCAACCTCTCCGCGCCGGCGACTTCCTCGGGGGCTATGAGTGCCAGGAGAACCTCTGCTTCCCCAACCCGTCCATCATGTGGGCTGCTTCCGAGACCGATGCACAGGGGCTGCACCAAACACTTGACAATCCATTGTATTAGCAGAGCAGGACTCTGTCCACCACTGTACGCATTTTTAGATCGAGACAATAATGTATTCCACAGGTTTTTG
>Ma02_g05880.1
ATGGTGGAAGAGTTGGATGTGGGAGAAGCCAAGGCGGAGAGGGCTCCGGAAGTCCCTCCGTCGTTTTCTTCTCCGGTTCCTCCTAGAAAAATAAGTGGTCCGACTCGGAGATCAACAAAGGGGGGCTGGACAAATGAGGAGGATGCCATTTTATCTAGAGCTGTGAAGCAGTTTGATGGAAGAAACTGGAAGAGGATAGCTGAGGCTTTCCCAGGCCGGACAGATATTCAGTGCCTGCATAGGTGGCAGAAGGTTCTCAACCCGGAGCTAGTTAAAGGAAGTTGGACAAAAGAGGAAGATGAGTGCATTATCAAGCTAGTTGCAAAGCATGGTTGTAAGAGATGGTCTATCATTGCAAAGTCATTGTCGGGCCGCATAGGCAAGCAATGTCGTGAGAGGTGGTATAACCACTTGAACCCTGCAATAAAAAAAGATGCATGGACGCCAGAAGAAGAAGTGACATTAATTTATGCCCATAAAAAATATGGAAATAAATGGGCTGAGATAGCCAAGCATTTACATGGAAGGGCAGAGAACTCAATCAAAAACCATTGGAACTGCTCATTGAAGAAGAAGCTGGCTTCTTATTTATCATCCAAGAGTTTTGACCAACCATCTGGTGTTATTGCTCTTAATTTGGAGGACTGTATACAGAAGGTGGGATGCTTAGAAGCAGATTCTTCAGAGCAAGGCATACTTGGGTTTGGTAGTCATTTTACGGCTAATGCTGCCGTTTTGGATCATCAGAATCCTAGTAAACGGGCACTTGATGCCAGCTTGCGACCTCTTCTCGGTGGTGTATCTAGATGTTTCAGAGTAAACAACCAGAGTATGACATTAGAGGATTCAAGATTCTTAGACATAGAGATGAAAGTTATTTCAACAAGGTGTAGACACATGACAGAGGTAAATAATTCTACGAGGCATCTTAACTTTTCGATTGATGAAAGCCCTGGTGCAATTGCCCAGACTGCTATGTCTTGCAGCAGCTGTGAGCGATCATGCCACGAGTCTGATACATGGCACAGAGATGGTTCTGCTCGTGGAAATGCTTCAGATTTACAAAATTGTTCCACTATTCAGTCGGAAATGAATCCTTCTTCGAGCAATCATCTCTGCTCAGACGATCATTCTTACACTGATAAATCAAATATTCCAGGATTCGGTTTATCCAACAATGATGGAGGTCGCCAGAGCGACCTTGTTCCTGGGACTTACCTCCATGTGCAGGTGCAAGATATAATGGTTTCCACTTCAAGTGAAGAAAGGGCTGTCTCAAACGGCCATATACAACAGAATCACAGCTCCGGCGAATGTTCTACGCCTCCAAACCATTCTCAAAGTCTTGCTAGTATTCCAGTAAGTCCTGCATCCTTTTTGAGAAGTGCAGCCAAGAGCTTCAAGAACACCCCCTCCATTTTGAGGAGACGCAAGCATGAGAGTTCCAAGCAATTGTTTGTGGATTGT
>Ma11_g15740.1
ATGGACGGGCAGTTGGGTTGGGGTACTACGGAAGATGGCTGGAGAAAGGGTCCTTGGACCGTGCAAGAGGATCAACTCCTCATCGAGCATGTCACCCTCCATGGCGAAGGACAATGGAACTCGGTCTCCAAGTTATCAGGTCTGCGGAGGAGCGGGAAGAGCTGCAGGCTTCGGTGGGTGAACTACCTGAGGCCGGACCTCAAGAGAGGCAGCATCACTCCACAAGAGGAGAACACCATACAAGAGCTGCATGCCCTGTGGGGAAACAGGTGGTCCGCCATTGCTCGAAGCCTGCCGGGGAGGACCGACAACGAGATCAAGAACTACTGGAGGACCCATTTCAAGAAGGACAACACCCCGAGGAAGAAAGCCGAGAGGGCGAGAGCCAGACTCCTCGTGAGGCAGCAGCAAGAGCGGCAGAAGCATAAGCAGCAGCAGCAGGAAGCGGAAGACATGGGGGGGACGTCGACGATGAAGCAAGTGGAGGAGGATGCCATGCGAGCGGAAGAGGTGCAGGAGATGGCCTACGTGCTTCAAGGTGGCGGTTTCCAGGGATACATGAGCGACGAGGATGGCTCGTGGGGGTGCCTGTGGAACCTTGACGACGACGACGATGCATCTGAGTACACCGAGGGTGGTAGCACATCTCAACAAGTTTCTTCTTCGACTAATATTAGTTTCTTCATTACA
>Ma07_g19890.1
ATGGGTAGAAGCTCATGCTGCTCCAGGGAGAAACTCAAGAAGGGGGCTTGGAGCGCCGTCGAGGACAAGGTGCTCCGTGACTACATCAGAGTTCATGGCGAGGGCAAGTGGGGAAAGGTCCCCAAGAAAGCAGGGCTGAATCGGTGTCCCCGGAGCTGCCGGCTGCGGTGGCTGAATTATCTGCGGCCGGATATTAAGAGGGGGAACATATCCGATGAAGAGGAAGACCTCATCATCAGACTCCATAATCTCTTGGGAAACAGGTGGTCTCTCATAGCCGGAAGACTACCGGGTCGAACAGACAACGAGATCAAGAACTACTGGAACACCGTCCTGAAGAAGAAGCTGCAGGCTCAGCCGGTTGCATCGACGGCAACCACCGTCCTGCACTCGGACCGGGATGGAGCCGCGACCCTCAAGAACGAGAAAGAGGCCGAGGCCTCAACGCAGTGCAGCCAGGACCGCGCCGCGAGCCGTCATCAGCAATCGGGCAGGAGCGTGCAGAATGTTCATTGCAATCGGTTCAACTCGTCGGCGCCGGCGGTCGGAGACCTCCATTCCGATGGTTCTTCCATGGCGGCCGAAGAGTGCGATCTGTTTGACATACTCAAAGGTCTCGATACCGAGGAGCTCTGCTCGAGGTATCTTCTGGAACTAGACTTCTTCCAGCTCCTTGGGAGCACTGTCCCACAGGACACGAGAGACTGGTGTGGTGGTGGTGGTGGTGGTGACTCCTATGTGTTCTTCGATGATAGATTGCTCCTCGAGGGTGCTATTTCTGATACTTGGATTGGTGGCGAGCACATC
>Ma10_g01730.1
ATGGGAAGGCCTCCTTTCTGTGATAACATTGGCATCAAGAAAGGACCATGGACTCCCGAGGAGGACATCGTCTTGGTCTCTTATATTCAGGAACATGGACCTGGAAACTGGAGATCAGTTCCCACAAGCACAGGGTTGATGAGATGCAGTAAGAGCTGTAGATTGAGATGGACTAACTACCTCAGGCCTGGAATCAAACGCGGCAACTTCACTCCGTATGAAGAACGAGTCATCATCCGTCTCCAATCCTTGCTTGGCAACAGATGGGCATCCATTGCCTCTCACCTTCCCCGAAGAACCGACAATGATATCAAGAACTACTGGAACACACATCTCAAGAAGAAGATCAACAAGATCCAGGGAGCTGCAGATGCAGATGGCAAGAAGCCCTCTTCTGATGCTAGGCCCGTTTGCCATGACTACAATTCGAGGTATGCCTCCAGCAGCGAGAACATCTCGAGGCTCCTCCAGGGGTGGATGCAGTCATCGCCAACGGTCGACGCGCCAGGGAAGCTGAAACAATCCTTCTTCACCGCCGACGATGACGACGACGAGACCAGCAACATCATCAGCGCCCTTGCAGCAGCGTCACTAACGGAGAAAAGTCAAGCTGAAAGCGACCGACGGTGCGGCGCCACCAAGACACACGATGACTTCGTCCTACTGCATTCCTTCGAGAACATGGACATTGTTCCCTGGGAGAATACAGGGGAGGAGACGCGCCCCTTCCAACACGCACGAGCCGATGATGCTGAAGCCCAACTGGGCGCAGAGAGCGAGCAGCCTCCGTTGTTCTTGTCGGAGAATTGGCTCCTGGACGAGGCCTTGGTGCAGGAGTTGACTATGTCTTTTTTATTG
>Ma07_g19470.1
ATGGAAGCGACGCAGCCGAGGAAAGGGCCGTGGACGGAGCAGGAGGACCTCCAACTGGTATGGTTTGTGCGCTTGTTCGGTGAACGTCGTTGGGACATCTTAGCCAAGGTGTCAGGCCTTAACAGGACAGGCAAGAGTTGCAGGTTGCGCTGGGTTAATTACCTTCACCCCGGCCTCAAACGCGGCCGCCTGACGCCCCAGGAAGAACGCCTTGTGCTCGACCTTCATGCAAAGTGGGGCAATAGGTGGTCTCGCATTGCTCGGAGGCTCCCAGGGCGCACGGACAACGAGATCAAGAACTACTGGAGGACGCACATGAGAAGGAAGGCACAAGAACGGAACAGGAGCGCATGCCCCTCGCCCTCTTCGTCGTCCGTTGATGGACCGCAACTTGGGATCGAAAAGCCTGGCGGTGGGAGCGTTGCAGGGGGCAACTCCTTGATCTCAGGGCTTGGGGTGAACGATGAAGTCGCGAAAGGATACACCATGGATCAGATCTGGAATGAGATAGCTGCATCGGCATCGGCCAGTGGGTTGAGCTTCGAAGAAGAGCAAGACTGCCCTCCAATGCCTTGTTCCATGTGGGGAGTAGATGACGAAGACACAAGGATGCTGAATCCCATGCCTCTTCTTGCTTTCCCTTATCAGTCATCTATTGTAGAAAGTCAAAGTCCCCTCCTCTGTTGTCTACATATATCAAAGCTCGTTCTACTTCTTCTTCAC
>Ma00_g04960.1
ATGGAGCTTCATGACGATGCTCGTAGCTCTGACTCACCGTCAAGCGAAGAGGACGACCTGAGAAAAGGGCCTTGGACTGTAGAAGAAGACCTTTTACTGATGAACTATATTGCCGTCCATGGCGAGGGCCGATGGAATTCAGTAGCCCGTTGCTCAGGTCTCAAGAGAACCGGTAAGAGTTGCCGGCTCCGGTGGCTCAACTATCTCCGCCCGGATGTCCGGCATGGCAACATTACTCCGGAAGAGCAACTCCTCATTCTCGAGCTTCACTCTAGCTGGGGAAACCGGTGGTCGAAGATAGCACAGCACTTGCCGGGGAGGACGGACAACGAGATCAAGAACTACTGGCGGACGAAGGTGCAAAAGCATGCAAAGCAACTCCAGTGCGACGTCAACAGCAAGCAGTTCAAAGACATCATGAGATACCTGTGGATGCCTCGGCTCATGGAGCGGATCCGTGCAGCTTCCGTGCACCAGCATGAACGGATTGCGAACAGCGAAACCCACGAGCTTGTGCAGGAGAAGAGCAGCGCATTTGGTTCATCGGATGCGGAGTCGTTCGAGATGCAGGATCCGTCACCCGCGGCCTCCGACTGCTTCGCCGTCAGCACCCAGGGAAGCGATCACGACATGACTGGTGATTGGTTCGAGAAGTCGCAGTTCAGCACCTGGTGGCGGGAGACTCTACCGAGCCCCGGAAGTTATGACGACGTCTTCGGGCTGGTGGACTTTGATCAGAGTCGATGGGGGCAGAGCCTATTCGGTATGGATGATGATATGTGGTTGCGGCGGCAGCAGTTT
>Ma06_g11140.1
ATGAGGAGTCCTTGTTGTGAGAAGCAAGGCAGCAACAGGAGAGCGTGGATAAAAGAAGAGGACAAGAAGGTCGTCGACTGCATCAGAGTGCATGGCGGAGCCAGTTGGAGATCAGTACCCCGGGGTGCAGGACCTCTTCGACGCGGTCAGAGTTGCAGGCTACGTTGGAGCAATTGCCTCCGTCCTGATGTGGGAGGAGGGTGCTTCGAGGAGGACGAAGAGGACCTCATCATCAAGCTCCACGCTTTACTCGGCAACCGGTGGTCGTTGATAGCCGGGAGACTGCCGGGACGATCCGACGACGAGATCAAAAACTACTGGAACTCTCATCTGAGGAAGAAGCTCAGAAGCATGGGTGTCGATCCGGACAACCACCGGGTGACCCAGAACGTGCTGCTCCGTCGATCCCAGAGCTCGCACAGTGCAACTCTATCGAGCACCAACGACGCCACCAATGAGCGGAACTGCAACGGCGGGTTGCCCGATCTGAACCTTGACCTTACCATCTCCCTGCCATCTTCGCTTGTAGAGAAGAGACCAGGCTCGGAGGATTCGACCGACCCAGCACGTCTCGAGAACCCAACGCTCCTCCTCTTTCCA
>Ma03_g21970.1
ATGTCGGACAAAAGGGGGTCATCCGGTAAACATGAGGAGATGGAGCTAAGGAGAGGCCCTTGGACTCTGGAGGAGGACACACTCCTCATGCACTATATTACTTGCCATGGCGAAGGCCGCTGGAATCTCCTGGCTAAGTGCTCAGGCTTGAAGAGAACCGGGAAGAGTTGTCGGCTGAGGTGGTTGAATTACTTGAAGCCCGATGTGAAGCGAGGTAACCTCTCCCCCGAAGAACAGCTACTGATCCTCGAACTCCATTCCAAGTGGGGAAATAGGTGGTCTAGAATTGCACAACATCTTCCAGGGAGAACAGACAATGAGATAAAGAACTACTGGAGGACTCGAGTGCAGAAGCAGGCGAGGCAGCTCAAGGTTGATCCCAACAGCTCCATGTTTCGAGATGCCCTGCAATGCTACTGGACGCCAAGGTTGCGTGAGCAGATCATAGGATCTTCTCAAACCCTGCGATCTGTAGATGCCAACGCCAACACTACAACAGCTACTGATGAAGCTCATCGAGTTCTTCAAAGTTGCGGGTCGTATGAGCTACCGGAACCGGAGAGTCGCAGCCTCAGCACCTCATCCTGCTCCGTCGTGCTCTCGCAACTCCCGGTAGACTTGTCCGACTTCCCATCAGGACCATCGGATGAGCTCAGTGGCGTCACGTTCGATCCATTCTCCAGCGTCTGCTCCATTAACGATTTCTACGACCTTGACACCTGGGACATAGCACCCGTGTCCGCATCAGCCCCTAGCCATTCGGCCTCTGATCACAGCAACAACGTTGGTGATAGCTTGTGGAGCATGGATGATCTATATGACATGTCCAAAACCTACGAGAGTGCAGCAGAAACTAAGGTTCCTTTTGCTGATAACTCTCAGGTAGTAAAGTATATATCACCGTCGAAG
>Ma07_g10340.1
ATGAAGGAGAGGCAGCGGTGGAGGTCTGAGGAGGACGCCGTCTTGTGTGCGTACGTGAAGCAGTATGGGCCGCGGGAGTGGCACCTGGTGTCCCAGCGCATGAACGTGCCCCTGCTCAGGGACGCCAAATCTTGCTTGGAGAGGTGGAAGAATTACCTCAGGCCGGGAGTTAAGAAGGGGCCGCTCACCGAGGAGGAGCAGCGCCTCGTGATCGGGCTACAGGCCAAGTACGGCAACAAGTGGAAGAAGATCGCCGCTGAGGTCCCAGGCCGCACCGCCAAAAGGCTCGGCAAGTGGTGGGAGGTCTTCAAGGAGAAGCAGCAGAGGGTGGTGCAGCGAGAGATTAGCAAGTCCGTGGTAAGCTCCACCGATCCGGGTAAGTACGACCGCATCCTCGAGAGCTTCGCGGAAAAGCTAGTGAAAGAGCAGCTGATGGCTGCGCCATTACTTCCCCCATGGCTTTCTTCCAACACCAACGGCGCCCACCGGCCGCCGCCATCTCCCTCCGTGGCTCTTACTCTCTCGCCTTCCGCTGCGCCCCCTGCCCGCATGCCCTGGACGCAAGCAGAGCGAGCCGTGGAGAACGGTCCGGGTTTTGTACCTGGGTTCGCCGTGGTGGATGGCCGCGTCGTTGCCGACCTGGTCGAGTGCTGCAAAGAACTGGAGGAAGGGCATCGGGCGTGGGCGGCGCACAAGAAAGAAGCGGCCTGGAGGCTGAAGAGGGTCGAGCTGCAGCTGGAGGCGGAGAAAGCCTGCAAGAGGAGGGAGATGATGGAGGAGATCGAGGCCAAGATCAGGGCGCTCAGGGAGGAGCAGCGGGCGGCGCTAGAACGAATCGAAGCGGAGTACAGGGAGCAGATTGCCGGACTGAGGAGGGAGGCGGAAGCGAAGGAGCACAAGTTGACAGAGCAATGGGCGACGAAGCATTTAAGCCTGAGCAAGTTTCTGGAGCAGTTCGGGTGTCGCCAGTGGCCGTCGGTGGAGATGAACGAGCGC
>Ma02_g00280.1
ATGGAGTTCCATGAATCCACACCACAAAGCGAGGAGGAGCTGGACCTGAGGAGAGGGCCTTGGACTGTGGACGAGGACCTTATTCTGATCAACTATATTGCCGCTCATGGCGAGGGGCAATGGAATTCTCTGGCTCGTTCCGCAGGACTCAGACGAACGGGAAAGAGCTGTCGACTCCGGTGGCTCAACTATCTTCGACCTGACGTCCGGCGAGGCAACATCACCCCGGAAGAGCAACTCCTCATCCTGGAACTCCACTCGCGATGGGGAAACCGGTGGTCCAAGATCGCGCAGTACTTGCCCGGGAGGACCGACAACGAGATCAAGAACTACTGGAGAACTCGAGTGCAGAAGCACGCCAAGCAACTCAAATGCGACGTCAACAGCAAGCAGTTCAAGGACGTCATGCGCTACCTGTGGATGCCTCGCCTCGTCGAGAGAATCCGGGCTTCTTCCGGCAACCAGGTGCTGTCCACCCCGCACGAGGACGACACGTTTCCGATGACCTGCGCTCCGCAGCCAAACCAGGTCCCGGAGCTCGCCCGGGTGAAACGGAGCCCGCAGAAATCGAGCACGGCCGGGCCGGCGTCCTCGTCCTCCTCCTCGGATTCGCGCGGTGTGCAGTTCTCTCCGCCTCCGGTCTCCGACGGCTACTTCGGCAGCACGACTGGAGGTGACGATAACATCGGTGACGTGATCCAGACAGGTGAATGCACCGGAAGCTGGTGGGAGTCGCTGCCGAGCCCGGGCGGTGACACCGTCCTGGGGTTCCCGGAGTTGGACCAGATCACGTGGGGAGAGAGCTTGTGGAGTGTGGAAGACATTTGGCTGCAGCAACAGTTG
>Ma04_g31800.1
ATGGGGAGGACTCCATGCTGTGAGAAGGCTAATGTGAAAAGAGGCCCTTGGTCACCTGAGGAGGACACCAAACTGAAGGAGTTCATAGAGAAGTATGGGATTGGTGGGAACTGGATTTCTCTCCCTCAGAAAGCTGGCCTGAAGAGATGTGGGAAGAGCTGCAGGCTAAGATGGCTCAACTATTTGAGACCCAACATAAAACATGGCGAGTTCTCGGAAGAAGAAGACAGGATCATATGCAGCCTTTTCACCACCATCGGAAGCAGGTGGTCAATCATAGCAGCCCAGCTCCCAGGCAGGACGGACAACGACATCAAGAACTACTGGAACACCAAGCTCAAGAAGAAGCTCCTGGGAATCACTAATCCTTCCCAAAGGAAACCTCGTCAGCAGAAGCAGCATCATCAAAATCACCAACAGTACTGCCTCCCATCCCCATCTCCACCATTACAAGGTCGAAGTCACACCACCACCACCACCACCACCACCGATGGCTTTCCCTTCACCACTGCAACTTCTGGCCTCCTGGAAGTTCCATATGACCAACATCAGATAAAGGAGAGTAGTGCCATGATCACGTTGGGCAATGACCAGACCTGCAGTTCTTCTGACGGAAGCTGCAGTACTAAGGCTGGCTACGTTGGAGGAGGAGATCATATGGACATTGATGGATATCTTTATGGTGCTACTGAACTGGAGTACAGCTCCGAGGAGATCAACCAGTTTCTGATCTCCATCCTGGGGTGCAGCAATGGTGGCACGAACAGCAACAATCTCTATCTGGATTACCCTACGGCCAATGCAGGGAGAGAAGAACTCGAAGACCCACTGAACTAC
>Ma07_g00270.1
ATGAAGGGCGAAGAAGGAGATGGAGGAGGGAAGAAGGCGGGGGGAGCAGGAGGAAGAGGAGCGCTGAAGAAAGGGCCGTGGACGCCCGCGGAGGACGCTATCCTGATGGAGCACGTGCGGCGGCACGGGGAGGGGAACTGGAACTCGGTGCAGCGGCACAGCGGCCTGGCTCGCTGCGGCAAGAGCTGCCGACTCCGCTGGGCCAACCATCTCCGCCCTAACCTCAAGAAGGGCTCCTTCTCCCCCGAAGAGGAGCTCCTCATCCTCCGCCTCCACTCCCAGCTCGGCAACAAATGGGCGCGCATGGCTGCCCACCTCCCCGGGAGGACCGACAACGAGATCAAGAACTACTGGAACACCCGTCTCAAGCGCCGGCAGCGAGCCGGCCTGCCCATCTACCCGCCGGAGCTACAAGACGGCGTCGGATTCGACCACTACCAGCTGAAGCATGAGGCTCCGACGTCGCTCTGGACGCCGCCGCCGCTGCCTTCTCCGTCGTTTGCAGCAGAACACAAAGCTCAGCTCCCCTCTCTTTGGCCAGTTCCATTGCTGAATCACGACAGTTTTCGTCCTCCGTCAGGGATCACTCTGTCCCCTCTCCGGCGGAATGAGTTCGCTGGTCACCTCGGCTTTAAATTCCCGCCCTCGCCGCCGCCTAATCCGACTTCTCTGTTTCCGAAGCAACAACTTAGGCTGGGGCATTCCCAAGCGACTCCGCCACAGCTGCTGTCGCCCCTGCCATGGCCGCCTCAGGGGAAAATGGAGCTCCCTTCATGCCAACTGTTCCCGGATCTCGTCGGAGGCGGCGACGACCCCACCGGCCGCGAGCTTCTGGAGGCGTTGCTGCAGGACGAGCGTGTCACCCAGGATATAAACATAGGGGAGCTCTTGGCGCTGCCGACTATCGATGAGCAAGGCGCGTTATGGGAACAAATCTTTGGCGACGGCGAAGGCCAAGTGGTCGAGGAGACTTCTCAAGGCTACTTTCTGGGATCAGCCACTAAACTGGAGGGTTTGCACTGTGACATGGGTGAGTTCCATCGAAGTAATCTCCCTGTTTCTGTTGCATGTGGTTGCCGGCAG
>Ma08_g02100.1
ATGGACCCAGCAGCTGCACGTCCCCATGGCTTTGCAGGGAGGACCCCTCCCTGTAGTCCTGTTCGGCCGCCTCCTCCTTTGATGTCTTCGGAGAGGTTCCTTTCCGGTTATGGCCAAGAGGAGCCATGTGTTTTCCGGGGTCCTGCAGAGAAGAGGGCACAAGATCATGGAGATCCAGAACGGTTGGCTGGTTCCCTGATTGGTGCAATAGGTATTACTCCTAATGCTGGTATTCTGTCGAATGCTTCCAGCTTTTATGGCGATCTTGTTAGCGATAGCTGCAAGTATGAGGTGGTGAAAAAGGAGGACCGTGGAGAAGAGAAGCAGGTGCGAAGCAGCTCATGGTCCTCTATTAATGGTGATGCTACTGCTGCATATGTCGTCAAAGGACAGTGGACAGCAGAGGAAGATAGTCAGTTAGTTCGATTGGTGAAGCAACATGGCGTCAGGAAATGGTCTTACATTTCTAGGAACATGTTCGGTAGGATCGGGAAGCAGTGCAGAGAAAGATGGCATAATCATCTGCGCCCGGACATCAAGAAGGCTATGTGGACAGAGGAAGAGGAGAGGCAACTAATAGAAGCTCACATGAAGTTCGGAAACAGATGGGCCGAGATCGCAAGACATATGTCAGGCAGATCTGAGAACTCCATTAAGAACCACTGGAATGCCACCAAAAGGAAGATGAACGCCAAGACGAGCCGCAGAGGAAACCCAGACAACGGCGGAAGATGCCCTCCCTCCGTTCTGCAAGAGTACATCCAGAGCAAGAGTACTACCCTCGACTTCAACAAAACATGCAGCACCAAGACAACACCATCATCCACATCAACTCAAGATTCCACCGGCAGCATGGAGGAACGTCTCCTACACACGCGGTCAGCAGGAGGACTCCAGAGAGGGGAAACCCATGGTTCTTTCATGCATGGCTCGGCACTCAATCGTCTGGCCTTCGATGCGTGTCAGTGCATGCCAACGCCTTGCATTGGCGGAGGTTGCTATCAACCAACTGCACACAGCTGCAGCAACAACTTCAGTGAGTCCAGTCGCAGCACTCATCTACATTCCCGGAATTACGCGTCCGCTTCATCGACTGATGTGATTGGAATGGATAACACTTGGGAGCTTCTGAAAGCTCGAGCTTCTTCGACGAGTAGAAACAGAGACTTGGATCTGGTAGAGATGTTATCCCTGCAGTTCTCTTCCTCCTCTCAGAGTAGCAGCAGCCACAGTGCGTTACACGTTGCTAATTCCAAGTGCTTT
>Ma04_g26660.1
ATGGAGGAACTGAGGAGAGGGCCTTGGACCGTAGAAGAAGACCTAGTACTCATCAAATACGTCACCGAGCATGGCGATGGCCAGTGGAACGCCCTCGCTCGTCTTGCGGGTCTGAAACGAACAGGAAAGAGCTGCAGGCTTCGATGGCTCAACTATCTTCGCCCGGACATCCGGCGAGGAAACATCACGCCCGATGAGCAGCTCCTCATCCTCGAGCTCCAATCTCGCTGGGGAAATCGGTGGTCGAAAATAGCACGTTGCCTACCGGGCCGGACCGACAACGAAATCAAGAACTACTGGAGGACTCGCGTGCAGAAACACGCCAAGCAACTGCGGTGCGACCCACGAACACATGTTATGCTCGATTCGTACGTAAACTGGAGA
>Ma04_g20120.1
ATGCATGCGTACAATCGCTTAGTGGTGGTCGTAATGGATAATGAGAGGTACTCCGTGGAAGGAGGAGGAGGGGGAGGCGTGCCTGATATCACAACCCTTGGGATGGCGATCAGGAAAGGGACGTGGATGGCCGAGGAGGACGAGATCCTGATGGAGTACGTCCGGAAGCACGGTCCCCGCGACTGGAGCTCCATTCGATCCAAAGGCCTCCTCGCCCGCACCGGCAAGTCCTGCCGCCTCCGCTGGGTCAACAAACTCAAGCCCGACCTTAAAACCGGGTGCAAGTTCTCGCCGGAGGAGGAGAGGATAGTGCTGGATCTGCAAGCCAAGTTCGGGAACAAGTGGGCGAGGATCGCGACGTACCTGCCGGGGCGGACGGACAACGACGTGAAGAACTTCTGGAGCACGCGGCAGAAGAGGCTGGCTAGGATCTCGCGCTCGTCTCTCCCACCCAGATCAAGCAAGAACGATAAGGAGTTACCTGCTGTCTCTTCATATGAAGCACCGCCCAACATGGAAGTAAGTCTGCGATCCTCCAACGTTCAGTGCGGCACCGCTCTCTACGTGGACAACCAGTACGCCATGAGCATGGCTCCGAGCCCATGCAACCTTGGCCTTGGTACGGCCCTACCGCCCCTGCTTGAACCAGCAACTGAAGAGGAGCTGCTTCGCCTCCCGAACACCTCGATGCCGCCGCAGCCGCCACCACCGCAGCAGCATATCGGCCCCCTTCCCCAGCCTTCCCTCGACTACCTCGACCACTTCACCGGCGAGGAGATCTGCTTTTCGGAAGAGTTCGGTTGCCAGGGGTCGTCACCCTGCATGCAATTCTTGTACGACGGATCGCCGTTCGCGAGAGAAGATGAGCAGCCACCGGCGCCTGATAGCTTGTTCGATGACTTGCCGTCGGACTTGTTTGACTACCTAGAGCCACCGCCGCCGCCTCCTCCAACTTCATCTGCTTCA
>Ma06_g12160.1
ATGGGAAGACCACCATGCTGTGACAAAAATGGTGTGAAGAAGGGGCCTTGGACGCCAGAAGAGGACATCATCTTGGTGTCCTACATCCAAGAACATGGCCCTGGGAATTGGAGAGCTGTCCCTTCCAACACTGGCCTGATGAGATGCAGCAAAAGCTGCAGGCTTCGGTGGACGAACTACCTCAGGCCCGGGATCAAGCGTGGCAACTTCACCGATCAGGAGGAGAAGCTTATCATCCGCCTCCAGGCTCTTCTGGGCAACAGATGGGCCGCCATAGCTTCTTACCTCCCGGAAAGAACAGACAACGACATCAAGAATTACTGGAATACGCACCTGAAGAAGAAGGTGAGGAAGCCGGAGACCGGCAGCGATTGCCCCAAGAGCAGCGGGCAGTCGAGCCATCGTACCGCCTCGTCCGTCAGCTGCAGCTTCGACAGTAAGCCTTCGACCTACGCATCCAACACCGAGAACATATCCCGGCTTCTCCAAGGATGGACGAAGGGTTCGCCGAAACCCAGCGTTGCTCCGGCGAGCTCGGGATCGGGTGTGGCGGAGTCTGCGTCGAGTCAGGGGAGCGTGAGCACCTCCAACTGCATCATGTCGCCGGAGCCGCTCGAGTCGGTGTTCGGGTTCAACGACTCCACGGCCGAGAGGTCGGAGGCCGGAGCACCCTTCTCGTTGCTGGAGTCATGGCTGCTCGATGAGCACGACGGACACTGGCAAGAGAGCTTTCTTGATGTTGCGGTGCTCGATACATGTGAATTGTTC
>Ma02_g09720.1
ATGAGGAAGCCGGACGCTCCGGTGAAGACAGATGGCACCAGCACTAACAGCACCAACGACGGAGGCAGCAGGCTGAGGAAAGGGCTGTGGTCGCCCGAGGAGGATGAGAAGCTCATGAACTACATGGTCGGAAATGGACAAGGTTGCTGGAGCGAGGTCGCCAGGAATGCGGGCTTGCAGAGGTGTGGAAAGAGCTGCCGTCTTCGTTGGATCAATTACCTGAGACCCGGTCTCAAGCGCGGCGCTTTCTCCCTTCAGGAAGAGGAGCTTATCATCCACTTGCATTCCATCCTCGGCAATAGGTGGTCTCAAATTTCGGCACTTTTGCCTGGCCGGACCGACAACGAGATAAAGAATTTTTGGAACTCCACCATTAAAAAGAGGCTCAAGAACTCGTCGTCCTCGTCCTCGTCGTCATCGTCATCGTCTTTCTTCCTTAACAGTGGAGATGGAAGCACTGTAAATGAACCTCAAATCCAGGCTATGGACATGGACTCATCATCATCTTCAGCTTCTTCATCGACGCATGGCTTGCCCACGGGCAACCACTACGACCTAGTGCCACTTCCTGAGGTTGGGCTAGAGAACGACTACTACTTGCATGAAGCTCGAGTCGGTACAGAGAATGGATACTATGGTGGGGGTCAGGGAATGGCGATGGAGGGAGGAGGCACTATGGGTAGAGGAGGCGAGCTGCTCTTGGTGCCCCCTCTCGTTAACACCAACCTGATCGTTGACGATAATGTTGATGTGAACGAGATCCCAAGTGACAAAGCAGTGGGAGGTGGATTGTTTTGGGAGGGTGAGAAGGTTAGAGTGGGGGAGTGGGAGTGGGAGTTGGAAGACTTGATGAAAGATGTCTCTTTTCCTTTCCTTGATTTCCAAGTCGAA
>Ma06_g29060.1
ATGGACGGGAAAGGTAACAGCAACATGAGTAACAAGAGCGTGAACAGCGGCGAAGAAGCCGACGTCAGGAAAGGGCCGTGGACCATGGAGGAGGACCTCATCCTCGTCAACTACATAGGCAACCATGGCGAGGGCGTCTGGAACAGCCTCGCGCGTTCTGCAGGACTGAAGCGCACGGGGAAGAGCTGCCGGCTTCGCTGGCTCAACTACCTGCGGCCGGACTTGCGGCGCGGTAACATCACGGCGCAGGAGCAGCTCCTGATCATGGAGCTCCAGGCAAGGTGGGGAAACAGGTGGTCCAAAATTGCGAGACAAATGCCCGGGAGGACAGACAACGAGATCAAGAACTACTGGAGGACCAGAATACAGAAGAGAGTGAAACAGAGTGACTCGCCTCAGTTCCAGAATGCCATTCTTATTGATGAAGCTAATAGCAGCACTAGCCAAACACATATTGTCGATGCTGGGATAGTTCAGCCAAGTCTCCTTGATGAGCCGACTATCATGAACACTGATGGCATCGAACCTCAATTCTTCATTGATTTTGATGACAACTTCTGGACGTTCGACGAGTTGTGGTCGATG
>Ma01_g02850.1
ATGGGGAGATCGCCATGCTGCGAGAAAGCTCACACCAACAAGGGTGCATGGACCAAGGAGGAGGACGAGCGCCTCATCGCTCACATCCGAGCCCACGGAGAGGGCTGCTGGCGTTCCCTCCCCAAGGCCGCCGGTCTGCTCCGGTGCGGCAAGAGCTGCCGCCTTCGGTGGATCAACTACCTCCGCCCCGACCTCAAGCGCGGCAACTTCACCGAGGACGAGGACGAGCTCATCATCAAGCTCCACAGTCTCTTGGGCAACAAATGGTCGCTGATCGCTGCAAGACTCCCCGGGAGAACGGACAACGAGATTAAGAACCACTGGAACACACACATCAGGCGGAAGCTACTGAGTCGAGGAGTGGATCCTGCGACCCACCGGCCGTCATCGGTATGGCAGCAGCAAACCCAGCGTCCAGACCTCAACCTGGAGCTGTGCATAAGCCTTCCCTTCCAACAAGACCCCCATGAGCTCACCAAGAGGGAGAAGAGCCTCTGTTTCAGCTGCAGCTTGGGGTTGCAGAACAGCAAGGAGTGCAAGTGCCGAGACTTCTCCGGCCTCAGCAATGGAATGTTGAGCTACAGAGGCCTGAAGATGAAG
>Ma05_g30120.1
ATGGAGGAAGGTGGTGGCTATGGCAACAGCTTCGAGAGCGAACGGCAGCAAAAGCTGTGTGTCAGGGGCCACTGGAGGCCGGCTGAGGACGCGAAGCTCAAGGAGCTCGTCTCTCTATATGGCCCTCAAAACTGGAACATGATCGCCGAGAAGCTAGTGGGAAGATCAGGGAAGAGCTGCCGGCTGAGATGGTTCAACCAGTTGGATCCAAGGATCAACAGGAAGGCATTCAGCGAGGAAGAAGAAGACAGGCTTCTGGCTGCGCACAGGGTTTACGGCAACAGATGGGCACTGATCGCCAGGCTCTTCCCTGGCCGGACAGACAATGCAGTCAAGAACCATTGGCATGTGATCATGGCCAGGAAACAGAGGGAGAAGCAGTCCAGTACTTACAGGAGGCGGAAGCGTCCCTCCCTCCGCTATCCCCCATCTCAGCCCCTCCCGAGGTGGGAGGAGGTCACCACCACCTGCAACAATGCATGCAGTGGTGAGTCGACCACCACCAGAGAGGAGACTGCTTCCACTTGCACCGACCTCTACCTCGGCTCCGTCACCGTGCCCAATGGGTTCCGTATTGGAGCTCCCACGATGCAGGTTCGTGGGTTTGATCTCTCTGTCTGCACCGGTACAACTTTTGAGGTCACAGCAAACGAACCGGCGGCCTACCACATGACCAATGCTTTGCCTTCCGGTGAGACAACCTATGAGAAAGAGAAGATTAGCTTACCCTTCTTTGATTTCCTGGGTGTTGGAGCA
>Ma08_g15960.1
ATGAATAGCTTGCCAAATGATAGCGACAAGAGAATGATACCAAAGGACCAGATCGACTCACCATCAATTGAAGAAGGCAACAGTTCAGGTTCATTGAATGGAGGAAATCAGGTTTTGAAGAAGGGACCCTGGACTTCTGCAGAGGATGCAATCTTAGTGGACTATGTTAAAAAGCATGGCGAGGGAAACTGGAATGCTGTTCAGAAGCACACAGGACTTTCTCGATGTGGCAAAAGTTGTCGTTTACGCTGGGCTAATCATCTCAGGCCAAATTTAAAGAAAGGTGCCTTTACACCAGAAGAGGAGCAATTGATCATTGAACTCCATGCTAAGATGGGAAACAAATGGGCTCGGATGGCTGCATATCTGCCTGGCCGCACTGATAATGAGATAAAGAACTATTGGAATACACGAATAAAGAGACGCCAACGTGCTGGTTTGCCTCTTTATCCTCCTAATATATGCTATCAAGTTTCTTGTGAAAATCAACAAAGCAATCATTCTAGTGATTATAGTTACAATGAGAAACAGCCTGATGAGTTCTTGCAAGGAGGCAACTTAGACATTCCTGATATTGTATTTGACAACTATACCAATAATGGGTCTTTATCCTATGCACCATCATTTCCGGATATAGCAGTTAGCAGCATTCTAAGTCACAGGTTTGGGTTTCAGAACTATGCCTTGCCAAATCCCCCAGTGTGTTGTGTTGAGCGTCCTGTTGAGACTGAACACGTAGTCCCTGCTTCAAATGGTACTGTTAATGGTGGGTGTCCTAGATTGGATAATGTTATTTTTGAGCCTTCAGGAAAGATGCAAGAGTCATTTGGATTAAGTTGTCTCTATGATCCTGATTCCAGCAGTGATAGTCTGGCACATCATGGAGGTGCAATCCCTGGTAGCTGTGCTTCTCTAAATGATACCTTCTCTGCTTCTAGTCTCATTCCTGGGACTCTGAAGTTGGAGCTCCCTTCACTCCAATATACGGAAACTGATAGTAATAGTTGGCTTGCATGTTCATCCACACCTTTTGATTTAGTCAATACATATGTCAAATCTCCCCCAACTGCCTCATTGCAAACTGACTGTGTTTCACCAAGGAAAAGTGGTCTGTTGGAAGCATTGCTACACGAAGCGCATGTATTAAGCAGTGCAAAGAAAGAACCCTCTGAGAAGATCTCAATTTCTTTTATCACACCAGCTGAGTTGGCAGATGGTCCAAAGTTAAGTATCAATGATTTGAAATTGGTGGAACACAAAGATCCAGTTTCGCCCTTGGGTCGTTCTGCTGCTTTTGTATTCAATGACGGCACCCCTCTGATCAGTGGCAATTTGTTAGATGAGTTTCCACATCCTCTGGCTCCTTCAAACTTAGACAGTATTTTGGTGGATGCTGAACATGTTTCTTCTCCAAATTTGGGGGAGCAAGACATTTCACACTGTAGAGATTCCTTTAGGCCTGATGCTTTACTTGGATCAGCTTGGCTTGAAAATAGCTCTCAAAATGCAATAGACCATTCTGTCTTCAATGATGCGATATCAATACTTTTGGGTCAAGATATGTGCAACGAGTACAAACCTGTACCTGCTGAAACATCATCCGGAGTCATGCAGGGATTTGGGCTCGATTCGTACCCGTGGAATAATATGCCTAGTGCATGTCAGATGCCC
>Ma09_g15130.1
ATGAACACCAAGTGTCACTGGATGCCTGCAGAAGATGACAAGCTCAAGGTATTGGTGACCAAATATGGCCCTCACAACTGGAACGCCATCGCTGAAAAGCTCCAAGGAAGATCAGGAAAGAGTTGTAGGTTGAGATGGTTCAATCAGCTGGATCCAAGAATCAACAGGAAGCCTTTCACAAAGGACGAGGACCAACTGCTGCTTGCGGCTCATGAGATCTATGGAAACAGATGGGCGATCATTGCGCGCCTGTTCCCAGGGCGCACCGATAACGCTGTTAAGAATCACTGGCATGTGATCATGGTCCGACGGCACAAACAGCGGTCTCAGCTTCCTCGTAAGCGTGGTGATCAGAGTACCTTCGTCGAGGAAGAAGAGTCGAAAAGTTCCAAGAAGAGGAAGCTAGAACCAAGAAACACGCTTCTCATGACATTCTTCTATGTATCTCTCAATTCAATCTCGATCGATGGTAAAGATAATTCATTGAAGTTCTATGATTTTCTACAAGTCAACAGTGACTCTGATAGCACTCCAGAGGATGTGAGAAGAGAGGGAGAAGAACGATACGAGGATAAGGAGGAAGAGAATAAGAGCCATGCCAGGTTCATTGATTTCTTGGAAGTTGGAAGCTTC
>Ma04_g23220.1
ATGGAGAGATACTTTGAGGCCGTGGCAGTGGCGGACGGATGGAGAAAGGGCCCTTGGACTGCTCAAGAGGATAAGCTCCTCATCGAGCATGTCAACCTCCATGGCGAAGGGAGATGGAACTCGGTCTCCGAGCTATCAGGGCTGAGGAGGAGCGGGAAGAGTTGCAGACTCCGGTGGGTGAACTACCTGAGGCCTGACCTCAAGAAAGGGAAGATAACCCCTGAGGAAGAGAACGTCATCCTCGAGCTGCATGCCTTGTGGGGAAACAGATGGTCCACCATCGCTCGAAGCCTCCCGGGGAGGACCGACAACGAGATCAAGAACTACTGGCGGACACACTTCAAGAAGAGCACGCCCTCGAAGAACATCGAGAAGGCGAGGGCCCGGTTTCTGAGGCGGCGGCAGCAGCAGCAGCAGCACCAAGCTGTGCCACCGCCGCCGCCGCCGCCGCAGCAGCAGCAGGATGACATGAGGACGATCATGAACCAAGTAGCGCAGATTACACTGGCGCAGGACATGCAGCAGGAGATGGCGTACATGTACCCCTTACCCTACGCGCTCCAGCAACAGGGCGGCGCTGCTCATGGCTGCGTCGTGGATGGACCAGCGGCGGCGGCGGCGGAGGACGACTCCTGGGGGAGCTTGTGGAACCTCGACGACGTGCAGCACGACGTAGAGCGCGTGTGCCGTGGCTGCCTTCAAGTGCAAGATCAAGCCCTCTCTTTCTAC
>Ma10_g09100.1
ATGGGGCATCACTCCTGCTGCAACCAACAGAAAGTTAAGAGAGGCTTGTGGTCGCCCGAGGAAGATGAAAAGCTCATCAGATATATCACCACCTATGGCTATGGCTGCTGGAGCGAAGTGCCCGAGAAAGCAGGACTCCAAAGGTGTGGGAAGAGTTGCCGGTTACGATGGATCAATTACTTGAGGCCCGACATACGACGAGGAAGGTTTACGCCGGAGGAGGAGAAGCTCATCATCAACCTTCACGAGATTGTTGGGAACAGGTGGGCTCATATAGCAAGCCACTTGCCCGGTCGCACGGACAACGAGATCAAGAATTATTGGAACTCGTGGATCAAAAAGAAGATCCACAAGCCGAGCAAAGCAGCTCAAACTGCAACCCCATCAGGCTTCGACCACGTTCAACCCGTCTTCAGCACCGCCGACCAATTCGACGCCATTCTCCACCACAACCTACCGAAGCCATCTGCGGCCGATCCCATCTTCCCTCCTCCACCTTGCCCTCTCTTCATGTTCGACGTAAGCGCCGGCGACAGCGGGTCAGCCACCGGCAGCACCAAGGAGGAGTTTGTGCAGGAGGTGACGACCCTAACTTCCGACCTCTGGAACCCTACCCATCAGCAAGACCAAGCGATGCCTCCCTTCCTCGCCTTCACCGCGTGCATGGAGTCCAACTACCTGCCGCCGTTGGTGGACGGCATGGGCGGCATGGTGCCGTGTTGCGTGGCGGACGACGAAGAGGCGAGCAGGCATCCATTCGAGAAGCAGGAGCTAAGCGAATGGGTGGACTCACGGCAGTACTCGAGCCCTCTGATATGGGACCAAGTCGCAGGTACAAGTCTTGGTGATGCTGGCTTCTACACAATGACAAACCAAACAAAAACACACCAG
>Ma06_g17440.1
ATGAGCTCTTCCTCAGGAGAGAGGGAATGCATGAGTGGTGAACAAGCTTTGGGGTTTCAGTGTCTGGCAGGGGTGAAAGAGCATTATGAGGAAGATGAAGGTGGTGATGATACTACACATGAGAGTGGCCAGCAGCAGAAGCTCTGTGTTAGGGGTCATTGGAGGCCAGCTGAGGATGCCAGGCTCAAGGAGCTTGTCTCCCAATATGGCCCCCAAAACTGGAACCTGATTGCTGAGAAACTAGATGGAAGATCAGGGAAGAGCTGCAGGCTGAGGTGGTTCAACCAGTTGGACCCAAGGATCAACAGGAGCGCCTTCAGCGAGGAAGAAGAGGAGAGGCTTTTGGCTGCCCATAGGCTTTATGGCAACAAATGGGCACTGATTGCCAGGCTCTTCCCTGGTAGGACAGACAATGCAGTCAAGAATCATTGGCATGTGATCATGGCCAGGAAGCACAGGGAGCAAGACGAGTCTGCTTCCACCTGCACAGACCTCTCCCTCAATTCCTTCACCAGCAGAGCTTTGCCTCACCTCCTCAACATATCCACCAGCCCAACCCGACGGCTACATCCCTATGCCATCTACAATGGTTTACATGAGAGTGTACTTCCAGCAAAGAATGGATGCTACGGGAAACTTAGTGTTGCCCCCATGGAGTTGCTTCCCGGAGTTGATCAGGCCGATTACCCTTATTCCACTTCTGAGGCTTCAGCAAGTGACACAGTGGCCTTCCACATGAGCAATGCTTGGCCCCATGGAGGAACTGCTCATGGAAGGGAGAAGATAAGGATACCCTTCATTGACTTCCTAGGTGTCGGTGCAACG
>Ma05_g18420.1
ATGGGCAGATCTCCGTGCTGTGAGAAGGCTCACACCAACAAGGGAGCATGGACCAAGGAGGAAGGCCAGAAGCTCATCTCCTACATCAGAACCCATGGTGAAGGTTGCTGGAGATCACTCCCTAAAGCTGCAGGTTTGTTTCGATGCGGTAAGAGCTGCAGGCTGCGGTGGATAAACTACCTCCGGCCCGACCTCAAGCGCGGCAAATTTACAGAGGAGGAAGATGAACTCATCATCGAGCTTCACGGCTTGCTTGGGAACAAGTGGTCGCTGATAGCCGGGCGATTACCTGGGAGGACGGACAACGACATCAAGAACTACTGGAACACGCACATCAAGCGAAAGCTCCTCAGCCGGGGTATCGATCCCCAGAGTCACGGCCCGGCCAGTGGCAACGCCGCTCCGCGACGACAAGGAATCACGACCATGGCGCAGGACATGATTCTCTCGGAAGCCCCAGTCGACTGCTGCGACAAGACCATCAGCAGCGTCGGCGCCAGCCAAGACGACGACCGCTGCGTCGACCTCGATCTCGGCCTCTCCATGAGCCTCCCTGGCCGCTCTCCGGAACGTCTTCCCCAAACTTCAGTTGCTCCGGCAACAGCTGCAGCAAGTAGCTGCGCTCAACCCCTTCGTCTGTGCTGCCACCTCGGTTTCCAAAGCGGTGAAGCTTGTGGTTGCCCCGCCACCAAAAACCCACGTCTACTAAGAGCTAACACTAGT
>Ma03_g09840.1
ATGGGAAGGCCTCCATGCTGCGATAAATCAACGGTGAAGAGGGGACTTTGGACAGCTGAGGAAGACGCGAAGCTACTTGCATATACCTCCACCCATGGAACTGGGAACTGGACAACTGTTCCAAAAAAAGCAGGATTGAAGAGATGTGGCAAGAGCTGTAGACTGCGGTGGACGAATTATTTGAGGCCTAACCTCAAGCACGAGGGCTTCACTCTTGAAGAAGAAGAGCGAATTGTAGCCCTCCATGCGACAATAGGAAGCAGGTGGTCTATAATAGCAAACCAACTTCCCGGCCGCACCGACAACGACGTGAAGAACTACTGGAACACCAAGCTCAGCAAGAAGCTGTGCCAGAAAGGGATCGACCCCGTCACCCACCGTCCTATCTCCGAGATCATTCAGAGCATCGAACACCTGCAACATGAAACCGCCGCCGCCGCCGCAAGCAGATTCAACAGTAACTTTCGGTACAAACCGGCCACCGCCGGAGCCCGAATCGGCTGCCTTAACCGCGACCTCAGGAGCGTCTTCCTCTCGCGACCTGCGCCGACCGTAAACTCCGCTTCCGGGAGCAGCTCGTCGCCCAACCTCAACCTCTTCGCCCAAACCCAAGTTGGAAGCCCGATACCAACATATTTCTCGCCTAGCGAAGCCTCCTCCTCCTCGACGGCAGCGACGACGCCCAAAGCGACGCAACCACCTTCGTCTCCGGAGTTCAAGTGGACCGATTTCCTCATCGAGGACGATGACGATGCTTATGCTAAGAACAAGGCCAAAGAAGTGGTAACATGGAGCGACGTTGCTGCCAAGCATAATGCTGCGGTGGATGAAGGGACGAGCCATCGCGCAGGAGCGTGTTATGGGTCGAGTTCTTTCGTGGATGCCATCTTGGAACAAGAGAGGGAATTGGTATCCAAGTTCTACGAGGAGTTCCTGAGCTATCCCAATGATCTTCCATGG
>Ma08_g26720.1
ATGCCTACCTTGTCTTCATTTAGTTACCATCCTCTCACAGTCCAGACCAGATCAGAGCAGCCGCTGTTTGCTAGTCTCTTCACCACTCGTCTTCTGTTTCCGGCCGGAGGCGAGCTTGGGTCTGCTTCTCTGTCGGTTCTGGTGGCAGGTGAGGTGATGGGCAGAACTCCGTGCTGCGACAAGGCGCAGGTGAAGAGAGGGCCATGGTCTCCGGAGGAGGACATGGTTCTCAAGAAGTATATAGAGGGTCATGGAACCGGTGGAAACTGGATTGCCTTGCCCCAGAAAGCAGGTCTCAAACGTTGCGGCAAAAGCTGCCGCTTGAGGTGGCTCAATTACCTCAGGCCCGACATCAAGCACGGAGGCTTCACCGATGAAGAGGACGACATCATTTGCGCGCTTCTTGGCAACTCATTAATCTGTACTAGGTGGTCCGTTATAGCTTCGCAGTTGCCGGGCAGAACCGATAACGATATCAAGAACTACTGGAACACTAAGCTGAAGAAGAGGAGGACGATGGCGATGGCGGCAGCTCAAGCACCCAGCTCAAACAACACCACCTCCATCGACACCATCGTCGACCGAATCAATGACTTTCCTCGACCGCCACCGCCATCGACATCTCCTGTAGTCATCCCAATCGTAAAGGACGAAACATACACCTGCGATGACTTTCTGAAACCTGTAGTCCCAAGTCCTCCAGTGTCAGCAACGACCGACACTGGACTTGGCTTCGGTCGCTACGATTCTCCTCCGGTGGTCGCAGGACTCGCTGGTCCCCCCAGGGTTCAGCTAAACGCGTCCGACGCTTCCTCTCTGGTTACCGTGGACGACGGCAGCCTCTATTCCGACTGGTGGACTAATGGATCGGGTGATACCGATGAGTTCTTCCTGGAGTTTGGTGGCGAAGTCCCCATGGAATTCTTGACTAACCCCGCCCCCGGCCGCTCCACCGACGGCGAAGGAGTCGCCGATCGCCTTTTCTGCGATAGCTGGAGGCTGTCGGTGGAGACCAACGACGCCGGGTATTGGCGGACTATCCCTCAGAAATGCCTCAAATTCGTAGAGGACTACGTGAACGGGGATCGCTACGCGTCGGATTTCGACGTGATCTCCAGCGAGTCACTGTCCTTCGCCGAGACTGTCCCGATCGCCGGCGATGGGAAGGACGTCTGGATCTTTGACATCGACGAGACGCTGCTTTCCAACGTCCCGTATTACGCCATCAACGGATACGGATCTGAGGTTTTCAATGAAACTTCATTTGATGAATGGGTGGACTTGGCGAGGGCACCAGCTTTACCAGCAAGTCTAAGGTTGTACGAGGAGCTTATTGGGCTTGGATTTCAGATGGTACTTCTGACCGGTCGAAGCGAGAACCAAAGAAATTCCACTGAGAATAATCTACTGTATGCTGGTTATCATTCCTGGATAACACTTATTTTGAGGCAAACCTCTGACCTTGGAAAGCCTGCGCTGGTATATAAATCAGAAAGGCGGGCGGCCTTGGAAGCGCAAGGATTCAGGATCCATGGCAGCTCGGGGGATCAGTGGAGTGATTTGTTGGGTTTGCCGTTAGCCAAGAGATCCTTCAAACTCCCTAATCCCATGTACTACGTTGAT
>Ma05_g24200.1
ATGGGGAGAGCTCCTTGTTGTGACAAGGCTAACGTGAAGAAGGGAGCATGGTCACCTGAGGAGGCCGCAAAGCTGAAGGCTTATATTGAGGAGCATGGAATTGGAGCCTATTGGCTCTCACTGCCTCACAAGATTGGCCTGAAGAGGTGTGGGAAAAGCTGCAGGTTGAGGTGGCTTAACTATCTGAGGCACAACATCAAGCATGGTGGCTTTTCTGAGGAAGAAGACCAAGTCATATGTAGCCTCTACATAAGTATCGGAAGCAGGTGGTCAATGATTGCAGCCCAGCTGCTAGGGAGAACAGATAATGACGTCAAGAATCATTGGAACACACGGCTGAAGAAGAAGCTACTTGGCATGCAAACAGAGCCATCACAATCTCCATGCCTTCCTGCACAAACCCTAAGTGCATCAGCTCTTCAAAGGATGCAGCTCCTGTATGCTTTCTTCTTGTCCAACATCCCTGCGCTGGGTGGCAAGCTTTTGGAGACATCTCATCAGACCCTACCGCAAATGGAACAGGAAATCCAGATCTCGATGAGCCAAATTGTACAAGAAGATATGGATTGTTCATGGCATGGAGTTCATCCTTTGCAGTACCTAATGATGGAAACGAGAGTA
>Ma07_g19720.1
ATGGATGTAAGATTTACTGTTCATCCCGATGAATCTTCGAACGGAGACGCTATCTATCAATGGTTTTCTTACACTATTTTTTGTCGTGAAGATCTGAGTGAGATGGGTAGATCGCCTTGCTGTGAGAAGATTGGGCTGAAGAAAGGACCTTGGACTCCCGAGGAAGACCAGAAGCTGCTCGCCTACATTGAGAAGCACGGGCACGGGAGCTGGAGAGCGCTGCCCGCCAAAGCCGGACTGCAGAGGTGTGGGAAGAGTTGCAGGTTGAGGTGGACCAATTACCTTCGGCCGGACATCAAGAGGGGGGAATTCAGCCTCCAGGAGGAGCAGACCATCATCCAACTCCATGCTCTCCTTGGTAACAGGTGGTCCGCAATTGCCACCCATCTACCCAAGAGAACAGACAATGAGATCAAGAACTACTGGAACACCCATCTGAAGAAGCGACTGGCCAAGATGGGAATTGATCCCTGCACCCACAAGGCCAAGATCGACACGCTGAGCTCCGCCAACGGCCACCCCAAGAAGGTTGCCAACCTCAGCCACATGGCTCAGTGGGAGAGCGCACGCCTCGAAGCCGAGGCCCGCCTCGCGAGGGAGTCGAAGCTCCGTGCAGCATCCAATTCCACAATCCTACCGCAGCAGCAGCAGATGGGAACCTCTTCTTCCTCGATCGACCTGGAGTCGCCCACCTCCACGTTGAGCTTGGCGGAGAACTGGCTGCCGATCATGGCGTCAGGCACTGAGCTGGTGGACGGCAATGCACCGGCCGAGGCAGCGGCGACTCATCAAGAAGGTTTCTCCATGGAGGCCTTCGGCAGCGAGGCGCCATGGCTTTCGGAACCATACACTTCGCAAGCAGGGTATTCATGGGGCCAATTAGGAGCAGGTTTCACTGCAATGCTGCTGGGTGACTCCGGGGGCCAGAATACTTCCGACTCCTGCGTCCAAGAGGAAGAGGAGGAGGCGACCGGACTAGTGGAGCGAGAGGGGAACAAGACCTACTGGAACACCATTCTCAACTCGGTCAACTCTTCGGCCTCCTCCAACTCTCCCCCGGTATTCTACCAC
>Ma05_g25680.1
ATGGCGAGTGGATGGTATGCGGACACTTCCTCTTCTTCCTCATCCAAAGAAGTCTCCTCACTCTTTGCGGGACCAACCTCTTCGTTGGAGAGCTGTCACTACGGCAGGAGCTCGAAGCGCACCTGTCGCACCTTCCCCTTCATGGAGAGCTGCCTCGGCTTTCAGGAAAACCCTCAAGAGAACACCGAAGTGGCTCACGTCGTCGGAGAAGATAACCCAGATGGAGGGAAGACCTGCGCCAGAGGCCACTGGAGGCCAGCTGAAGACTCCAAGCTCAGGAGACTGGTCGAACTCTACGGCCCGCAGAACTGGAAGCTCATAGCAGAAAATCTCAAGGGCAGATCAGGGAAGAGCTGCAGGCTGAGATGGTTCAACCAGTTGGATCCAAAGATCAACAGGAGGCCTTTCACCGAACAGGAAGAGGAGAAGCTGATGACGGCTCACAGATTGCATGGGAACAAGTGGGCTACGATAGCGAGGCTTTTCCCTGGTAGAACTGACAACGCAGTGAAGAACCAGTGGCACGTCATCATGGCCAGGAAGTACAGGGAGCAAGCCGTCGTTCACCGGAGGAAAAAGCTCGGCCAACACCTCCACCGGAGACTTGGGGAAGCTGCAGCAGCCCGTCATCATTTCTTTCCTTCCATTGGCTTGCATCGCGTGGCACACAGTGGGGAAGATGCAGTCTCAGGAACTCCCTTTGATTTCTTCTCCGAAGACAAGAAGGATCAAGAGAAGAAGAGCTTCAATAGCAACAAGACTCCGATCAGCTTGGCAATCCAACGATCAAGTCATGCATCCCATGTTTCTGTCAATGGTAGGCCATTTGAAGGGAACAAAGAGAGCAGCCACCTCGATGCCGTGGTCTCACCAGCTCTCATAGATTTCCTTGGAGTGGGAGCTCCA
>Ma10_g05680.1
ATGAGAGAGGAGCTGAAGCGTTACGAGCCATGGCGCCTCCACAGCCGTCCGATGCGTGCTGGATCGACGGCCGTGTTCGGCTCATTACTGCTGCTAATGGTTACTTATGGTGGCAATGGCCCAAAGGCAATGAATCCTCGTTTCTTGCGTAACTGTAGCCTTCCCCATTGTCTTCCTCCCTCCTCCCCCGTTCCCACCCCGATGTCTTCCACAAACCCTTTCTTCCTCTCCCTCTTCCTCGACATGGAAGCAGCAGCTGGTGGTCGAGATGGCTTTGGAGGGAAGTCTTGGCCGCCGCCTCCTTTGATGCCTTTGGGAAACGTTCTTTCTGGTTCTTATAGAGAGGAGCCATGGGCACACCATCATGCGGACGGTGCAATAGGTACTCTTCCTGACGGTATTCTACTGAATGATTCCAGCTTTTATGCCGATCTTGGCAGTGGTAGCTGCGAGAATAAGGTGGTGAAAAGAGAGGTATGTAGAGAACGACATCAGGCGCGAAGCAGCTCATCGTCTTCCAATGGTGACGCTGCGGCGGCAAACGTCGTTAAAGGGCAGTGGACAGCTGAGGAGGATAGTTTGCTGGTTGGATTGGTGAAGCAACATGGCGTCAGGAAATGGTCTTATATCGCTAAGAACTTGGTTGGTAGGATTGGCAAGCAGTGTAGAGAAAGATGGCACAATCATCTGCGCCCTGACATCAAGAAGGATATGTGGACGGAGGAAGAGGAGCGGCGACTTGTAGAAGCTCACATGAAGTATGGAAACAGATGGGCTGAGATCGCAAAGCACATGCCAGGCAGATCCGAGAACTCCATTAAGAACCACTGGAACGCCACCAAAAGGAGGCTAAACGCCAAGAGGAGCAAACGGAAGGCACCAAAGGGTGGAAGATGTCCTCCCTCCATTCTGCAAGACTACATCCGGAGTAAGACCTTCGACTTGAGCAAAACATGCAGCACCAAGACATCACCATCGACCATGTCAAACCAGTTAGATCATGTCGCTTATCCGGGGACGCAGAACCCCTCATCGGCTCACAACTCCACAAGCAGTGCGGCGGAGGATATCTTCCCGTACATGCAGAAAATTCCGGATCAGGGAGAGGAAGAAACCCATGATCCTTGCATGCATGACTCGCTCCATGTTCTGATCTTTAACGACGAAGACGACTTCGACTTCCTTCCCATTCGCGATGCTCCAGCTCAAGTATTCGGCAGCAGCGGCAACCTCAGCGACTCCAATGGCAGCAGTCATCTACATCCGCCCTATCTCCTAAACGGAGCTCCAGCTTCGTCAACTGGCGTGCTGGTCGGCATGGATGATCTGAAAGCTCAGGCTTCTTGGAGTAGCAAGAGGGATTTGGATCTGGTGGAGATGTTGTCCCTACAGTTCTCTTCCTCCCGTAGCAGCAGCAGCAGCAACAGCACACCTCTGAACACCAATCCGAGCTCTGCTTTTGAATGCCGAGTCGGTCAAGTCTTCTCCACTCATCCT
>Ma01_g12250.1
ATGGGGAGGCACTCTTGCTGCTACAAGCAGAAGCTGAGGAAAGGGTTGTGGTCGCCGGACGAGGATGAGAAGCTTGTGAAGCACATCACGGAGTTTGGCCATGGCTGTTGGAGCTCCGTCCCCAAGCTAGCAGGTCTTCAGAGGTGCGGCAAGAGCTGCAGATTGAGGTGGATCAACTACCTGAGGCCTGACCTCAAGAGGGGCACCTTCTCGCAGCAGGAGGAGGACCTCATCGTTGAGCTCCATGCAGCTTTGGGCAACAGGTGGTCTCAGATCGCGGCGCGGCTGCCGGGAAGAACGGATAACGAGATCAAGAACTATTGGAACTCGTGCATCAAGAAGAAGCTGAGGCAGAGAGGGATCGATCCGAGCAGCCACATGCCACTGTGCGAGACGGATGGAAGAGAAGAGCGAGAAGCCATGAACAGCGACAAGACCTCTGGATTCATCTCCGTGGTGGCGAGCAACCAGATCGAGAGCGAAGATCCAGCGACGCCCAGCAAAGAATTCTTGGTAGATCAGCTCGACCGATGCGCTCCTCTGGTCGGGCCATCAGCTCCTCAGAATCCGCCTCTCTGGTTTAGCCATCACACCAGGCTGCAAGACCTTTTTCCATCGATCTCAAGCTCGATCCTCTCGTCGTCAGGGGAGGTGAAACCCATGACGAGTCTCCCACAAGTCAGCTACTCCCTGCCGGAATTCCACTACCTGGACACGGGCAATTCCACAAACAACAGCGCGAACACCGCGGACAGCAGCAACGAGTTCGAGTTGCAGAGCAGTGGTGGTAATCTTTTGGACAGCGGCATCTTCCCATGGTCCGAACTTTTGCCCAACAAGGGTGCCCAAATCCATTTCGACGGCGAGCCGCAGGATCTCAAGTGGTCCGAGTACCTCAACGGTACCATTGCACCGACAGCAGCGGCCCACAGCCATGGCCAAGGCTTGAGTTCTTGGCATGAGAACCAGCAGCCACAACCTTCTGATCCTTATCTTAAGAAC
>Ma03_g28720.1
ATGAGAAAGGCTTCCTGTTGTCCTAAGGAAGGTCTGAACAGGGGAGCTTGGACAAGCGAAGAAGACAAGCTTCTCTCAGACTACATCTTGGCCCATGGCCTTGGGAGATGGAGAAGCCTGCCTGCCAATGCCGGATTGAATAGATGTGGTAAGAGTTGCAGGTTGAGGTGGCTGAATTATCTTAGACCTGATATCAAGAAGGGGAATATCACCCAGGAAGAGGAGGACCTTATCATCAGGCTTCATAATCTACTTGGAAATAGATGGTCCTTGATAGCAGGAAGATTACCAGGGCGAACAGACAATGAAATAAAGAACTACTGGAATACCTACCTCAGAAAAAAGGGCTTGCACAGCAGCCCAAGTCCTGCATCAAAGAATAGAGAAGTACAAACAGTTAAAGCAGTTGCAGATAAACAAAAAGGTGTGGAAGTTAATGTAATAAGGACCAAGGCCATACGATGCACCAGATCTCTTTTTGCTGATGAAGTTCCTGCTAGTGGAATGAATAATTCTGCATATTCTGTCCTACCAAGTGCTATGTTTGATTATGACACCTCAGATTTCAGTGGAAATGACCCAGCACCTCAGGCTGCAAAAAGTGTTTGTTCTGAGGAGAACATGCAAAATTCAGTTTTCCCTCAGGCAGCTGATGGTTTTTATAGAAGTAGCGGTAGCTTCCATGATAGCTTTAGTGCTACTGCCTCCTCAAGCTACTTCAATTATACCAAAATCTGTAGTACTGTTTTAGAAAAAAGTGAGGAGTTACATCCTTTCATGTGTGATGATGAGTGGGTTTCCTTGTTGATGCATCCAAACATA
>Ma08_g16760.1
ATGAGGAACCCTTGCGACAAGCGCGGCACCAACAGGGGAGCCTGGTCCAAGGAGGAGGACCGGAAGCTCATCGACTACATCAGACTGCACGGGGAAGGCTGTTGGAGGTCACTCCCCAAGGCTGCAGGTCTGCTTCGGTGCGGCGAGAGTTGCAGGCTCCGGTGGATCAACTACCTTCGTCCGGACGTGAAGAGAGGCAACTTTAAAGAGGATGAAGCCGACCTCATCATCAAGCTCCACGCGTTGCTCGGCAACCGGTGGTCGTTGATAGCTGGGAGGCTGCCGGGGAGAACGGACAACGAGGTGAAGAACTACTGGAACTCCCACCTGAGGAAGAAGCTCAAGAGCATGGGTGTCGATCCTGACAACCACCGGTTGACCCAGAAGGCGCCGCTCCGTCGATCTCGGAGCTCACACAGTGCATCTCTGTCGACTGATGCCGTGACAAGCCACGAGAACATGAAGAAGTGCAGCTCCACTGTGTTGCCTGATCTCAACCTCGACCTAACGATCTGCACTCCATCCTCTCTTGAGGGACAGAGGCTTGACAGGACTGCCACCCCGACGCTTCTTCTCTTTCAT
>Ma05_g06310.1
ATGAGGAGCCCCTCGCAGTCATCGGATGCCATGGAGGTGGAGCGGCGGCGGGGAGGGCCGACGAGGACGGCGACGCCGTGCTGCAGCAAGGTGGGGATGAAGCGAGGCCCGTGGACGGCGGAGGAGGACGAGGTGCTGGCGAGGTTCGTGCGGAGGGAGGGGGAGGGTCGGTGGCGGACGCTGCCGAAGCGCGCCGGGCTGCTCCGCTGCGGCAAGAGCTGCCGCCTCCGCTGGATGAACTACCTCCGCCCCTCCGTCAAGCGCGGCCCCATCACCCCCGACGAGGAGGATCTCATCCTCCGTCTCCACCGCCTCCTCGGCAACAGGTGGTCGCTGATAGCTGGGAGGATACCGGGCCGCACAGACAACGAGATCAAGAACTACTGGAACACCCATCTCAACAGAAAGCTCATCAAGCAAGGAATAGATCCACGCACCCACAAGCCCTTCGCCTTCCCCACCGATCCCGCTCCTGCTGCACCATCAGCACCACGCCATCCTACCGAAAACCCTAATACCATACCTTCTGTTCCTCAAGAACCGGGTAACGGCGTTCTTGATGGGTTCAATCTGCACTACAACGACAGTGTCGGATGGCAGGCCAGCGAGGCCTTCGCGTCGGAAGGAAACCGAGCACTTCACGGCAGCAGGGAGGAGGGGAGAAGAGGAGCGGATGACGTCCTCTCGGACCTCTTAGATTCTTTCGTCAACGACGACATCTTCATGCAGCAACAGCATATCAATAACAACTATGGCAGCAACATTGCTGATAACACTACCATCACCACCACCGACAACAATAAGAACAGTGAGATGATTGATCCTACAGGTACATCGTCGTTCCAAATATTGTCTTTTTATCTGTCACTTGGAAACAAGTTGAGTTGTAAGCCTCTTATCATCAATTATATGGCATATATCCTACAAAAAGTGTTCATAGTTTACATGATCAGCTCTGCTAAGAATTCTGCATCATCATTCATCAGCAGAAGTGGTAGTATGCTTTCTCCATTTTCTGGCTCCATTGATATCTACGGAATTAATATAAATCCTTTCTGCAGATATGATATATTGCATTATATATGGTTCGTCTCCACAAGTAAAACATATTCTATGGACTTATGT
>Ma09_g29660.1
ATGTGCAGTAGAGGGCACTGGAGGCCGGAGGAAGACGAGAAGCTGAAGGAGTTGGTCAGTAGGTTTGGTCCTCACAACTGGAACGCCATCGCAGAGAAGCTTCAAGGAAGATCAGGTAAAAGCTGTAGGCTCAGATGGTTCAATCAGCTGGATCCAAGGATCAACCGCAGCCCCTTCACGGAGGAGGAAGAAGAACGGCTCCTCGCTTCGCACCGCGTTCACGGCAACCGCTGGGCGGCCATCGCCAGGCTCTTCCCTGGTCGTACCGACAACGCAGTGAAGAACCACTGGCATGTGATCATGGCTCGTCGGCATCGAAAAGCTACTGCCAAAAGCATATATACAGCCACAGCCAGATCAACAGAAGCCAAGGACAAGGGATCAGAGTCGAGGCATATATACAACCACCTTAAGTTACTGCCAAAAGCATTCTTCTCCGACCTCCATGATCATATTCCCCAGATGGCCAAAGATGGAGAGAGTTCAACTGAGTTCTATGATTTTCTTCAAGTAAACACCGAGTCTGATGGTGCTAAATGTCATTCAAGTGTAGAGGAACAGGAGGAGGAGGAGGAGGAGGAGGCTGAGGAGGAATGGAGAAAAGCTGGTGTTCCCTTCATAGATTTCTTG
>Ma05_g14510.1
ATGGTGAGAGCTCCGTGCTGTGGGATTGGTGTGAAGAAGGGGCCATGGAGTCCGGAGGAGGACGAGGCTTTAGTAGGTTACATCCAGAGATGCGGCCACGGGAATTGGCGTGCGCTGCCGAAGCAAGCCGGGCTTTCGAGGTGTGGGAAGAGTTGCAGGCTCCGGTGGATGAACTACCTGCGGCCTGACATCAAACGAGGAAACTTCTCCCTGGAGGAACAGGAGACCATCATCAGATTGCACGAGACCTTTGGGAACAGGTGGTCTTCCATTGCTGCCAGCCTACCTGGCAGAACGGACAACGAGATCAAGAACGTGTGGCACACCCACCTGAAGAAGCTTGTCAGCCCCAACACTTCATCCAGAGAACCCAAGAAGAAGAAGAAAGCAGGTGTGGTGTCAAAGGCGCAATCAAATAGCGACTTCTCGTCTTGTGGCACTGATTCACCGACGGTGTCGAGAGAGATCAGTGACGATGCAAGGGGAAGCTTCTCCTCGGACGCATTCCCGGAGATCGACGAGAGCTTTTGGTTGGACGCATTCTCAATGGATGACTCTGCCTCATCCGTCGATCTTCCGCCGGTCAGTGAGCTTTCCAACCTGTTGGTATCATCCGACAGTGACGACATGGACTTTTGGCTGCAAGTTTTCGAGGGAGTTGGAGATTTGCAGGAGCTGTCACGAATC
>Ma08_g01300.1
ATGGGAAGACCACCGTGCTGCGACAAAGATGGCGTGAAGAAAGGACCTTGGACACCAGAGGAGGACATAGTATTGGTGTCCTACATCCAAGAACATGGTCCAGGGAACTGGAGAGCTGTTCCTACCAACACTGGCTTAATGAGATGCAGCAAGAGCTGCAGGCTCAGGTGGACAAACTACCTTCGGCCGGGAATCAAGCGTGGCAACTTCACTGATCAGGAGGAGAAGCTTATAATCCACCTCCAAGCTCTTCTAGGCAACAGATGGGCAGCTATCGCTTCTTATCTACCAGCGAGGACGGACAACGACATCAAGAATTACTGGAACACGCATCTGAAGAAGAAGCTCGAAGGCGGCGCCGATTGCCAGAAGAGCAGCGGCAGGCAACAAAGCTACCGCTCCATCTCCAAAGGCCACTCCATCACCAGGCCTTCGGTCTACGCGTCGAGCACCGAGAACATATCTCGGCTTCTCGAAGGATGGGGCATCGCTCCGGCGAGTTCAGCGTCCAGCCAGGGAAGCGCGAGCACTTCCCGCTGCATCACGTCGTCGCTGGAGCCGCTCGAGTCGCTGTTCGGACTCGGAGATTCAGCGCGGGAGTCGTCGTCCGAGCCACCCTTCTCGTTGCTGGAGTCATGGCTGCTTGACGTCGAGAGCGTCGGAAACGGGCAAGAGAGCTTTCTCGACGTAGCAATCGATGGCACAGGCGAAATCAAATCTCCAATGTTTGTCTCTCCTAAGTTTCAGGAAATAAACACTATTGATTGTCCTAATTTTCTTTTGACAGAT
>Ma03_g09340.1
ATGGCTTCAAATGAACTGAAAGCCACAGCTGACATGGGTTTCTTTCCTCCACCACTGCCTCCATTTCCTGGTGCTTTAGGCTCTCCATTTGGAGAGAGGGAATGCAAGGGTGTTGAACAAGGTTGGGTGTTCCAGATTTCTAGATGGGGGGGGCAAGAGCATCATGGAGGTGAGGAAGATGAAGGTGGTGGCAACAGTACCACCCATGAGAGTGTGCAGCACCACAAGCTCTGTGCCAGGGGACATTGGAGGCCAGCTGAGGATACCAGGCTAAGGCAGCTAGTCTCCCAATATGGCCCCCAAAACTGGAACCTTATTGCTGAGAAGTTAGAAGGGAGATCAGGGAAGAGCTGCAGGCTTAGATGGTTCAACCAACTGGACCCAAGAATCAACAGGAGAGCCTTCAGTGAGGAAGAAGAGAAGAGGCTATTGGCTGCCCACAGGCTCTATGGCAACAAATGGGCACTGATTGCCAGGCTCTTCCCTGGAAGGACAGACAATGCAGTCAAGAATCACTGGCATGTGATCATGGCCAGGAAGCACAGGGAGCAGTCGAATGATGAGTCTGCCTCCACCTGCACAACAGACCTGTCCCTCAATTCCTTCAGCACCATCACCAGCGTGGTTGGTCCCAGCTCCCTAAGCAGACACAACCCTCCTCCTTATCAGACACACCTTCATGATCTAGTAAATGGATATGGTGAAAAGGTGTTGAGTGCAGGGAATCAATGTCATCAGAAGTCTGATGACCCTGGCAGTGGTTTCTTACCTAATGGTGGTGCTCCCATTAGGTGGTTTCCTGGGTTTGATCAGTCTGGTTCCTCTGCAAATCCTGAGATTTCAGCAAAGGGGACAGTGGATTATCACATGAGCAAAGCTTGGCTGCAGGGTGAGACCACATATGGCAGGGAGAAGATTAGCTTACCCTTCATTGATTTCCTAGGTGTAGGAGCAACA
>Ma05_g23640.1
ATGGGAAGAGCCCCGTGCTGTGCGAAGGTGGGGCTGAAGAAGGGGAGGTGGTCAGCAGAGGAGGATGAGATCCTAGTGAAGTACATTGCTGCAAACGGAGAAGGATCCTGGAGATCACTGCCCAAGAATGCAGGTCTGTTGAGGTGTGGGAAGAGCTGCAGGCTCAGGTGGATAAACTACCTCAGATCTGGCCTAAAGAGAGGCAACTTTACCAAAGAGGAGGAGGAGATCATCGTCAAGCTGCACGCCACTCTTGGAAACAGGTGGTCCCTTATAGCAGGCCATCTCCCGGCAAGAACAGACAACGAGATCAAGAACTACTGGAACTCCCATCTCAGCAAAAAACTCCAGAGCTTTCAGCAGAACGGACTCGACGTCGGGGGGACCGCCGTCGTGGACCTCAGCAAGCTCCCCGGCGGGGTTAGGCGACGTGGTGGCCGAACGAGCCGGTTGAGGACGACGACGGAGAGGAACACCAAGAACGGAACAACAAGGAGGGAGAAACAAGGCATGGTGGTTGTCAGTCCCCCAGCTTCATTAGCACAAAGTGAGGAGGGCCACAGCGTAGTCTTGCATGCTGACCAGAGCCAAGCTAGTAGTGCCTGCACCTTTGATGGGAACACCAATGAAGGGGTGATGGATCGCAATGAAGAGATGGTAAGTGAGCTTTTGTGTGCAAGCGCAATGGACAGCGTACTTGTTGGTCCAAGCGAGGAGACCATGGCCGGGTGGGGATCCCATGATGGAGATAGTGGGGTCATCGGGGGCACAACTGTGGAGGAATTGGTGCCATCTCAAATGGACAAGTTCTTGGACTGGGACATGGAGATCATGGAGGCCAAGTTGTGGGACGAGGCAGGAGACATATGGCCGTGGATGTGGGACAGTGAGAGTAGGGAGTGGGGGTTCCATGGCGTGGATGACAGTGGATCCCAAGAAGAGTCACTGGATAGCTGGCTCACC
>Ma10_g04920.1
ATGGCCCCCTACGAACTGCAGCACGCAGGTGAAATGGAGTTGTTCCCTGCAGCACCACCTACCTTTCTTGCAGTTATGGAGGGGCATGAGAATCCTGAGAATGGAAAGAGCTACAACAAAGGCAAGGAGGAAGAAGGTGGTCATGGTATCATCCATGAGACGGAACAGCAGCACAAGCTATGCGCCAGGGGCCATTGGAGGCCAGCCGAGGATGCCAAGCTCAAGGAGCTTGTCTCTCAATATGGCCCCCAAAACTGGAACCTGATTGCTGAGAAACTCGAGGGAAGATCAGGGAAGAGCTGCCGACTGAGATGGTTCAACCAGTTGGACCCAAGGATCAATAGGAAAGCATTCTCCGAGGAAGAAGAGGAGAGGCTTTTAGCTGCCCACAGGCTTTACGGGAACAAATGGGCACAGATCGCCAGGCTCTTGCCTGGCAGGACAGACAATGCAGTCAAGAACCATTGGCATGTGATCATGGCCAGGAAGCAGAGGGAGCAGTCCAATGCTCGTAGGAGCCGAAACCCACCTGCTCGCTCCCCCATCTTTTTCCCATCTCAGGCCCAGGCCCTCCCCAGGAGGAAGGAGGTCAGCACCAGCAACAATGCATGCAGTGGTGAATCGGGCATCAGTGGCACCAGAGATGAGTGTGATTCCACTTGCACGGACCTCTCTCTCAATTCCCTCACCAGCAGGATTGCTCCCAGCTTCCTCAACAGACGAAGAAGTCCCTCCCAGCAGCCGCATTCTTTTGACATGCTCGATGGGTCAGATGAAAAGGTGGTGGCAGCAGCAAGAAATGCATCTTATGAGAAGCTGGGTGACTCCGGTGGTAGCTTTTTCTCTCATGGCGCTCGACCGGTGGCCTACCACATGCGCAATGCCTTGGCTCATGGTCAGAAAAGACATGGGAGGGAGAAAACTCGGCTGCCCTTTATAGATTTCCTAGGTGTTGGAGCAACA
>Ma06_g08100.1
ATGCCTGCGAGAAGAAGTGGGGGTAAAGGACAGAAGAAGACCAGCGTGGTCAAAGGCCAATGGACTGCTGAAGAAGACAGATTGCTGATAAGTCTGGTGGAGCAGCATGGATTGAGGAAGTGGTCTCACATTGCTCAGATGCTGCATGGAAGAATAGGAAAGCAATGCAGAGAAAGATGGCACAACCATCTGAGGCCAAACATCAAGAAAGATACATGGAGTGACGAGGAAGACAAGATTCTGATTCAAGCTCACACCGAAGTAGGCAACAAATGGGCTGAGATCGCCAAGAGGCTCCCTGGGAGGACGGAGAACTCCATCAAGAACCACTGGAACGCAACCAAGCGAAGGCAGTTCGCCCGGCGGCGGTGCCGCAACAGGAAGAACCCCAAGTCCGGCATGCTCCTGCAGAACTACATCAAAAGCTTGGCCCTGAGCTCCGCGCCGTCCACAAGGAGGCGCAAAGCCAGCAGCGGAAACTCGAAGGCGGCGACGGCGGGCGCGGTGGAGGAGTTGAGCGCTGCCGCAGATGCCTCCCCGAACAGCGACGATAACTTGGTCCCTGCATGCGACTTCAGCGACGTCATGGCCAGCCTGCTGTTCGACGAGGAGGAGGAGGAGGAGAAGGCCGTCCCGTGTGAGAGTTATGACTTCGGTTATTTCTTGGACCAGCTCGGTTGCGGTGCAGACGTTGACAAGAGCTTGCAGACGGAGGTGGAGGTGGAGGTGGCGATGGAGTGGGAAGACATGGCAGCCATGCCGCTGTGCTGCGAGGACATGAAACCGGAGATGGACCTGCTCGAGATGCTCTCTCAAAGTAGCATGCAG
>Ma05_g18710.1
ATGAGTACACCAACATGCAGCGAAGAGGTTGGCGTGAAGAAAGGCCCTTGGACACCGGAGGAGGACATAAGCCTGGTCTCCTACATCCAAGAGCATGGTCCTGGAAACTGGAGGGCTGTTCCTGCCAATACTGGGTTAATGCGATGTAGCAAGAGCTGCAGGCTCCGCTGGACAAACTACCTTAGGCCAGGGATCAAGCGCGGCAACTTCACCGATCAGGAAAATAGAATCATAATCCACCTCCAAGCTCTTCTAGGCAATAGATGGGCAGCCATTGCCTCTTATCTCCCTCAAAGAACAGACAACGATATCAAGAATCACTGGAACACCCACCTGAAGAAGAAGCTCAGGAAGACTGACATCCACAAGGCAAGGCGAGCTCTGTGCGAGGCCCTGTTGATCGAGAAGCCAGCGGATTGCGCGTCGGATGACTCGAGCAGGACGGCGTACGCGTCGAGCGCCGAGAACATCTCCCGGCTTCTCGAAGGCCGGACCGGGAATCCAGCCGGGGCTACCGACGCAGCCGACGGGGCGTCGACGACGACACAGGCCGATTCGGCCGCATCGAGCCAAGGAACGGCCAGCACATCGAACTCCGTCGTGTCACGGCAGCCATCATCTTATCAAACGCCATTTTCGCTGTTGGAGTCGTGGTTGTTTGATGAGACGGTTGCGCAAGGGTCAGAGAACCATGGCAACGGACGATGCTGGTGCCTTAGAACATACCATTATCTACAAAAGTTGCCTTCTATTTATATGTCAAACGGCATAGAGCCAAAAAAAAAACACCAGCTTATGTCCCACATTATAAATAAATCAGACAGATTCACAAAGAAGCATTTCTTAACACAGCAGATAAATATA
>Ma02_g24520.1
ATGTCTGAGAAAAGAGCATCATCATCATCGTACGACAGAATCGAGCTGGGAATGGAGCTAAGGCGAGGGCCATGGACTCTAGAGGAGGACACCCTCCTCATCCACTACATTGCTTGCCATGGCGAAGGTCGCTGGAATCTCTTAGCTAGATGCTCAGGCTTGAGGAGAACCGGTAAGAGTTGTCGGCTGAGGTGGTTGAATTACCTGAAGCCGGACATAAAGCGAGGCAATCTCTCCCCCGAAGAACAGCTCCTCATCATTGAGCTCCATGCCAAGTGGGGAAACAGGTGGTCTAGGATTGCACAGCATCTACCAGGGAGAACAGACAATGAGATAAAGAACTACTGGAGGACTCGAGTGCAGAAGCAGGCGAGGCAGCTCAAGATCGACGCCGACAGCACGACGTTCCGAGATGCCGTGCGCTGCTACTTGATGCCGAGGTTGCTCGAGAGGACGGGCTCCTCCCAAGCCGCGCCATCATCTCTGGATGCCGTTAGCATCTCTGCAGCAACGACAGCAGCGGCCGACCAAGCCCAGCAAGCTTCTCTCCATGACATCTCCGATGCCAGCATGCGATACTACGAGCCACCGGGAGCGGAGATTCGCAGCCCGAGCAGCTCGCCGTGCTCCACAGTGCTCCCTCGACTCCCAGCCACCATGGCCGAGGCGGATGTCGTCACCTTCGACCCATTCTCTAGTGGCTACTCCATGAACGACGCCTACGACCTCGACACCTGGGACATAGCTTTGATGTCAGCATCATTGCCTAGCTATGCAGCCTCCGATTACACGGTATGTAACAATAATTGCGGCAGAAACACCGGCGATAGCTTGTGGAGCATGGATGAGTTACATGATATGCTTAAAAAGCTTACC
>Ma04_g35350.1
ATGGGGCGAGGGCGCGCACCATGCTGTGAGAAGATTGGGCTGAACAAAGGCACATGGACGGAAGAAGAGGACATGAAGCTGATAGCTTACATCCACAAGTACGGGCACCAGAACTGGCGTGCGCTCCCCAAGCTTGCTGGTCTGCTGCGATGCGGAAAGAGCTGCCGCTTGAGGTGGACTAACTACCTTCGCCCCGACATCAAGCGAGGCAACTTCACCAAGGACGAAGAGGACACCATCATCAAGCTGCACGCTTTGCTAGGGAACAAGTGGTCCAAGATCGCGTCCTTCCTTCCCGGGCGGACCGACAACGAGATCAAGAACGTGTGGAACACGCACCTGAAGAAGCGTGCGGCGTCGGGAGAGCAGCAGCCGGTGACGAACGGCGCGTCCACGTCGACGGGCGATCGAATGGCCGGCGCGATCGAGATCCCCGTCGACCCGACCGTCGACATGTTCGTCATCTTAGACGATGCTCTTTCGACGTCGATGCAGAGCAACGAGATGGAGGACAGCGTGTTCCTGGAAACGTTGGGCGTCCGACAGGATTCCCTTTGGACGTCGCCGCAGAAGCAATCCCGCGGCTCGGTGGCATCGGTGGGCACCGACGGTCCGTCGATACCTGACGTGAGGCAGCCGGAGGCATGCGAAGAAGCCGATGGCACGAGAAGAGATGGGCAGAGGGAAGAGTGGTTGGATTACTTGGAGAAGGAGCTCGGACTGAGGGACGAAGGGGAGGCATGGGATCGCTGGGATGAGATGGAGGGTGATTTGGTGGCCACTTTTCTTCAGGATGATATCTTCTCTCCATACGAT
>Ma08_g11120.1
ATGGGGTGCAGGACATGTGGAAGGCCAGAGGTGAAACATAGGAGGGGATTGTGGTCGCCGGAAGAGGACCAGAAGCTGAGGGAGTACATCCTTAAGCATGGCCATGGTTGCTGGAGCTCGGTTCCAGCCAAAGCTGGGCTGCAACGAGATGGGAAGAGCTGCAGATTGAGGTGGATCAATTACCTGAGGCCAGGACTGAAGCGTGGTAGCTTCTCTCCCGACGAGCAGGAGACAGTCATGAAGCTTCATGCTGCGTTGGGCAACAAGTGGTCTCTGATCGCAACGCATCTTCCTGGGAGGACAGACAACGAGGTGAAGAACCACTGGAACTCCTACCTGAAGAAGAAAGCCGTCGAGATCGATGGATCGACGTCGTCTTGTTCCTCCACATCTTTCACGGCATCAAGCTCTCAATCCTCCATGATCGAATCACGTGTCCCTGAAAACCTCAACAACGAAGTCCCATTTCCGGCCTCTTCAGAGGATGGGTACTCATCCTTGTTCGTCTCACAGCTCACCAGCCATGGCTGCTCATCTTTTGGGACTCCACAACCTCCCGTCGCCAAGGTCATATTTGCTGACTGGTTACCAGCAGACCATGCAAATGACCACATCTCATCATGTTTCCTCGAGGAACACCACCAATTGTGCCAGGAGACACTCCAACCTAAATCCTCTCAAGCTGCCTTATATGAAGATTGGAGATATCTCAGTGGCCACAACTTGTCACATTCAGATATCTCAGGTGTCGAAACCTTGCAGGTGGATGAAACATCACAATCTGAGATGGAGAAACGATGGGCAACTCATCAGATCCTCTTTCCTTGGTTCGAT
>Ma09_g24640.1
ATGGGAAGGTCTCCGTGCTGCGAGAGAGCGCACACCAACAAGGGAGCGTGGACCAAGGAGGAAGACGACCGCCTCATCGCCTACATCAGAGCCCACGGCGAGGGCTGCTGGCGCTCGCTCCCCAAGGCCGCCGGTCTTCTCCGCTGCGGCAAGAGCTGCCGCCTCCGGTGGATCAACTACCTTCGGCCCGACCTCAAGCGTGGAAACTTCACCGAGGAGGAAGACGAGCTAATCATCAAGCTCCACAGTCTTCTCGGTAACAAATGGTCTCTGATCGCCGGAAAGTTACCTGGGAGAACGGACAACGAGATCAAGAACTACTGGAACACGCACATCAGGAAGAAGCTGCTGAGCATGGGGGTGGATCCTGCCACCCACCGGCCGATCCACGACAGCGCCGCGACCATAACCGCCGAGACATCGGCACGGCGGCAGCACCATCGACCACCGAAGTGTCCAGACCTCAACTTGGAGCTTTGCATAAGCCCTCCGTTCCAACAAGCTCCTTTGCACCCCATC
>Ma04_g22930.1
ATGGGGAGGGCTCCATGCTGTGACAAGGCTAACGTGAAGAAGGGTCCTTGGTCACCTGAGGAGGACTCCAAGCTGAAGGAGTTCATAGAGAAGCATGGCACCGGTGGGAATTGGATCGCTCTCCCTCATAAAGCAGGGCTGAAGAGATGTGGGAAGAGTTGCAGACTTCGATGGCTCAACTACCTGAGGCCCAACATAAAACATGGGGAGTTCTCAGAAGAAGAAGACAGAATCATCTGCAGCCTCTTCGCCACCATTGGAAGCAGGTGGTCTGTCATCGCTTCCCAGCTCCCAGGCAGGACGGACAATGACATCAAGAACCACTGGAACACCAAGCTCAAGAAGAAACTCCTCGGAATCGCTCCTTCCCAAAGGAAACCACAAGGCTTTCCTGCAACCTCCCATGACATGTGGAAGTCCTTCCCCACCGCCGCGATCTCTAGTGATCTCTTGCAGGTTCCATATCATCAGCATCATACGATCACCTTCAGCTCACATGATGGCAGCTGCACTCGGTTCAGCGATGTCAAAGATGGACTAGAAGATATCTATGGTGCTATGGAAGGCAACAAACTGTTTCTTGAAGGAGGGTGTCAGGTAGATAACAATGGACCGGAATACAACCATGAGGAGATCAAGCAGCTTCTGATCTCTACCTTTGGGCACTGCAACAATGGCAGCATGAACAACAACCCTATAGCCAATACGTTTCTGACTGCAAACATGAAAAGGTCAGATCTTGATGATGAATATGTTTCCCTG
>Ma11_g21730.1
ATGGGGAGGTCCCCCTGCTGCGACGAGATTGGGGTGAAGAAGGGGCCATGGACGCCGGAAGAGGACAAGCAGCTGGTGGAGTACATCCAGCGGCATGGCCATGGGAGCTGGCGGAGTCTGCCGAAGATGGCCGGGCTGAACCGGTGCGGCAAAAGCTGCCGACTCCGGTGGACGAACTATCTCCGTCCTGACATCAAGCGGGGGAAGTTCTCGGAGGATGAGGAGCGGATGATCGTCCACCTCCACTCCATCCTTGGAAACAAGTGGTCCACCATTTCCAAGAGTCTACCGGGAAGGACGGACAACGAGATCAAGAACTACTGGAACACCCATCTCAAGAAGAAGCTCCTCCTCATGGGGATCGACCCTGTCACCCACACACGAAGAACCAACGTCGACCTGCTCACGATCCTTCCTACTCTCCTTGCTGCCGCCACCAACCTTGGAAACCTGGGCGACCCATTGAGCAATGCTCTCCGGCTTCAAGCAGATGCCGTGCACTTGGTCAGGCTCCAAACGCTCATCCAAGCCATGAGTACCGCTGCTCCAAACATGGATGCCATGAACCCCTCGAGCTCCGCCTCCCTTGGCACCTGCTATCAGTTTGATGACACCCAGCTGAACCAGCAACTCGAGGGACTTGCCAATGTCCCTCTTGCCCAAGGAGCCACTGGTTTCCCGTGTTTGGCCAGTCCATTCGAGGAACAGGAGAAGGTGACACATCCCGAGGGCTCATCCGTCACGACGGGAATCAAAACGGAGGGTCACAATGGCATGACCAACCCAGAGTCCAGCTCCTGTGCCGCCACAACAGCTCTTTCCACCCAGTCACCGGTTCCATTTCCCCAAGAGAGGATAGCCACGGACTGCATGCAAGATCCGATCAGCTCGCCTGCTTCAATCCCGTTCCAGGATTGGTATGGACTAAGTGCAGGTGGATCTAACGACGATATGATCTGCTGGAAAGATATTCTAGAG
>Ma11_g21820.1
ATGGTGAAGAAGACGCAACGAGGGAACAAGGGTGTGGTCGTCGTGGCGAATAGAGGCGCTTGGATTGCTGAGGAGGACCAGAAGCTGGTGGAGTACGTCAGAATCCATGGCGACAAGAACTGGAGAACTCTCCCCGCCAAAGCTGGGCTGAATAGATGCGGTAAAAGCTGCAGGTTGAGATGGCTGAACTATCTGAGGCCCGGTATCAAAAGAGGCAATATATCGGAAGAGGAAGAAGACCTTATCATCCGACTTCACAACTTACTTGGGAACAGATGGTCTCTCATAGCGGGAAGATTGCCGGGCCGAACAGACAACGAGATCAAGAATTACTGGAACGCACACTTGGGCAAGAGGCCGTTGACCATCGAGGACCTCAACCTCAAGTTGAACAAGCGGCTCGAGGGCACCGGTGGCCTCACGCGCCCTCTCCCGACCCGCATCCTGGCGTCGAGGCGTGACCTCGTCGCCACGGCCATGGACCCGGGCGGTGGTGGTGGTGGTGGCGCTGCCGCCGAGCAGCTGCACTCGGAGTTCGACTTGGAGCGGCTTCTCAGCTTGATCACAAACCTGGATGGGAGTAGCAGCACGGGGAATGACGTCGGAACAGAAGCCGATGGCAGCGGAAGCACGCTGGAATTTGAGTTTGATGATCTGGACAAGTTCATGAACTACGAGGATGATATCGGGTCCTACCTTCTCAAC
>Ma09_g25010.1
ATGGGGAGAGCATCTTGTTGCGACAAAGTTGGAGTGAAGAAGGGGCCGTGGACGCCTGAAGAGGACCGCAAACTCATCGACTACATACAGAAGCATGGACAAGGGAGCTGGAGAACTCTTCCCAAGAAAGCTGGCCTTGCAAGGTGTGGCAAGAGTTGCCGGCTTCGGTGGACGAACTACCTGCGGCCGGACATTAAGAGAGGGAGGTTCTCATTTGAAGAGGAAGAAGCAATCATTCAACTACATAGCGTTCTGGGGAACAAATGGTCGAAGATTGCTGCTTGCTTGCCGGGAAGAACAGACAACGAGATCAAGAACTACTGGAATACGTGCATCAGGAAGAGGCTCCTCAGGATGGGAATTGACCCTGTGACTCACACCCCTCGCCTCGATCTCCTTGACCTCTCTTCGCTTCTTGCCTCCTCCTTGTGCAACCCAGAGTCGCAGTTCGACTTTTCTAGGTTATTAATAGGCCCCGAAACCCTCGCCAACAGCCATCAGCTCAAGATGGCGACAGACCTCCTATCGTCTCAACGCCAAAGCTCAAACATCCTTTGTCAAGGACTCCAAGAACAACCATACCTGTTGGCTTCCTTGCAGGAACAGCAGCTACGGCTTTCATCTCAACAGCTATCTACTTGCACCCTTCCAAACGAGCCATTCATTGATGAGGCACTGCTGATGCAAGCCAGTGCGGGCCAGTTCCAACCAGCTACCGATTCCAATCACTGGACGAGCGTTAGCTATCAAAGTTTGGACCCATCCTTCACCCAACTGGTCACGGAAACCTCCAATCTGATCTCCACAGACGGGCAGGGCTACAACCTGACTTCTCTTTTGTCGACACCTGCGTCAAGCTCCCTGAACTCCTCATCGACATACACGAACGGCAACCAGCTGAAG
>Ma11_g00330.1
ATGGTGAGAGCTCCCTGCTGTCAGAAGGTGGGTCTGAAGAAGGGGCCATGGAGTCCGGAAGAAGACCAGCTTCTAATGGATTACATCCAGAGAAATGGCCACGCAAATTGGCGAGCTCTGCCCAAGCAAGCTGGACTGTTGAGGTGCGGGAAGAGTTGCAGACTGAGATGGACGAACTACCTGAGACCAGACATCAAACGAGGCAACTTCACCGAGGCGGAAGAAGACGCGATCATAGGCCTGCATAGGGAGCTCGGAAACAAGTGGTCTGCGATAGCTGCGAGGTTGCCAGGCCGAACCGACAACGAGATCAAGAACGTCTGGCACACCCACTTGAAGAAGAGAGCAAATCCGGAAGAAGCAACACAGGAATCAAAGAGAAAGATGAAGCGCAATGCCAAGGCCAGTTCTGAATCCGAACAAGAAGAGGACCTGCAACCGGCATCGCCGAAGGAAGAAGAAGACGGCTTTTCGTCGGAAAAGGTTGAAGGCATCGATGAGAGCTTCTGGTTGGAAGCATTGTCGATTGACGAATTCGCAGCAATGGAAGCCCCTTGTGCAGCTGCAGCCAGCAGCAACACTCTCAGTTTGTTCAGCTCGACCAACAGCTGTGACATGGAGTTCTGGTTAGATATCTTCGTCAGGGAAGCTGAGTTCTTAGAGAATTTGCCACCACAAATCAATCCTCCAGACATTCGAGTAGTC
>Ma08_g01760.1
ATGGTGATGGTGGAGGAGAGCGACAAGGGGGAGCAGAGGGTGAAGGGGTCGTGGAGCCCGGAGGAGGACGCCGCGCTAACGAGGCTGGTGGAGCGGCACGGGGCCCGGAACTGGTCGCTGATCAGCGCGGGGATCCCCGGGAGGTCGGGGAAATCGTGCCGGTTGAGGTGGTGCAACCAGCTCAGCCCCTCCGTCCACCACCGCCCCTTCACCCCCGCCGAGGACGCCACCATCCTCGCCGCTCACGACCGGTACGGCAACAAGTGGGCCACCATCGCCCGACTCCTCCCCGGCCGCACCGACAACGCTATCAAGAACCACTGGAACTCCACCCTCCGCCGCCGCCGCCGCCGCGCGACTCCCGTTGCCCCATCACCCTCGTCCTCGCCCCTCCCCCTCTCTTCCTCATCTCCGATCGCCACCGAGCCGGACTACTCGGATTCGGGCTCGGCCAGGAAGCGGCAGCGCTCGAGCGAAGACGCCAACGGGGGCGGATGCAGCTCGTTGGCGGCTGACCCCACGACGTCGCTGTCGCTGAGTCTGCCGGGCGACGGCGGGGGGGCGGAGAGAAGGTCGGACGGCCCGCTTGGAGATGTGGAACGGCTGAGGGACATGTGCTTGGTGTCGATAATGCGGCAGATGATCGCGGAAGAGGTGAGGAGTTACATCGACAAGCTGCGATCGCCGGGCGCCGTCGACGATACGGTCTCCGTTGTCGTAAAGGCCGAGCCCCCCTCCGATCGGCAGAAT
>Ma04_g26220.1
ATGGGGAGGCACTCTTGCTGCTACAAGCAGAAGCTGAGGAAAGGGTTGTGGTCTCCGGAGGAGGACGAGAAGCTTGTGAAGCACATCGCCAAGTATGGCCATGGCTGTTGGAGCTCTGTCCCCAAGCTAGCAGACCTGCAGAGGTGCGGAAAGAGCTGCAGATTGAGGTGGATCAACTACCTGAGGCCTGATCTGAAGAGGGGCACCTTCTCGCAGCAAGAGGAGAAACTCATCATCGAGCTCCATGCAGCCGTCGGCAACAGGTGGTCTCAGATTGCGGCCCAATTGCCGGGAAGAACCGATAACGAGATCAAGAACTACTGGAACTCATGCATCAAGAAGAAGTTGAGGCAGAGCGGCATCGATCCGAGCACCCACAGACCACTCAGCGAGGTCGAGGGAGGAGACGACAAAGAAGCCATGGCCAGCGGCAGAAGCTCCACCTCCGCACCACCACCATCCCATACCATCGAATGCACTCCTCTTCTACAAGCAAATGATGTTGTTGTTCCGTCATCGATCTCAATCTCCGTGCCAGACCTCCGGTGTTTGGAGGCCGGCAGTTGCAGCAACACCAGCGCAAACAGTGCCAACAGCAGCAGTGAGTTCGAGCTGCAAATCAGCAGCAGCCTCTTCGACGGCAGCATCTTCCAGTGGTTGGAGTTGTTTCCAAGCAAAGGCGCCCAGCACCATTTCGACGGCGAGCCGGAGGATCTGAAGTGGTCCGAGTACCTCAACGGCACCATCGGCTCCGATGATGGATTGCTCGGAGAGATAAAAAAGGACACCCTTTTCTCCTCCATTTCCTTTTCAGATGTTCACATCATTAGTTACTTTCACAAGATTATC
>Ma04_g11930.1
ATGAGAATGGAGTACAAGAGCTGCAAGCAACCAGAGGTGAATTATAGGAAGGGGTTATGGTCACCAGATGAGGATCAAAAGCTCAGAGATTACATTCTGATGCATGGAGTCAGCTGTTGGAGTGCAGTTCCTGCCAAAGCTGGCTTGCGACGAAACAGGAAGAGTTGCAGACTGAGGTGGATCAATTACCTCAGGCCAGGTTTGAAACGCGGAAAACTTTCTCTGCAGGAGGAGGAAACAATTCTGAAGCTTCAGTCCAAAATTGGGAACAAGTGGTCACTAATAGCACTGCATCTGCCTGGAAGAACTGATAATGAAGTGAAGAACTACTGGAACTCCTACCTGAAGCAGAAAACCTCAAAACCTCAAGAATCAGACACTCATAGCTTGAAGCACTCAGCTCTAAATCTGTCCATCCCAAGGCTTACCAAGCTTGAAGAACAAAATGACCATATTCTATCATGCCTGGAGGACTCCGAACAATCTGTGACTCCCAGCACTGGTGATGGCTCCCCAAAAGGGATGGCAGCAGATCACCTTCCTAAGGTTTTATTTGCTGATTGGTTTTCCTTTGAACAGGACAACTGGGAAAGCTTGTTCAACCTGGATGATGTGAGATCTTCACAAGTTGATGATGCCATTGTTCTCAATGGATTCAAATTTAGCAACACTTACAACGACTTT
>Ma10_g13000.1
ATGGCTTCTGATGAACCCAAATCCATAGGTGACATGGGATTGTTTGCTCCACCACCACCTCCATCTCCGGGGGCCATGGAATGTTTGGGTGGTGAACGAGCTTGGGGGTTTCAGGGTTTGGCAGGGGGGAAAGACTATCATGAAGGTGAGCAGAACAGCAGCCTAGGTGAGGAAGCTGAAGGTGGTGATGACACCAACCATGAGAGTGGCCAGCAGCACAAGCTTTGTGTTAGGGGTCACTGGAGGCCTGCTGAGGATGCGAAGCTCAAGGAGCTCGTGTCTCAGTATGGCCCCCAGAACTGGAACCTGATTGCTGAGAAGCTAGAAGGAAGATCTGGGAAGAGCTGCAGGCTGAGGTGGTTCAACCAGTTGGACCCAAGGATCAACAGGAGTGCCTTCAGCGAGGAAGAAGAGGAGAGGCTTTTGGCTGCGCATAGGCTTTACGGCAACAAATGGGCACTGATTGCTAGGCTCTTCCCTGGCAGGACAGACAATGCAGTCAAGAATCATTGGCATGTCATCATGGCCAGGAAGCACCGGGAGCAAGATGAATCTGCTTCCACTTGCACAGACCTCTCCCTCACTTCCTTCACCAGCAGGGCTTTCCCAAACCTCCTCTACAGATCCTGCCCAACCTACCAGCCAACACATCCCTGTGATATCTCCATTGGTATCAAGAATGGATGCCACGACAAGTTTGGTGATGCTGGTCGTGGCTTTTTCTCTGGAGTTGCTCCCATGGAGTTGGTTCCTGGGGCTGATCAAGCTGCTTACTCTTGTTCAACCACGGAGGCCTCAGCGAGTGGCACAGTGGTCTACCACAGGCGCAATGCTTGGCCCCAAGCTGAACCTGATCATGGAAGGGAGAAGATTAGGATACCCTTCATAGATTTCCTAGGTGTTGGTGCAACA
>Ma02_g15770.1
ATGACGGGCGAGGAAGGAGGAGAGCCATCGACGGTGGAGCAGGCGGTGGCGAAGGGATCCGCCGTCGGAGAAGGGGGGAAGAAGGGGGGAGGCAGAGGAGGAGAAGGGCTGAAGAAGGGGCCGTGGACGCCGGCGGAGGACGCGATTCTGGTGGAGCACGTGCGGCGGCACGGGGAGGGGAACTGGAACGCCGTGCAGCGGCACAGCGGGCTGGCCCGCTGCGGCAAGAGCTGCCGACTCCGCTGGGCCAACCACCTCCGCCCCAACCTTAAGAAGGGATCCTTCTCTCCCGAGGAGGAGCTCCTCATCCTCCGCCTCCACGCCCAGCTCGGAAACAAATGGGCCCGCATGGCTGCCCAACTGCCCGGAAGGACCGATAACGAGATCAAGAACTACTGGAACACCCGCCTCAAGCGGCGCCAACGTGCTGGTCTACCTATCTACCCACCGGAGATGCACGACGACGCCAGATTAGACGGCCACCACCACCACGACCCGCAGCGTCAGGTTAATACAACGTCGCCCGTAACGCTTCGGCAGCTCGCCGCGGAGCTCCCATCTCTGCAGCTGCCCCCGTTGGTGGATCCCATCGCCTTCCGCCCTCTGTCGGGAATCACTCTCTCCCCGTTCCCGCAGAATCCATTCGCCTCTCAGCTAGGTCTCGGGTTCCCGCCCTCACCCGCCTCCCAGCCACCCACCCCGACTTCTCTGTTCCAGCCGCCGCAGCAGCTAGGGTTGGGGAATTACGCTATGAATCAGCCGCCACCATTTTCGCCGGCGTTTGCCGTCAAAATGGAGCTCCCTTCATGCCAATTGTTCGCTGAGCCCGTCGGCCGCAGCGACGAGCCGAGCAGTTGCGGCCTATTAGAGGCTCTGCTGCAGGACACGCAAACCATAGAGGATATGAAAATTGCGGAGCTCTTAGAGCTGCAGGAGGCCGACGAGGAGGGCACGAGGTGGGAACAGCTTTTCTGCGATCGCGGTAACGATGGGGAAGGGATTAAGGAGACTTCTCAGGGCTGTTCTTCTGCCAAGTTCGAAGGCTTCGATTGCTGCATGGGAACAAAGATCAAAAGTGAGCAACCGGGCGATGCTAGTCTTGCGAACGATGACATAGCCACACTTCTTGATATCCCGGTATCGACGATGTCAATGATTCCTGACTGGTGCAATAGCGATGGCAGGGACATTTCCAACGGGCAGTCATTGGTCACGACGAGCGATGAAATCGGGCTTGACATACATCAGTTGGCTTCTTCCCTCTCCGCCGGATCCACAGAGCAAGACTGGAACATCAGCTTGTGGCCATGGAACAATATGCCAGGAATCTGT
>Ma03_g08300.1
ATGGAGTTCCAGGGAAGGGCTTGCGGCTCCGCCACGCCGCCATCTGAGGAGGAGATGGAGCTGAGGAGAGGGCCGTGGACTGCGGACGAGGACCTCATACTGATGAACTATGTCACTGCCCATGGCGAGGGACGCTGGAACTCTCTTGCTCGCCGCGCAGGTCTGAGAAGAACAGGCAAGAGTTGCCGGCTCCGATGGCTCAACTATCTCCGCCCCGACGTCCGGCGCGGCAACATCACCCCGGAAGAGCAGCTCCTCATCCTCGAACTCCACTTTCGCTTGGGGAACCGGTGGTCGAAGATAGCGCGGCACTTGCCGGGGAGGACCGACAACGAGATCAAGAACTACTGGAGGACGAGGGTGCAGAAGCACGCGAAGCAGCTGCGGTGCGACGCTCGGTTATCATCGCCTCCGGCGTCGGAGAGCGTCACGGAAAGCCGCGGGATTCAGGGGGTCGGCGTCGACTGGATGCAGGGGGCTCAGCCGCCGAGCCCCGGCGGGTACGCCTTCTCGGGCCTGCCGGACGTCGACCAGAGCGGGTGGGGGGAGAGCTTGTGGAGCGATAAACCTTACAATTTATTTCATGATGTGAGTAATGCCCATCATTCAGCAGCAAAAGGATACTCTGATTGCTGCAGGACTCAATTGTATTGGCTGCAGTTAGCCTCATACATGAAGAATCTGCTGCAGGAGCCTTCTCAGAAAAGTCATTTAGATTTGAATTTAAGAGATCATTACAGGATTGTCTTGACAAGTCTTCAAGCACTGTTTAAGACAAAAAGGGGCAGGTACCGGTGCCCAAGAGCTTTGCTCTGCTTCTGTTCTGCATTTACATGGCAACAGTTCAGTTCGAGACCAGTA
>Ma03_g23170.1
ATGGGCAGGTCGCCTTGTTGCGAGAAGGCTCACACCAACAAGGGAGCATGGACGAAGGAAGAGGACCAACGGCTGGTCGCCTACATCAAGGCTCATGGCGAAGGATGCTGGAGGTCGCTCCCCAAAGCTGCAGGTCTCCTTCGTTGCGGCAAGAGCTGCCGCCTTCGGTGGATCAACTACCTGCGGCCTGGCCTCAAGCGCGGCAACTTCACCGAGGAAGACGACGAGCTCATCATTAAGCTGCATGGCTTACTCGGAAACAAGTGGTCTCTGATCGCCGGGCGCCTACCGGGGAGGACGGACAACGAGATCAAGAACTACTGGAACACCCACATCAAGCGCAAGCTCATCAGTCGCGGGCTCGACCCCAAGACTCACCTTACCATCGGCGGCGACGGGCACAGCAGTGTCACGAGCATGGACGAAGAGCGCTGCCCCGACCTCAACCTCGACCTCACCATAAGCCTCCATGGCGGTTCTCCGAAACCTCCAGCAGCCGAGGCTGCGACGCCGGCATCAGGGCCAGCTTGCGCTCAGCTCATCTGTTTGTGTTACCATTTGGGTCTGCAAACCAGTGAGGCATGCAGTTGCCAAGCAAGTCCTGATCTCCAACATGTTCTTAGATTCTATAGACCATTGGAAGAAGGGCAA
>Ma08_g34230.1
ATGGGGAGGTCACCGTGCTGCGAAAAGGCTCACACCAACAAGGGGGCGTGGACGAAAGAGGAGGACGACCGGCTCGTCGCCTACATCCGAGCCCACGGCGAGGGCTGCTGGCGCTCCCTGCCCAAGGCCGCGGGCCTCCTCCGCTGCGGCAAGAGCTGCCGCCTTCGCTGGATCAACTACCTCCGCCCCGATCTCAAGCGCGGCAACTTCACCGAGGAGGAGGACGAGCTCATCATCAAGCTCCACAGTCTCATCGGGAACAAGTGGTCGCTGATAGCTGCGCGACTACCCGGCAGGACGGATAACGAGATCAAGAACTACTGGAACACCCACATCAGGAGGAAGCTGCTGTGCAGGGGGGTGGATCCCGTCACTCACCGGCCGGTCAACCGCCATGAGGAGAAGAGCAGCAGCGTGGAGTGGTCCCCCGACCTCAACTTGGAGCTACGTATAAGCCCTCCTTTCCAACCGCAAGAAACTCCGGTGCCGGAAAAGAGGGACGGAGAGCAACTCGGAGGCCTTTGTCTTGGATTGCAGAAGAGCCAGATGGAGTGCCACTGCAGAGACTTCCTTGGCCTCAGCACTGGCATACTGGACTACAGAAGGCAA
>Ma05_g24840.1
ATGGGTAGGATTCCATGTTGTGAGAGGGAGAACGTGAAGAGGGGCCAGTGGACGCTGGAAGAAGACAACAAGCTCGCCTCTTACATCGCCCAGCATGGCACACGAAATTGGCGACTCATCCCCAAGAACGCTGGGTTGCAGCGATGTGGGAAGAGCTGCCGGCTGCGGTGGACGAACTACCTTCGCCCGGACCTCAAGCACGGAGAGTTCTCTGAGGCCGAGGAGCAGACCATCGTCAAGCTCCATGCCGTCGTGGGAAACAGGTGGTCGCTGATAGCAGGCCAGCTGCCCGGGCGCACCGACAACGATGTGAAGAACCACTGGAACACCAAGCTGAAGAAGAAGCTGTCGGGGATGGGAATCGATCCCGTGACACATAAGCCGTTCTCCCATCTCATGGCGGAGATCGCCACCACCCTGGCGCCGCCCCAGGTGGCGCACCTTGCGGAGGCCGCCCTTGGCTGCTTCAAGGACGAGATGCTCCACCTGCTCACCAAGAAGCGCACCGACTTCGCCTCGGCGCCGCCCGCAGTCACAGGCAACGCTTACACTCCAGAGAGCACCGGCGGTAGCAAGGAAGAGACCATAGAGAAGATCAAGCTGGGGCTGTCCAAGGCCATCATGCACGACCCCAACGCGGACAAGGTCTGGACCATGATGGCTTCTGCGGGTGAGCCGTCCGATGGCCTTGCCGGGTTGGAAGAGACGTACCCGACGTTGAACGAAGGGTTCCGATACGACGGTCCTTCATATGGCAACGAAGGGGAAGGATCAGCGTGGAGCCAGAGCACATGCACGGGCGGCGCGGCCGCGCGAGGTGGTGGCGGATTGCATGACAAGGTTGAGGATGACAACGGAGAGGAGGCCGAGGGTGGAAAGGCCGAACACAAAGTCAGTGCTGCCGGTATGTTCACCTCGGAGTGCGTTCTGTGGGATTTACCTGATGATCTGATGATTCATCCTATCGTG
>Ma04_g18740.1
ATGGTGAGAGCACCTTGCTGCGAGAAGATGGGGCTGAAGAGGGGGTCATGGACTCCGGAGGAGGACCAGATTTTAGTAGCTTACATCCGGCAGCACGGTCATGGGAACTGGCGAGCTCTGCCGAAACAAGCCGGGCTTCTGAGGTGTGGGAAGAGCTGCAGACTCCGGTGGGTGAACTACCTGCGACCTGACATCAAACGAGGCAACTTCACCAAGGAAGAAGAGGAGACGATCATTAGATTGCATGAGGACTACGGGAACAGATGGTCTGCGATTGCCACGAAGCTACCTGGCAGAACTGATAACGAGATCAAGAACGTGTGGCACACCCACTTGAAGAAGCTCTTGGACCTGCTCGGTGCATCTGACAGCGGCGACAAGGATTTTTGGCTGCGGGTGTTCATGGGAGCTGGAGATTTGCAGGAACTGTCACAAATC
>Ma09_g16980.1
ATGGCTCTAAATCAACTGAAACCCACAGCTGACAAAGGTTTCTTTCCTCCGCCTCCACCACCACCTCCATTCCTAAAGGCTTTGAGTTCTCCATCCGGAGAGAGGGAATGCATGAGTGTGGAGCAAGGTTGGAGGCTTCAGGGTTTGAAAAGCTGGCAAGAGCATCACAAAGGGGAGGAGACCAACGACCATGGTGAGGAAGATGAAGGTGGTAGTGGTGCTACAGATGAGAGCGTGGAGCAGCACAAGCTCTGTGCTAGGGGACATTGGAGGCCAGCTGAGGATGCCAAGCTAAAGGAGCTAGTATCCCAGTATGGCCCCCAAAACTGGAACCTTATTGCTGAGAACTTACAAGGGAGATCAGGGAAGAGCTGCAGGCTTAGATGGTTCAACCAGCTGGACCCAAGGATCAACAGGAGGGCCTTCAGTGAGGAAGAAGAGGAGAGACTTCTGGCTGCTCGCAGGCTTTATGGCAACAAATGGGCACTGATTGCCAGGCTCTTCCCTGGAAGGACAGACAATGGAGTCAAGAACCATTGGCATGTGATCATGGCCAGGACGAAGAGGGAGCAGTCCAATGATGAGTCTGCTTCCACCTGCACAACAGAACTATCCCTCAACTCCTTCACCACCATGGTTGCTGCTAACTCCCTAAACAGACACAGCCCTCCTCATCGGGCACACCTCCATGATCCAGTAATTGGTACATTCCCTCATGCCAGTGGTTTCCTGTGTTGTGGTGCTCCCATTAGGTGGATTCCCGGATTTAATCAGTCTGCTTGCTCAGCAAATCCTGAGAATTCAGCAAATGGACCAGTGGATTATCACATGACCAGTGCTTGGTTAGATGGTGATGTAAGGGAGAAGATTGGCTTGCCCTTCATTGATTTCCTAGGTGTAGGAACAACAACA
>Ma04_g00460.1
ATGGGAAGAACACCTTGCTGCGATAAAGGCGTGAAGAAGGGCCCCTGGACTCAAGAAGAGGACCTTGTCCTAGCCTCCTACGTCAAGGAGCACGGCCCTGGTAATTGGAGGGCTGTGCCTACCAACACCGGGTTGATGAGGTGCAGCAAGAGCTGTAGGCTCCGGTGGACTAATTACCTCAGGCCGGGCATCAAGCGTGGCAACTTCACAGATCAGGAGGAGAGGCTCATCGTCCATCTCCAAGCTCTTCTTGGCAACAGGTGGGCAGCCATAGCTTCGTATCTGCCGGAGAGGACGGACAACGACATCAAGAACTACTGGAACACCCATCTGAAGAAGAAGCTGAGGAGGATTCAGGGAAGTGGAGACGGTGCGACGTCCAACGGTGGGCTCTCCAGATGCCCACCCGTCTCCAAGGACCAGTGGGAGAGGAGGAGTAGCGGCTTCTCGTTAACGGCACCGATCACTACCACCTACGCGTCGAGCACCGAGAACATCTCTCGGCTGCTACAAGGATGGATGAAGCAGTCGCCTGCCGCGGGAGCTGACATGGTGGCCGGAGGCGACTCGACCTCCACAGAGGGTTCGGCTACCGTAGCAAGCAACAATGGTGTGTCACCGGTGGGACTGCCGGACTCAGCGTTCAAGATCGAGACACCGACGCCGGAGGTATCGGAGCCGAACCTATTCCTAGGCGAGAACAGGGCGGCCATGGAAGCTCCAGTCTTTATCTCCTTGTTCGAGACATGGCTCTTTGATGACAGTATGCCACTGGATGACACGGCTGAGTTGTTA
>Ma06_g35430.1
ATGTCTTCCTCCTCCACATTGCTAACCTTTGCTTCACTGCACCGTCAGCAGCGATTGCATGAGCGCTCGGTGGACTACGGAGCCCAGATTGCGGTTAAGCGGTCGGTAGTCCTGCTATTATTTCTTCGGACGCAGAAAGTAAAAGAGAGGAAATTAACGGAAGCCCCGGCCATGGAGACCGTCGTCGATCCCGCCCCTTCGACGGCCTCTCCTTCTTCCCCCGTCGTCATCGTGGACGGCCAGGCCGCCGGATCGGCGTCCGCGGCGGCGGGGGAAGGGAGCAGCGGCGACGGGGTGGTGCGCGATGGACCCCCGAGCGGAGGCGGTGCGGCGGCGACGGAGGACCGGGTGAAAGGCCCGTGGTCGCCCGAGGAGGACGCGATCCTGAGCCGGCTGGTGAGCAAGTTCGGGGCGAGGAACTGGAGCCTGATCGCGCGCGGGATCCCGGGGCGGTCCGGGAAGTCATGCCGCCTCCGGTGGTGCAATCAACTCGATCCTTACGTCAAGCGCCGGCCTTTCACTGATGAAGAGGACCGTATCATTATTGCTGCTCATGCAATCCACGGTAACAAATGGGCATCAATTGCAAGGCTTTTAGAAGGGAGAACTGACAATGCTATAAAGAACCATTGGAATTCCACTTTGCGACGTAGATGCAATGAAGAAGCTGAATGG
>Ma05_g03340.1
ATGGGTCGAGGACGAGCGCCCTGCTGCGCGAAGGTCGGCCTGAACAAGGGTTCATGGACGCAGGAAGAGGACCTGAGACTGATAGCCTACATCCAGAAGCACGGGCACGGGAATTGGCGTGCTCTTCCTAAACTTGCAGGCCTGCTGCGATGCGGGAAGAGCTGCCGCTTGAGGTGGATCAACTACCTTCGCCCCGACATCAAGCGTGGTAACTTCACAAAGGAAGAAGAAGATACCATAATTAATCTACACAAGTTGCTGGGAAACAAGTGGTCGAAGATTGCGTCCTGCCTGCCGGGAAGAACAGACAACGAGATCAAGAACGTGTGGAACACGCACTTGAAGAAGAGGTTGGCATCCGAAGAGCGGAGATCGATGTCGGTCGACAAACCAGACGACTCTCAGAGCTCATCTTCCTCGAGCACGTACCTCTCGTGCTATGCTCATGTGGAGAAAGATGATCCAAGTTTAGACTTAGCTGATCTGTCAATCGAAATGTTTGAGCTCCCAATGGATATATGGGGGTCGCCACAGCAGGAGGATGGCACAGGAGACGAGAGCTCCAAAGTTTCTCCTTGCTCTTCTTCATCAGATGCCATGAAAGATTTCTTAGTGACACCTGACGCGGTGATCCAGCTGGAATCTCTGAGTCCATGGCAGGAGGAGGCGGCGGCCATGGCGGAGCTGACTCAGAGGAATTCGGTAGAGGCGGCGGAAGGAGAAGACAAGAGCTTGGAATGGCTGGAATACTTGGAGAAGGAGCTCGGCTTATGTGGAGCAAGCGAGGAGATGAATCAAGGGAGCTTCGTGAGGGATGCAGCCGAGCAAACGGAGATGGAGGAAGATCCAGTGTCGAGTTATTTCCAGAAGGAGCTGACTTCCACATACCCTCTTGACTTGAGATTATCT
>Ma09_g09400.1
ATGGGACGAGCCCCATGCTGTGACAAGGCCAACGTGAAGAAAGGACCATGGTCTCCCGACGAGGACGCCTTGCTCAGGTCCTACGTCGAGAAGCACGGCACCGGCGGCAACTGGATCACCCTCCCCCAAAAGATCGGCCTCAAACGCTGCGGCAAGAGCTGCCGCCTCCGGTGGCTGAACTACCTCCGACCCGACATAAAGCACGGAGGGTTCTCCGAAGAAGAGGATAACCTGATCTGCAGCCTCTACATCAGCATCGGTAGCAGGTGGTCGATCATTGCTGCACATTTGCCGGGACGGACCGACAACGATATCAAGAACTACTGGAACACGAAGCTGAAGAAGAAGCTTTTCGGCAAGCAGCGCACCGACCGTCGGCAGTGCCGAAGCATCGGTAGCGCAAAGCAAGAATCCGACAGATTCGACTACGGAGGCCTTGGCATCGTCATCGATGGTGTGGGCCAGAATGATTTCTGGACTTCGACAAGCATCAGAGAGCTGCACGGCGAGGTTGGAGAGAGGTCTTCTAGCGATGGAGTGAGCTACCAGAGTCCTCTTGTTGCTCCTTCATCGCCGCTCCCGCAGCCTCTCCGTGAGGACTCTGCTTCGTTGGCGTCCTCCTCGCTGCCGGGCGTTTCAACTGATCTCGACGAACTGTTCCAGTTCGATTTGGTCAAGCTCGAAGGATTGGATTTCTTCAATGGATTTGAAGGCATGAAGAACTCGAATGAGGTGAGCCCTTTGGTGTGCCCGAGTGTAGTCCAGGCTCACAATGAAGTGCTACAGTGG
>Ma07_g20990.1
ATGGGTAGAGCTCCATGTTGTGACAAGGCTAACGTGAAGAAGGGGCCATGGTCTGCTGAGGAGGATGCTGAGCTTAAGGCTTACATTGAAGAGCATGGAACTGGTGGAAATTGGATTGCACTGCCTCACAAGATTGGATTGAAGAGGTGTGGCAAAAGCTGCAGACTGAGGTGGCTAAATTATCTAAGGCCAAACATCAAACATGGTGGTTTTACAGAAGAAGAAGACCAGATCATCTGTAGCCTCTACATAAGTATAGGGAGCAGGTGGTCAATAATCGCCGCCCAGCTACCAGGAAGAACAGATAACGATATCAAGAATTACTGGAACACAAAGCTGAAGAAGAGGCTCCTCGGCAAGCGAAAGGAATCGTCCCGATCGCACCGCCTCCACCTTAAACAAGCTCTTGATGAGGAAGGCGATGGGATGAACCATGACACGCCTTCTCAGGCCCTAAGCGCATCAGCTCTTGAGAGAATGCAACTCCAGATGCAGCTCCAAGGCCTCTGTAACGTTCCCTTCTCGTTCTACAACCCCGCTGCTCTGTGGCCCAAGTACCATCCACTAGGAGATAGGGTTTTCCAAACCCAGCTGACGGATGCCAGTGTTGCCACCCATGAGACTGCGATCGACTCGGCACAACAGGTTGTTTTCCCGATGAAGCCTGAGACACCAAAGTCGATCGGTGCAAACATGCAACGAGAACTGGACTGCTCAGCACTAGGGTTTCAGTCACCTTCGAGTGGGGGTACTCTCAGCATGCAAGCTTGTGTCGCCGCAGGTGTTCAAGCCGATCTCCACAGCTTGCTCTACTGCAAGAGCACATCCAGTGTAGGCGATGAGGAGCATCAACAGCTTGCAGACTTAGACTGTTACAAAGAAATATATGGCGAAAAGGAGAGTTCAGATTGGTGGACGACGACTGACTTCGAGGATAAGTTGCTGATGGGACCTTGGGACTCAGCTTCTGCCCTCCATTCCGATCCAATGATTCCAGACTATGCACCACGCTACGAAGATCTA
>Ma03_g01260.1
ATGGAGCTACGGAGAGGGCCTTGGACTCTAGAGGAGGACAAGCTCCTCATCCACTACATTGCTTGCCACGGCGAAGGTCGTTGGAATCTCCTTGCTAGGTGCTCAGGCTTGAAGAGAACCGGCAAGAGTTGTCGGCTTAGGTGGTTGAATTACTTGAAGCCTGATGTAAAGCGAGGCAATCTCTCCCCTGAAGAACAGCTGCTGATCCTTGAACTCCATGCCAAGTGGGGAAACAGGTGGTCTAGAATTGCGCAACATCTACCGGGGAGAACAGACAACGAGATAAAGAACTACTGGAGGACTCGAGTGCAGAAGCAGGCGAGGCAGCTGAAGCCTCCGATCACATCAAGCTTTCACTGTCAGATAGACCCG
>Ma01_g17260.1
ATGGGGAGGCACACATGCTGCTACAAGCAAAAGCTGAGGAAAGGCCTGTGGTCTCCTGAGGAAGATGAAAAGCTCATCAAGCACATAACAAAATATGGCCATGGGTGTTGGAGCTCTGTCCCCATACAAGCAGGACTTCAGAGGTGTGGGAAGAGCTGCAGGCTGAGGTGGATAAACTACCTGAGGCCTGATCTTAAGAGAGGGTCCTTCTCAAAGCAGGAGGAGAATCTCATAATTGAACTCCATGCAGTGCTAGGAAACAGGTGGTCGCAGATCGCAGCACGCTTGCCGGGAAGGACCGACAACGAGATCAAGAACTTCTGGAACTCCTGCATCAAGAAGATGCTCAAGCAGAGAGGGATCGACCCCAACACCCACAAGCCGCTCGCGGAGGACAAAGTGGGGGAAGCCAAAGCCTCCAGGACCAGCGAAGGCACGTCCGGCTCCGTCGACCTCAAAGTTCCCGCCGCAGCATTGGAGAGCTTGAATGACGCAGCACGCGGACCGGCCTCCGATCCAGTGAGTGTCTTCCCCCTAGCACAGTTGAGCTTTGCCACTGACTGCAGCAGCAGTGAGACAGCCCTGGCCGACCTATCGGCCTGTCCGAATCCTCTCTGGCTCAGCCATAACATTCCAACCACAATCCTATCCACTTCAATGGATAATTCGGCACAGATCTGCGCTGGTATCGATGGCATGCAGTACAGTGATGCTGTTTACTCCGGAAATAGTAGTCGGAGTAGTATGAACAGTTCTGATACAGTAGAGATGCAGAACAGCAGCTCCTTCCACAATGACATCTTTCTTTGGCCGGAGTCAACGCCGGACAAGGATGCCCAGGTCCAGTTTGAAAAGGAGCCCGAGGACCTCAAATGGTCGCAGTATCTCGACGGCGCCTTCCCGGTGTCAGCAGCCACCCAAAGCCAAAGCCTAAGCCAGCCTCTGCATTGTGACGTCAAGGCAGAAAGCCCATCTGTGTTCAGTGATCTAGTATCCTGGCACCAAATCCAGCAGCAGCTACAGTCTTCAGACATCTACGGCAAGGATTTCCAGATGTTATCCGTGGGATTCGGACAAGTA
>Ma11_g23420.1
ATGGGGTTCTTCGCTCCAGTAGCACCTCCATTTGTTCATGGCTTGACAGGGGAGCATGAGAACCACGGCAAGGTGGAAGAAGATGACCAACGACAGCACAAGCTCTGTGCTAGGGGCCACTGGAGGCCAGCCGAGGACGCCAAGCTCAAGGAGCTCGTCTCCCAACATGGCCCTCAACACTGGAACCTGATCGCTGAGAAGATAGCAGGAAGAACAGGGAAGAGCTGCCGGCTGAGGTGGTTCAACCAGCTGGATCCAAGGATCAACAAGAAGGCATTCAGTGAGGAAGAAGAGGAGAGGCTGTTCGTTGCCCACAGGCTTTACGGCAACAGATGGGCGCTGATCGCCAGAATCTTCCCTGGCAGGACCGACAATGCGGTCAAGAACCATTGGCATGTGACCATGGCCAGGAAGCAGAGGGAGCAGTGCAATGATGCTTCATCCTATATATGTACGGAGACTACGTGTAGAAAAAAGAATCATAAAAGACTTCATCCATCCTATGATGTTCTTCAACCTTGGCACTGCTCTATGCTTTGCTCAGATCTG
>Ma05_g30720.1
ATGGCGGCGAAGAACGAGGAGACGCGAAAGGGCCCATGGATGGAGCAGGAGGACCTCCAACTGGTACGGTTTGTGCGCTTGTTCGGTGAACGTCGTTGGGATTACTTGGCCAAGGTGTCAGGTCTTAACAGGTCAGGGAAGAGTTGCAGGCTGCGTTGGGTCAACTACCTTCACCCTGGTCTCAGGCACGGCCGCATGACCCCCGAGGAAGAACACCTTGTGCTCGAACTCCACGCCAAATGGGGCAATAGGTGGTCTCGGATCGCTCAATGCCTTCCAGGTCGAACTGACAACGAGATCAAGAACTACTGGAGGACTCGCATGAGAAAGAAGGCGCAAGAACGGAGGATGAGCACGTCCGCTTCGCCGTCGCCTTCGTCATCCTCGAGCAATATTTCCTCCTCTGCTAATGAGCCGCCACCGGACCTGGTGATGAAGAAGCGTGATGGGATGGAAAGCGTGGCTGTAGGCAGCTCTCTGACCCTAGGATTTGGAACCAACGAGGGCGTGATGGCGTACAGCATGGATCAGATATGGGATGAGATCGCTGCCACGGACCGCGTCAGTGGGTTGAGCACCGAAGAGCACAAGCACGGAGCTCGCAGCGTGGCTTCTCCCCTGTGGGAACACTGCTCTGCATCACCGTGGAAGGTTGACGATGAAGAGTTCGAGATGCCTACTCCCGCGGATGGTCTCGTAATCTCTAGCTTG
>Ma03_g07850.1
ATGGGAAGGAAGCCTTGCTGCGCTAAAGAGACGGATCTCAAGAGAGGTGCTTGGACTGCAGAGGAGGACGGGATTTTGGAAGCTTACATCAAGACCCACGGGGAAGGAAGATGGAGAAGCCTCCCCAAGAAAGCAGGACTCAAGAGGTGCGGGAAGAGCTGCCGTCTTCGTTGGCTGAACTACCTGAGGCCTGATATCAAGCGAGGGAACATTTCTCTGGAGGAAGAGGACCTCATCATCCGACTCCACAAGCTCATAGGAAACAGGTGGTCGCTGATTGCCGGGCGGTTGCCCGGTCGAACAGACAACGAGATCAAGAATTACTGGAATACTTACTTGAGGAAGAAAGTGCAGAACCAGCACGAGCCCGCCGTGGTGCTCTCCAGTCTGCACCACTTCGTGCAGGTAAGTAGAGAGGGAGACTTGGTTGCTGTCTCCGAGGCCGAGAAGGCACCGGAGTCGGTGCCCGGTGAGTCCTTCTCGATTCTTACGGAAGGGAACTGGTGGGACTTGTTGATGAGCTCCGACGCGGGCGAAGCCGCCTCCGCCGTGCAGGTTCCACACCTCAATTTGGTTTCGCTGTGTGGAGACGACTCGCGTTGCGATCTCTACGCCGCAAACGAGGGGATGCTCGAGGACTGGATGTGTGATCCAGCTCAAACCAGTTTGGATCGGGAACTCGAATCACTGGCCAGATTCCTCCACTGCGACGAC
>Ma05_g25150.1
ATGGGAAGAGCTCCATGCTGTGACAAGGCAAATGTGAAGAAGGGACCATGGTCACCTGAGGAGGATGCAAAGCTCAAGGCTTACATTGAGGAGCATGGAACTGGTGGAAACTGGATTGCACTGCCTCATAAGATTGGATTGAAAAGGTGTGGCAAAAGCTGCAGGCTGAGATGGCTAAATTACTTGAGACCAAACATCAAACATGGTGGTTTTACAGAGGAAGAAGATCAAATCATCTGCAGCCTCTACATCAGTATAGGGAGCAGGTGGTCAATAATTGCAGCTCAGCTGCCAGGAAGAACAGATAATGACATCAAGAATTACTGGAACACAAGGCTAAAGAAGAAACTCCTCGGCAAGCGAAGACAATCTGCTCAATCTCCAAGCCTCCACCTTAACCAAGCGGCTGGTGAGGGAGCTAATGGAGTGAACCATGAGGCACCCTCTCAAACCCTAAGCGCATCAGCCCTCGAAAGGCTGCAACTCCACATGCAGTTCCAAGGCCTCTACCACCCCTTCTCCTTCCACAACCACCCTGCACGCCAGCCCAAGTGCCATCCACCAGGAGATCCCACTGCCACAACCCTAATTCAACAAGTATCCCCACCGAAACCTGATGCAGGACACCTGCAAGAAATAGACTGCTCGTCAGTAGGGTTTCACTCACCTTCGGCCATGGAGACTTCGAGCTCAAACCTTGATGCAGGTCTTGAAGCTGACCTCCAGGACTTGCTCTACTGCAAGAACTCCTCCTCCTTTGTAGGGCATGAAGAGCATCAACTTGCCAACTTAGACTACTACAAAGATTTGTATGGCGAAAGGGAGACTGCAAATTGGTGTCCTTGTAATGGTTTGGAGGATCAATCGTCGTCGATGGGATCTTGGGATTCAGCTTCAGCTCTCCATTCTGATGCCATGATTCAAGAGTTCGCGTTACGGTACAATCTA
>Ma03_g12480.1
ATGGAGGAGATCAGAAGAGGGCCTTGGACCACGGAAGAAGACCTTGTGCTCATCAAATACGTCGCCCAACATGGCGAGGGCAGATGGAACGCCCTCGCTCGCTGCGCAGGACTGAAACGAACGGGAAAGAGCTGCAGGCTTCGATGGCTCAACTATCTTCGTCCAGATGTCCGGCGCGGGAACATCACGCCGGAGGAGCAGCTCCTCATCCTCGACCTCCACTCTCGTTGGGGAAATCGGTGGTCCAAAATAGCACAGTGTCTTCCGGGAAGGACTGATAACGAAATAAAGAACTACTGGAGGACCAGAATCATAACGAGACTGGTGGAGAAATGTAGACAGGAGGCAGTCCACCGACCCTGCTGCTTTCCTTCTCGACGAGTTGGTCTTTCCCGTTCTCTCTCCGACGTTTCCACACAGCTGTCCATTTTGGAAGTCTTCGCCGGCCGGCAGCGTGCCGTGGGTGTCGAGAGTCTACTCGTTCGGTCACCCGGCCGGACCACTGCATATTCAATCTATGTATTG
>Ma10_g29230.1
ATGGGCAGGTCTCTGTTTTGTGCAAAGGCTGGCATCAAGAAAGGCCCTTGGACTCCAGAAGAAGATATCATACTGGTCTCCTACATCCAAAAACATGGTCCTGGAAAGTGGAGATCAATACCTGCTAATACTGGTTTGATGAGATGCAGCAAGAGCTGCAGATTAAGATGGACAAACTACCTCAGACCAGGAATCAAGCATGGCAACTTCACTCCACAAGAAGAAGAATTGATCATCCATCTCCAGTCATTGCTAGGCAACAAGTGGGCAGCCATAGCTTCGTACCTTCCACAGAGAACAGACAATGATGTCAAGAACCACTGGAACACCCACATGAAGAAGAAGATGAAGAGTGGAAATTCTAATGCCTCCACCACCCATTCTACTCTCCCCATATCCAATCCAAGTACCTTAAAATATGCTTCAAGCACAGAGAACATCTCGAGGCTTTTACAAGGGTGGAGTAGGCCATCTCAAGATCAACATATAAGATGTCAAAGCATCACTAGGTTTGCCAACAGCAGCACCAACTCCTCAACTCCTGTGTGTTTCATGGGGAATCAAATTAAGGTTGAATTACCAGAGAGCTACAATCCAGTCTCCAATGAAGAACTCAAATCATTGCAATTTTTCGAGGGCTCGAGCAGAATTGATTGGGAGGAATCATCATCAGGAGCCACCTTTGGTGGGTCTCAGTCTGTCCCAGGTTGTTCTGATGGGCAGAAGATATTGGATGATCAACACTCTCCTTTGACAATGCTGGAGAGTTGGCTTGCTGATGAGGCTGTTATTAAACTGTGTTTTCCATGTGATCTCAACTCACTCAAGAACAGGCATTTGCAAGAAGTGAATGAACTCATCAAACATGGAAAAGTTTGCCAAGAATATTATTGTTGTATCATCACTGTTATTTGGTGTATGATGACCATTTACATTGAAGTCTCC
>Ma03_g29070.1
ATGGGGCCACTACTGATGCTATATTATGCTTTCAAGCAGTGGAGGATGTCATTGAGAGACTGCAGCCTGTTGCTGAGCTCCACCATCTGCGTCCTCAGGACAGAGTTCTCAGCTTGCACTGCGAAAAACCGCTGCGTGGTGAGGGTGAAGGATGTTGGATGTTGGAGCTCTGTGCCAAAACTAGCAGGACTGCAGCGCTGTGGGAAGAGTTGTAGACTTCGGTGGATCAATTACCTGAGGCCAGACCTTAAAAGAGGCAGCTTCTCTCAGCAAGAAGAGGACGTGATCGTAGGTCTACATGGAATTCTGGGCAACAGGTGGTCCAAAATTGCATCACAGTTACCGGGAAGAACAGACAACGAGATCAAGAACTTCTGGAACTCATGCCTCAAGAAGAAACTGCGACTGAGGGGAATCGACCCAACCACCCATAGGCCACTGAACGAGGTGAAAACACAAGAAGAGGCGATCAGAATGTATTACTCGAATTCTGGTGCTAACTTTGAGCAGTTGCCGGAGAATCCCTTCCCGCTGATCGAAATCCAGACATGTTTGGATTCAATAGAGAGCAACGCGAACTTCCACTACCAATTCCACCAGCCTTTTGAGCCGCTAAGCCAGAATGAACGCTTAGTCAAGCCAGAGTTCTGTGATTATGGCGGTGTCATGAATGTTCCAGAGAACTTTGGCTACGGGGAGAGCTCCAGCAACAGCGGCGACTGGAACTGCAACGTAGCACCTGAGATAAAGCATGTGTTTGGTAGTGAAGCATTGAATTGGGTATCTGTGAGCAAGGCGGAAACACTTGTGGAGCCTCATGAACACAAGCATAGTTCTTGGCGAGAGAGTCAACATGTAACGAGCTCAGAAGATTTCAGCACAGAACCAGTGGGTTCGCTGCCTCGTGATCTCTCAGACATCTGCTTCAATGTCCCTCGAGAAGCATCGGCAGGCGAATTCAATGTGGAATTCATC
>Ma09_g15940.1
ATGGAGCTTCATGGAAGGCCTTGCAGCTCTGCCACGCGGCAAAGCGAAGAGGGGATGGACCTGAGAAGAGGGCCTTGGACCGTGGATGAGGACCTTATACTGATGAATTATGTCACTACCCATGGCGAGGGACGATGGAACTCCCTTGCTCGTTGCGCAGGTCTGAGAAGAACAGGCAAGAGTTGCCGGCTCCGATGGCTCAACTATCTCCGCCCTGATGTCCGGCGTGGCAACATCACCCCCGAAGAGCAACTTCTCATCCTCGAGCTCCACTCTCGTCTGGGAAACCGGTGGTCGAAGATAGCGCAGCACTTGCCGGGGAGGACCGACAACGAGATCAAGAACTACTGGAGGACCAGGGTGCAGAAGCACGCGAAGCAGCTGCGGTGCGACGTGAACAGCAAGCAGTTCAAGGACATCATGCGGTACGTATGGATGCCTCGCCTCGTCGAGAGGATCCGCGAGGCCTCCATCAACTCCTTCGCCGCCATGCATCAGAATGCTGCAGCTCCACTGGCTCCCATGCAGCCCCTCCACCCAATCGCCCAGCCTGCACCAGAAAACACGACCGACTCTTTGTTCTCATCGCCTCTCGTCTCCGAGAGCTTCACGGGGAGCCGCGAGACTCAGGCCGGCGACGACACCGTCGTCGACTGGATTCAGGAACCTCGGCTACCGAGCCCCGGCGGGTACGCATGCCCGGACCTGCCGGACTTCGACCACGGCGGATGGGGGGAGAGCTTGTGGAGCGTGGACGACATCTGGTTGCAACAGCAGCTT
>Ma11_g14670.1
ATGGAGTTCCATGGAAGCATCACGCCACAGAGTGTGGAGGAGATGGACTTGAGAAGAGGGCCTTGGACCGTGGAGGAGGACCTTCTCCTGATGAACTATATTGCTGCTCATGGCGAGGGTCGATGGAATTCTCTTGCCCGTTGCGCAGGACTCAGAAGAACTGGGAAGAGCTGCCGGCTCCGGTGGCTCAACTATCTCCGACCTGACGTCCGCCGCGGCAACATCACTCCGGAGGAGCAGCTCCTCATCCTGGAACTCCACTCTCGCTGGGGAAACCGGTGGTCTAAGATCGCGCAATTCTTGCCCGGGAGGACCGACAACGAGATCAAGAACTACTGGAGGACCAGAGTGCAGAAGCACGCGAAGCAGCTCAAGTGCGACGTCAACAGCAAGCAGTTCAAGGACGTGATGCGGTACCTGTGGATGCCCCGCCTGATCGAGCGAATCCGGGTGGCTTCCGGCGACCCCACGGCCGTCGAGCCGGCGGCGCACTGGACCCCGGAGCTCGCCCCGGTGAACCCGAGCCCGGACAACTCGAGCACGGCCGGCTCGCCGTCGTTGCAATTCTCGCCGCAGCCTGTCCCCGACATCTGCGCCGACTGCAGCACGAGGCAAGGTGACGGTAATGGCGGTGACGTGATTCAACCCGGTGAATTCGCTGCATCCTGGTCGGCCTCGGCGCTGAGCCCGGGCGGTGACGCTCACCTGGGGTTGCTGGACTTCGACCAAATCCAATGGGGGGACAGCTTGTGGACTGTGGAAGACATATGGCTGCAGCAACAGTTT
>Ma06_g19030.1
ATGGGATCGACGTCGGCTTCGGCCGGATCTGGTGACGCCAAGGCTTGCCCTCGTGGTCACTGGAGGCCCGGCGAGGATGAGAGACTGCGGCAGCTGGTGCAACAGTTTGGTCCTCAGAACTGGAACTCCATTGCTGAGAAGCTGAAAGGAAGATCAGGTAAGAGCTGTAGGCTGAGGTGGTTTAACCAACTTGACCCACGGATCAACAGAAGGCCATTCACAGAAGAAGAGGAAGAGAGGCTGCTGGCGGCGCAGCAAGTTCAGGGGAACAAGTGGGCGCTGATCGCGCGGCTCTTCCCGGGAAGGACGGACAACGCCGTGAAGAACCATTGGCATGTCATCATGGCCCGGCGGCACCGGGAGAGATCGAAGCTGTTTAGGAAGAGCGCCATCTTCCCGGATCAGATCCATCCGGTCTCAGCTCCTCAGGAAGGAAGCCATCGACGGCATCTCCGATTTGGTTCTGATAGCGACTTCCGCGTCGTCTCACCCTCAGGCTTCATGCTTTGGCGAGCTTTCTCGGGATCAAGGGACTACCCTAGCACTCCCAAATGTAGTTCCGGTGTTCTCCTCGACAGCTCGCAGCTCCATGGCCGCTCGCTTCGCCCTCATCATCAAGCTTACAGAAGCCTCAGCGTAGATGCCAACTGCTCTGACTATGCAGTGAGTGCACGCGACATGGCTCGAGATGGAAGCGATTCAGCTAATAGTAGAGCTATCAGCGAGCAGATCAATGACAGAAGCAAGAAGGTTGCCTTCATAGATTTCTTGGGAGTTGGAATAACTTCT
>Ma07_g19880.1
ATGCGTAGAAACCCATGTTCCTCCAAGGAGGGCTTTAACAAGGGGTCTTGGAGTGCCATTGAGGACAAGATCCTGACAGACTACATCAGAGCTCATGGAGAAGGGAGGTGGGGGAAGGTTCCCAAAGGAGCAGGCCTAAGTCGATGTGCAAGAAGCTGCCGTCTCCGCTGGCTGAATTATCTGCGTCCTGATATTAAGAGGGGGAACATATCCCATGAAGAAGAGGACCTTATTATCAGGCTTCATAATCTCTTGGGAAATAGGTGGTCTTTGATAGCCGGAAGACTACCTGGTCGAACAGACAATGAAATCAAGAACTATTGGAACACAGTCCTAAAGAAGAAGGTACAAGGTCAGTCAGTCGACATGCATTCAGGCGAAGACGAGCATATGAATGGCAAGAGCCAAGAAACGACCAGATGCCCGAAATTTGGGAATTCAACTGGCCGCAACGACCCTCCCTCTTTTCCTCAGCATGGGAAAAACAAGTTCGGAGAGTCGCTGGTCGATGGAGATTTCTTTTCAGAAACTTCTTTCTTAGCACCCGAAGATTGTGACCTATTTAATCCACTGATGGATTCCAACCATGAGGAGCTTTGTCCAAGACACTTTCTGGACCTGAACTTCTTCGAAATCTTTGAGAGCAATCTCCCAAAAGAACATGAAACTTTAAAATGTTGTGTTAAAATGTCGGCATCCCTATTGTGTACGTTTGTGCTACTCAAAGAAAACCTCCTACTTTTCGTCCTCACTTGTTCAGGCTGTATGTTTCTCAAGTTGATTATCAGAACA
>Ma06_g04210.1
ATGCGTGGAAACCCAAGCTGCTGTAAGAAGAGCTTTAATAAGGGGTCTTGGAGTGCTACTGAAGACAAGATCCTCACAGACTACGTCAAAGCTCATGGAGAAGGGAGGTGGGGAAAGCTTCCCAAAAGTGCAGGCCTGAATCGATGCCCGAGGAGCTGCAGGCTCCGTTGGCTGAATTATCTGCGCCCAGATATCAAGAGGGGAAACATATCTCATGAAGAAGAAGACCTCATCATCAGGCTTCATAATCTCCTGGGGAATAGGTGGTCTCTCATAGCTGGAAGACTACCCGGTCGAACAGACAATGAAATCAAGAATTACTGGAACACAGTCCTAAGGAAGAAGGTAAAAGCTTGCTCAGTTGGATCGAAGAAGATCATGCATTCAGACAAAGATGAAGATAGGAGCAGTAAGAGCCAAGAAAAGGTTATATGTCCAGAATTTGAGAATTCAACCAGCTGCAATGACGCTTCTGTGAGCAGTCAGCATGATGATAAAAATATTTGTAAAAAGGAGTCCAAAAAATCAGTGGTAAGTGGAGAAATTCATTTGGATACCTATTTCTTAGGACCTGAAGATTGTGACCCAGTGATGGCTTCAGTGATTGAGGAGTCCTGCACAAAACACCCTCTGGACATAGACTTCTCCGAGATCTTTGGGGACAATCTCCAAAAAGACATGAGAATTTGGGGTATTGTTGATGCTCCTGAGCCCCCTGATGATATTATGTTATTTAGCAATGGAATATCTGACAGCTGGTTTAATGGGGATGACATACAACTATATGGTGGTATCAATCTCGAATCATTCACTACACTATTCCCGTCTGAATCAGAATTTCTGGGCCTACTTTGGGAGTGCCTTCAACATATCCCTTGTTCCAACAGGGAGGTTATCTGGCTTAAAGGCAAAACTCAAAAGGACCACGTCAGATCAAGCACCCCATGCCAATTGGACAGCCAAAACTCCCTTGATTATAAAGGAACTTCCATGACAATCCAAAAGCCCCAGAGACAACCCCATCAAGGAAGCAAGCCAAAGCATGCAAATGCTCGAATTCCCTTCACCACTCAAAAATATAAC
>Ma11_g04680.1
ATGGAGTTCATACCACGAAGCGAGGAGGAGATGGAGCTGAGAAGAGGAGCGTGGACTGCGGAGGAGGACCTCGTTCTGATGAACTATATTGCTCTTCATGGCGAGGGGCGATGGAGTTCCCTCGCTCGTCGCGCAGGACTGAGGAGGACAGGGAAGAGCTGCCGGCTCCGGTGGCTCAACTACCTTCGACCCGACGTCCGGCGCGGCAACATCACGCCGGAAGAGCAGCTGCTCATCCTCGAGCTCCACTCTCGCTGGGGAAACCGGTGGTCTAAGATAGCGCAGTACTTGCCCGGGAGGACCGACAACGAGATAAAGAACTACTGGAGAACTAGAGTGCAAAAGCACGCGAAGCACCTCCACTGCGACGTCCACAGCAAGCAGTTCAAGGACGTCTTGCGGCACCTCTGGATTCCTCGCCTCGTCGAGAGAATCCAGGCGACTTCCGGCGACTCCCCTGCCGTTGCGTCTGCCGGTACTGAAGCTCCGACGACTTTTGGCGGGCCGGTGAACGCCATCCCGGAGCTCGCGCAGGTGAAGATGAGCCCGGAGAGCTCGAGCACGGGCGGCTGGTCGTCGGTGGACTCATTTGGGTTGGATTTCTCGCCGCCTCCGGTCTCAAACGACTTCGGCGCCGGCATGCAGGGTGGTGAGGACATCAGCGGCGTCGACGGCGTCACTGGATGCTGGTCGGAGTGCGGGTATGCTGACCTGGGCTTACCGGACTTCGACCAAAGCATATGGGAGGAGGAGTTGTGGAGCATGGAAGACACATGGCTTCAGCAACAGTTT
>Ma10_g16050.1
ATGGGCAGGTCTCCATGCTGTGAGAAGGCTCATACGAACAAGGGAGCTTGGACCAAGGAGGAAGACGAGAAGCTCATCTCCTACATCAAAGCCCATGGCGAAGGCTGCTGGAGATCGCTCCCCAAAGCTGCAGGTTTGCTTAGATGTGGCAAGAGCTGCCGGCTCAGGTGGATAAACTACCTCCGTCCCGATCTCAAGCGTGGCAATTTTACCGCCGAAGAAGACGACCTCATCATCAAGCTCCATGGCTTGCTCGGAAACAAATGGTCTCTGATAGCAGGGCGATTGCCCGGGAGGACCGACAACGAGATCAAGAACTACTGGAACACGCACATCAAGAGGAAGCTCCTCAGCCGCGGCCTCGACCCCAAGACTCACCGACCGATCGACGTCGACCGCCCTTTCGCTGCCCTGAAACAACGAGACATGTCCGCGGCTCAAGATAGTACAGCGTCGGAGAAGTACTTCTCCGGCGACGAGGAGGGCGGCAGCGGCAGCACTGGCAGACACAAGGGCTGCTACCTCGACCTCAACCTCGACCTGTCCATAAGCCTCCCTTACCACCACCCTTGCCAGGAGCAGTCCTCTCCTCGCGAGGCCAAATCACAGGCCACCCCACGGTCCCTCCGTTGCCATCACCAGTGGAACTTG
>Ma07_g19350.1
ATGGGCAGACCTCCTTGCTGTGATAAGGTAGGTGTGAAGAAGGGTCCTTGGACTCCGGAAGAGGACCTCATGCTGGTCTCCTACATCCAACAGCATGGACCTGGTAACTGGAAGGCTGTGCCTGCCAACACGGGTTTATTGAGATGTAGTAAGAGTTGTAGGCTCAGATGGACAAACTACCTCAGGCCGGGGATCAAGCGTGGCAACTTCACAGAGCAAGAGGAGAAGCTCATCATCCATCTCCAGGCTCTTCTCGGGAACAGATGGGCAGCCATAGCTTCTTACCTTCCGGAGAGGACGGACAATGACATCAAGAACTTCTGGAACACCCATCTGAAGAAGAAACTGAAGAAGATGCAAAACTTCGAAGATGATACCAACAAATTTGGGCTCTCCATTCACCAACCCATCTCCAAAGGCCATTACCACGGTGACTTGAGGCCCTCCGTCGGCTACTGCTCTTCCACAAATGCCGGTCCGCAGGTGCCATCTGCCACATACGCATCAAGCACGGAGAACATATCTCGAATGCTCGAGGGGTGGATGAAGAACTCGCCCAAGAAAAGAACTTCCCCATCAAACTCGGACTCGTCCCAACGCTCGACGAACCACCCGGCTGCGACCGAGTCCGCGTCCAGCGAGGAGTCAGCCGCCGTGTCAGACGCCAGCCTTTTCCAGGGCGAGAGTAAGCCCGACGTAGAGACTCCGATGCCTCTGGCTTTGCTTGAGACTTGGCTCTTCGATGAAAGCATCGGACAAGGTGGTGCTGCCCTAGCTGACATGCCATTTGATGACACTGCAGGGTTGTTC
>Ma01_g14370.1
ATGTCTGGGAAAAGGGGATCATCCAACAAACATGAAGACATGAAGCTAAGGAGAGGTCCCTGGACTCTGGAGGAGGACACACTCCTCGTCCACTACATTGCCTTTCACGGCGAAGGTCGCTGGAACCTGCTCGCTAGGTGCTCAGGCTTGAAGAGAACCGGCAAGAGCTGTCGTTTGAGGTGGTTGAACTACTTAAAGCCCGATATAAAGCGAGGCAATCTCTCTCCCGAGGAGCAGCTCCTGATCCTCGAACTCCAGTCCAAGTGGGGGAACAGGTGGTCACGGATTGCACAATACTTACCAGGGAGAACCGACAACGAGATAAAGAACTACTGGAGGACGCAGACGCAGAAGCAAGCAAGGCAGCTCAAGATCGACGCCAACAGCACCGTTCCATTCCACAGTGGCAGCTCCGACGACAACGCCCACAGCTTAGGAGCCTGCCGCCTACCTCCCATGACGGCATCGGCAGATAGCTATGCAACATCCGGTTGCACGGCTACTTACAATAATTGCATGAACAGCGTGGGAGACAGCTTGTGGAGCATGGATGAACTGTATGGAATGCTGAATACGTGGATGGGG
>Ma08_g13070.1
ATGGGGAGGACTCCTTGCTGTGACAAGGCTAATGTGAAGAAGGGCCCTTGGTCTCCGGAGGAGGACACAAAGCTGAAGGAGTTCATAGGGAAGCATGGGACCGGCGGAAATTGGATTGCTCTCCCTCAAAAGGCTGGGCTGAATCGATGTGGGAAGAGCTGCAGGCTGAGATGGCTCAACTACCTGAGACCCAACATAAAGCATGGAGAGTTCTCGGAAGAGGAGGAGAGGATAATATGCAACCTCTTTGCCAACATTGGAAGCAGGTGGTCTATCATAGCTTCCCATCTTCCAGGCAGGACCGATAACGATATCAAGAACTATTGGAACACCAAGCTCAAGAAGAAATTCCTAGGTATTGTTCCTTCCCAGAAGAAACAACAACATCAACTGCAACTGCAACAGCAGCAGCAACACCACAACCTCTTCTCGTCACTCTTCTCCTTGTCCCAAGGTGGCTGCAACACCACCGCCCCGGATCTAGAACTCGTCGCGGGTCTCGGAGAATTCCCTTCACTGATCTCTCAGAGAATCCCGGGTTTTGCCTCCACCTCCACCTCCGCCACCGCCGCTTCTGCTCTCTTACAAGTTCCATATCGTCAGCCCCTGCAGATGATGGAGAGGAGTCATACTACTATGATAGCTTTTGGTAATTCTGATCCCAGCTGCAACTCCTCTGGTGGCAGCTGCACTCAGATCAGCTACGGGACGGAGTTGGAGTACGACTGTGACGTCGGTAGAGGCTTTGAAGGAGAGCAGATTAGCATCGACAACTACGCGACGTATGGCGGTCTTGAGTACAACAGCAGATCGTTACGGCCGGGAGGAGGAGGCCATGTAGAAACTCCATTGGATTACACCTATGAGGAGATCAAGCACTTGTTGAGCTCCAATAGTTCTGGGTGCAACACCATCAACAACGACAACCCTTCTCTACCT
>Ma02_g21760.1
ATGGCAAGTGACAAAGGAAAGAATTCTGTCAAAGGTGAAGCTTCTTCTTCCAACGCTGCTCATGAAGGGATTGGCCAAGAGATTCAGAAGCAAAGATCCTTAAATGGGAGAACCACCGGCCCAACACGGCGGTCAACCAAAGGACAGTGGACAGCTGAGGAGGATGCCATATTGTACAAAGCTGTTGAACGTTTTAAAGGAAAAAATTGGAAGAAGATAGCTGAATGTTTCCCAGATCGGACTGATGTTCAATGCCTACATAGATGGCAAAAGGTTTTAAATCCAGAGCTTGTGAAAGGGCCATGGTCAAAAGAGGAAGATGAAATCATAATTGAAATGGTAAAGAAGTTTGGACCAAAAAAATGGTCAACTATTGCACAAGCATTACCTGGGCGCATAGGAAAGCAATGCAGGGAAAGGTGGCATAATCATCTTAATCCTTCCATAAACAAGGAGCCCTGGACTCAAGAAGAGGAAATAGCGCTTATTCATGCTCATCAAATTTATGGAAATAAGTGGGCAGAATTGACAAAATTTTTACCAGGCCGGACGGACAATGCAATAAAGAACCACTGGAACAGCTCTGTGAAGAAGAAATTAAATTCATATTTGGCATCAGGACTACTTTCACAGTTTAAAGGCCTGCCTAATGTGGAAAGTCCTACCCAAGTAGGTAATATGCAAAAAAACAATGATCATGGTCTAAAGGACAGGCTAGAAGTTGAGGATTCATCAGAATGCAGCCAAGCTTCAACAGCCAATGTTGGTTGGTATCAATCTGATGGAGAACTACCAAATACAGTTTCAGTGGATGATGACATTAAGCTGGATGGTGATAGTAATAGAAAAGAGATTCAGGATTCTCAGTTGTCAATGTGCACTAATGAATATTATGCTTCTATGGAGGAATTTGCACGTGCTGTTCCTGAAGTACAATGTGAAGCTTCTACATCTGCAAACTTGCTACCTGAGGAAATGTCTGAAAAAGTATCTGATCGGATGATTTTGGATGAGTTGCCTAATGATTCTTCATTAGAAGTTTCCCAGAAGTCATTTGAGCTAACAGAAGCGTCGGAGCATTATAGCTTATGTACTAGAAATAATGAAAATGCATCTGTTTTGTGGTCAAAATTTTTAGACCTGAAAGTCCCAACTTTTATATTAAACAATGATTCAAGATATGAGAAGCAGAACAATCTTTTGGCATGTGAAACTGATTGCTGCAACAACAACCTTTATGGGTTAGATGTTCATCAGGGAACTATCCAAGATTATCCTATTGAATTTGATACTTCAAACATTGTAAGTTTGGATTATTTCTCTGGTATAAACTGCCAAAACTCTTTTGGTTCTGAAGCTGGTGGAAGTCTTGGTTCATGTTCAAACCCAATATATCCTGTCAGTTCATCAGCTGTTCCTGGAATTTCCTATTGTAACAATTTGATGGCTGTGGTACCTCCATCTTATCTCTGTCCAAGTGATGAGAAGCTACAGAGAAATTCTACTCATGAAACCAGAGAAATTTTTGTTGGAGCTCATGATTCGGAGGTCATTACATGTTCTTATGATGGCTTTGCTTATTCCAGTTGCTCGTCTTTATGTCCCAATGATAGCAGTATACCTAATGTCTGTCTTCTTGAGGATAAGGGGCAGGAAATTGGGACTCCAAAGCATACACATACAGAAATGATGGTTTCGGGTACTCCTGATGCCAATCACAACATTACATTATCAGATGGAAATCCAACGCAGCCAGCAGAATTGCAGGATTCTGGAGCTCTATTCTATGAACCTCCACGTTTCCCAAGCTTAGAGATTCCATTTGTTAGCTGTGATCTCATACCTTCTGTAGATCTTCAGCAGGCATATAGTCCCCTAGGGATTCGTCAATTGATGATGTCCTCTGTGAGTTGTTCTAAACCATACAGTCTCTGGGATTCACCTTCTCATGATGAGTCGCCTGATGCTCTGTTAAAAAGTGCTGCCAAAAGTTTCATGTGTACACCATCCATTATGAAGAAACGACAACGTGAATTGTCATCACCTATGGTGGAACAGAGAATAGACAAGAAACCTGGTATAGAGATGCCCTGTGGGTCATTACACTCATCACCTTTAAGTAACACTGAGAATTCTTCTATGGTTAACTTGAATGGTGCAGTTGTGTTGAATGAAATTTCATCAGGTTATGCTGAGGGAGGTTTTACTTCTTCGGACAACCAGCAGAAGGAACCTGTTCTTTTGGATGAGGACAAAGAAAATTTATGTCAGTCTTCTGGTTGTGCAACAAATGGAAATATTAATAAGGAAGTAAAGTCCTCGACTGACTTATCTGATAAAATGACATCATCTACAGTGACCATTAGTGTAGCAGCCAAATCTGATGCCGGTTCTTCAAGACGGAGACAGGCATCTCGGATTCTAGTTGAACGCAATGCTAATGGCCAAGGACTTTTTTCTCCACATGGCAAAGGACATTCTATGAATGCATCACCAGGCACTGGTGCTAAATTATTGAAAGTTCACTCTCAAAGGAGCTCAGAGAAAGCATCGAACAATGGCCAAATAGAAAATTCTGCTGAATCTCTACCTGATGTCCCTGCCTTCTTTTCTCCTATTGCCAGTGAAAATAAGAACTTACATTCAGTGTCCACTAAATCAGTAAAATCTGCTTCATTGATCCATCCTTCACCTTTTATGTTTGAAAAATGCAGTTCAACAATTGATGCGGACATTGGACACTTGAACATTTTTGATGATACCCCTGGCATCAAAAGGGGAATTGAATCTCCTTCAGCATGGAAATCACCTTGGTTTATGAACTCTCTCCTTCCAGGAAATAGAATCAGCACTGATATGTTTGAGGATATAGGATATTTCTTGAGCCCTGGTGATCGAAGCTATGATGCCATCGGGTTGATGAAGCAGTTAAGCGAGCATACTGCTGCTGTAGTTTCAGAGGCTCAAGAGATACTGAGAAGTGGAAACCCTATCAAGATGCCACACGAACCAAAATTTGACAAGAAGAAATTCTCAGAAGAAAATGTTGAACCTGACAAAGAGCTGGATAATCAGTGTGTACCATCAAAAATCATGGCTGAGGCCCGAATCCTTGATTTTAGTGGATGTGGCACACCTGTCAAGAGATCAGAAAATGTGAAAGCAGGCAGTACAGAGACATCTGTAAGCTTTTCAAGTCCATCTTCATATCTTATGAAGGTTTGCCGA
>Ma08_g32760.1
ATGGGCAGGTCTCCTTGTTGTGAGAAGGCACACACCAACAGAGGAGCTTGGACCAAGGAAGAAGACCAATTGCTGATCGCCTACATCAAAGCCCATGGCGAAGGCTGCTGGAGATCTCTCCCCAGAGCTGCAGGCCTTCTGCGGTGCGGCAAGAGTTGCCGGCTTCGGTGGATCAATTACCTCCGTCCCGACCTCAAGCGAGGCAACTTCACGGAGGAGGAGGATGAGCTCATCATCAAGCTCCATGGCTTGCTCGGAAACAAATGGTCTGTCATCGCCGGGCAGTTGCCGGGAAGGACCGACAACGAGATCAAGAACTACTGGAACACCCACATCAAGCGCAAGCTCGTCGGCCGCGGCATCGACCCGCAGACTCACCTCCCGAGTTTGGTAAGAGATCGAAACTTGCTCCAGCTAGAAGGCTGGTCGGATTGTGTCTTTGTGCTGAGTGTAGCATTTGTTGTTGTACATCAACAAATGTCTTCTCTCCTTCCTTTTCTTTCTTTTTCCAAGCAAACTGCTCATGATTGTCAGAATCTTACTGTGCTCTATGAAGGAATGAACAAGGAAAAAAAAGTTAAAGAAACAGTTCTTATAGCA
>Ma03_g11910.1
ATGGGGAGGCACGCTTGCTGCTACAAGCAGAAGCTGAGGAAAGGCTTGTGGTCTCCGGAGGAGGACGAGAAACTCGTGAGGCACATCACCAAGTACGGCCATGGGTGCTGGAGCTCTGTCCCCAAGCTAGCAGGCCTTCAGAGGTGCGGGAAGAGCTGCAGATTGAGGTGGATAAATTATCTGAGGCCTGATCTGAAGAGGGGCACGTTTTCGCAGGAGGAGGAGGACCTCATCGTCGACCTCCACGCAGCCTTGGGCAACAGATGGTCTCAGATCGCGGCCCAGTTGCCGGGAAGAACAGACAACGAGATCAAGAACTACTGGAACTCCTGCATCAAGAAGAAGCTGAGGCAGAGAGGCATCGACCCGAGCACCCACAAGCCACTTGGCGAGACCGACGGAAGGGAAGACCGAGAAACCACGAACAGCGAGAAGACCTCCGGATCCAGAAACCCGCAGCTCCTGGACCCCGCCTCGAGCCCCAATTCAACCCGATACGCTCCTCTTCAGCAATCCAATTACGTCGCCTGCTGTGATGCCAATGGCACGAGACCAATCGGGCCACCGATTCAGCCAACTCCGCCGCTCTGGTTCACCCACGACACCAGGCTGCTCAACGCCGACGCTGAATTGTGTCACGAGATGCTCCCATCAGTCGTCCCATCGATCTCAACATCGATGCTCTCGTCGTCAGCGGAGCTGAAGCCCATGATCAGTCTCCCGCCAGACAGCAACAACAGCGCCAACAGCACCGACAGCAGCAACGAGCTGGAGCTCCAAAGCAGCGGCACCCTTTTCGACAGCGGCATCTTCCAGTGGCTGGAACTGCTGCCGAACAAGGGTCAGATCCAATTCGACACCGAGCCGGAGGACCTCAAATGGTCGGAGTACCTTAACGGCACCATCGCATCGACGACAACCAATCAAAGCCAAGGCCAGAGCTTGTTCGGTGTCACCAAAGAAGAGAGCCAAGTCTCAGTCAATGGCTTGAATTCTTGGTACGAGGAACAGCAGCTTCATCCTCCTGATCTTTACGGTAAGGATCTCCACCAGAGAATTCCTGCACAGCCTGAACGCATC
>Ma11_g16150.1
ATGGGAGGGCACTCCTGCTGCCACAAGCAGAAGCCAAGAAAAGGCCTCTGGTCTCCTGAGGAAGATGAGAAGCTCATCAAGCACATTAACAAGTATGGCCATGGGTGTTGGAGCACTGTCCCTAATCAAGCAGGTCTTCAAAGGTGTGGAAAGAGCTGCAGATTGAGGTGGATCAACTACCTGAGGCCTGACCTCAAGAGAGGTACATTCTCACAGCAGGAGGAGGACCTCATCATCGAACTCCATGCAGTCCTGGGAAACAGATGGTCAAAGATTGCAGCACATTTGCCGGGGAGGACGGATAACGAGATCAAGAATTTGTGGAATTCCAGCATCAAGAAGAAGCTAACACAGAGAGGTATCGACCCCAGTAGCCACAAGCCACTTATGGAGGACCTCAAATGGTCAGAGTACCTTCACGGTGCATTCCAAAGCCAACCCATGTATGGTGACATCAAGACAGGAAACCAATCCCCCATGAACACTGTGAGTTCTTTGTACCAGAACCAGCAACTGCGGCAGGAGTTGCAAGCTTCAGACATCCATGGCAAGAGAAGAAGATTAACCAAAGATAGAACTCTTGTGCATTATGTATTCTCCAGCTACATGTACACTAACAAGAAAAGAATCAAAAGAAAGATGATCAAATGTCAGCCTTATTCCTTTACTTTTCCTGCAACAAAAGAACTGTCTCTAACT
