# Supplementary material for: The R2R3-MYB gene family in banana (Musa acuminata): Genome-wide identification, classification and expression patterns
Source: PLoS One. 2020 Oct 6;15(10):e0239275. doi: 10.1371/journal.pone.0239275 (PMC7537896; doi:10.1371/journal.pone.0239275)
Supplement: S2 File — (FASTA) [file pone.0239275.s004.fasta]

>Ma03_g14020.1
MGRPPCCDEHGVKKGSWMPDEDKKLTDYIQKHGQGNWRRLPKLAGLDRCGKSCRLRWTNYLRPDIRRGKFTDEEEKLIIQLHSVLGNKWSTIATRLPGRTDNEIKNFWNTTLRKKLLQMGIDPVTHQPRTDLSLLSSSTSRLDSSLQLQVDAARLIELHLVQNLVRLLTCSSPAPNLDLIRLLGSAVPKNHHQVNDLFALTPQLSSLVNGSLGLPSLAPVGQQILSVNGGQTAAPSSADDSSSESMMTSKDCGTNSGTIPASVTAPSLVSSPENMSKNETISLEGSTNTPTSPPFEAWDALNLDDFGWKEIIE
>Ma07_g23060.1
MNLLPTKSEKEPIAEDNIFSHSIDEGSREKSIGKDGQVLKKGPWTSAEDAILVEYVKKHGEGNWNAVQKNSGLFRCGKSCRLRWANHLKPNLKKGAFSMEEEEMIVQLHAKIGNKWAKMATFLPGRTDNEIKNYWNTRIKRHQRAGLPLYPNNICFQASDENQQTQIVSCVAQQHSGILQGNSFDIPGTGFENLNNGHADLSYASSFPDLSVSSMICHEYESPDYGYMDNVNHVKQVGAGCDATFYSGPPSASQFLMEPPGQLTFRLHYPYDPDPNFKDLATFGGEIPGRHAFPIDKFSASRPLSGAVKLELPSLQCTETDDSSWTLCHSTPTLDAVNTYVESSPTTVSLQPEAISPRSSGLLDALLHEAQVLSGSKRYSSLKCSSSVIKHNEMVECSGLNISETEWEDYNGPTYPLGHSAPSVLKECTPPVCGSLSHGFPPFKDIPGSQNTFAVAEHLSTPNMEEKNMSSHPDFYRPDALLGSDWLEEGSQVAKDHSVLSDAVTTLLGHDFCKEHKIVPAGTSSDLFRGTKLESHSRGKIPDVSQMPELP
>Ma04_g33920.1
MGRRGRAPCCDKVGLNKGSWSLEEDMRLIAYIEKHGHGNWRALPKLAGLLRCGKSCRLRWINYLRPDIKRGNFTKEEEDAIIELHRLLGNKWSKIASCLPGRTDNEIKNMWNTHLKKRLASRERKSLATQKPEDSQSSSSSSASRSCSDHGESKSDEEGNEDPSLYFTDLSVEMIEAPIGPDMDMWGVAEYDTHQEEAAVIVPEFLSMMEGGDYSSLIVSTGEEAMEEEEEAKGEGKSSEWVEYLEKELGLCGASEENDSINQESLMRDAAEQQMEMEEEDPVSSYFHKDLVSTCPFGSC
>Ma09_g27990.1
MGRKPCCVREGLRTGAWTAQEDHVLVSYIKVHGDGKWRSLPKRAGLKRCGKSCRLRWLNYLRPGIKRGNISDDEEELIIRLHKLLGNRWSLIAGRLPGRTDNEIKNYWNTTLGKKVHGNASQTKPILNVSLADSTTAGTGAAGDASVVQTKAQRCTKTFFHQDQGLLPAPIDHQRHESTTAEPTSPSKAPQSDVSLDGVPLVPGEEDEAVCFSMSPNSTLLLDMPSMEDWIGSDCFQPDIDFSFTSVASFFDTEEWLNWT
>Ma04_g06410.1
MGRHSCCLEQKIRKGLWSPEEDEKLYNHIIRYGVGYTYFLLAGLQRCGKSCRLRWINYLRPDLKRGNFSQQEEDLIISLHEIMGNRWSQIASQLPGRTDNEIKNYWNSCLKKKLRQRGIDPSTHKPLCETETEAQEASRTHLEQLPLQPVFDPFPLIETETCLDSVENNVNIYNQFHQSFESSLAQTECYANSGLREYSSVLDVYGDSSSNSSNWNCNTGAEMKDVVGDEALNWVAQSEGEAPPHVHMNGGEAHEHKFSPWQEKTNAESSEDYSTYSMRFLSCDVAETCFDIHRGALASEFNVDFF
>Ma07_g17600.1
MGRHTCCHKQKLRKGLWSPEEDEKLIKHITTYGHGCWSSVPKLAGLQRCGKSCRLRWINYLRPDLKRGAFSDQEEDLIIELHAVLGNRWSQIATRLPGRTDNEIKNLWNSCIKKKLKQRGIDPNTHKPLAEAEASEDQASKSSERTSSSCDLKVPIATLESTTDAVRTSSSMPISQAATAGLSVCPNPYGRLFEMNQDSSCNTLSTGFPSTPTAVISTSMGVRTNINLPLYNPAHVCAGIDGIRYSDAVYSSNTSQSSISSVGGIEMQNSSPFFDNGFFPWSELTPDTDTQVQLEGEPEDLKWSEYLEGGFPSDVGTWHQHQLQSPDVYGKDFRISSVGFGQV
>Ma10_g26540.1
MGDGGLLAVATMKVEQSCVENKQSAAASSSSLSEGSYGLSRMSPAVSSPRTSSPSKRRISGPIRRAKGGWTPQEDETLRKAVEAYKGRSWKKIAEFFPDRTEVQCLHRWQKVLNPELIKGPWTPEEDEKIISLVAKYGPKKWSIIAKSLPGRIGKQCRERWHNHLDPTIKKDAWTVEEELALMNAHRVHGNKWAEIAKVLPGRTDNSIKNHWNSSLKKKLDLFLVTGKLPPVPKPETHGGSKDMANSDSGRSLRSSSDGSDIITRAFSGSASSMDSGLPAKPCKLEDQKSWLALSTVQDSNREALANLTVRGVNDPDTGYSMRDPMSDVCPRSDPGTELAECSNTGENDQLDDTSQPALALPSESPHGCLSAASTLLTTYDSMQQSYCSAIVTSPSGYLTPSSVTGKNPVQSVESILKSAARSFPNTPSIFRRRKRDAEMSHASGSSPSQMDRIKFLDSSDSAEGKSRHNSEATNSLLSKFNSSPCDRGAILYNGKSFNESPPYRLRSKRTAIIKSVEKQLDFTLEKNECNGNVIPQSLAMHSSSHSSSTIIPTIQERELTERPIVL
>Ma10_g19820.1
MSETRGSSGKYGDMELRRGPWTLEEDTLLIHYIACHGEGRWNLLARCSGLKRTGKSCRLRWLNYLKPDIKRGNLTPEEQLMILELHSKWGNRWSRIAQHLPGRTDNEIKNYWRTRVQKQARQLKVDANSAIIEAPAALPAPPSSLDSRLPCPSSHQQHPTSWMASHSIHSLVASP
>Ma09_g15050.1
MGRKPCCEKVGLKKGPWTAEEDRKLVNFMLNHGKCCWRAVPELAGLLRCGKSCRLRWTNYLRPDLRRGLLSDAEEKLVIDLHSQLGNRWSKIASHLPGRTDNEIKNLWNTHIKKKLRKIGIDPLPHMPIIPSANEQTHQQPKQQRRHVDAWSNGDQKAEEATSNSCPEFCTDEVPIIQPHEILIPCGSSSSSSSSSSSCSSTGSSAKAGPIEPPSFMELPESTYLWGVDDLTVWSSIHGEELWKHDLF
>Ma05_g03690.1
MVRAPCCEKMGLKKGPWTPEEDQVLVDYVHRYGHANWRALPKQAGLLRCGKSCRLRWVNYLRPDIKRGNFTREEQETIIGLHGMLGNRWSAIAAKLPGRTDNEIKNVWHTHLKKRFVGPNMSSSGSSKRKTTGARLASTSPEQSYSDLYSFATDWSGASGGISNVKEEGCSSQELQEIDEGFWLETLSTDEPATLTIPTTTPPPPTNDRFDLFTSSDMDDTDFWLNVFMGAGDLQELTQL
>Ma02_g03780.1
MGRHSSCYKPKLRKGLWSPEEDEKLLNHITRFGHGCWSSVPKLAGLQRCGKSCRLRWINYLRPDLKRGTFSQQEEDLIVDLHAVLGNRWSQIASQLPGRTDNEIKNFWNSSLKKKLQQSGVDPSTHKPLDQADKASGSSESKLFISDGSHTGSFRHSPYSSNCGGEEKASDGPLWFEQNCRLLNVIPELSSLQLKPMLHLPHDTLLTPSQFLEAGNPSNSSASSVNGSIGVELQSSILPWPELLPHNLEEEPGDLKWSEYLNGAAITSAEIRCSYGVGKGGEELDPWHQDQQLLHPSLMHGKNFQIQ
>Ma04_g28300.1
MVKKRENEGKKKKSVMAWKRGAWSAEEDRKLVEYVTAHGDKKWRTLAAKAGLFPCGKSCRLRWLNYLRPGIKRGNMSEEEEDLIIRLHNLLGNRWALIAGRLPGRTDNEIKNHWNTHLSKRSLTIQDLNAKMNQKLESSSGVASPSPALASDALPVLHLTADGSELNVGQPFDFTLNWNATVNEFEAEGYGFADHEELFRGGSSVDAHRHHLPLQLDELSEFIDCEEYYFLS
>Ma03_g18410.1
MGSSSKSAGGSDEGRRACLRGHWRPGEDEKLRQLVEQFGPQNWNSIAEKLQGRSGKSCRLRWFNQLDPRINKRPFTDEEEERLLAAHRIHGNKWALIARLFPGRTDNAVKNHWHLRFRVPRADFWNLPLLTKTSAILAPLNPPGGTGLYGASNIYRALNTLSQVRTLP
>Ma05_t17720.1
MGRRPCCDNSGLKRGPWTAEEDQKLISFILNNGIHRWRLVPKLAGLMRCGKSCRLRWTNYLRPDLKRGAISEEEENQIIQLHSSLGNRWSKIASHFPGRTDNEIKNHWNTRIKKKLELLRVDPATHQLIINQQPERYDHGHADARPQAEGKSTDVSEDEFGLMHSSIWMPSDRSSNEEETIPQVKSSGSCSSSFCASSMASALDTEETKLCYDSFPPWEAMYPFEDLVLHGSLL*
>Ma07_g23230.1
MGHQPQKSEAEMRLFSSPPSPSSRKGLPDIVAQSERDERGMSSGRRDHGQAKLCVRGHWKPSEDAKLMDLVARYGPQNWNFIADKLNGRSGKSCRLRWFNQLDPKINKTAFSEEEEEKLVASHRIYGNKWALMARLFPGRTDNAVKNQWHVLMARKEREQGSGCRRRKALPQRTEVSRGHNNAWSGESSITSSRDESSSTCTGSRAMPCFLKDFGMAQQQQPLQLCFGSGYSFGNETSEGSAVDHCSNGFLPSETDGDRKKKCIPFIDFMGVGV
>Ma01_g10750.1
MNYKKGLWSPDEDRRLRDYILKHGLSCWSAVPGSAGLQRNGKSCRLRWINYLRPGLKRGNFSPEEEETVINLQAKLGNRKEQYVANKEFLRPNLMMWSQIAMHLPGRTDNEVKNYWNSYLKKRVTKAQNSDPHASATSSSDCTNQGPVKHEEEPNSQMISPATHVDIGGFSPKLTALNGLPRVLFGDCLQANGGDSLHDRGEVMTNPWHNTNPHGEASGQATDGTTNGYAGACMNGEMQAQPEALLQNQENGFFDILFPGLVYDGMDFCDREF
>Ma10_g05260.1
MAEESYRREQRVKGSWSPEEDEALTRLVERHGPRNWSLISAGIPGRSGKSCRLRWCNQLSPAVHHRPFTSAEDAAILEAHARFGNKWATIARLLPGRTDNAIKNHWNSALRRRATFAAPDPILPSSSSPTANHEPDDSYSGSARKRRRSSDNANEGGCRSAAAELGTSLSLSLPGEGGGVMAAVSGEERTWEAPPGDVCLVTIMRQMIAEEVRSYIDRTRSQGGVEMTVPAVVKPETAFDCHN
>Ma09_g09720.1
MHPKFPKSAQNFVDALKKNRSCQKLIRRKLIEIEAKIEKNKELKERIKCLMNFQVACKRKVMNVLCQRKDPRVKLISVKKPTSENSSKTTLKKLPALHFGPGENSHILRCRMVLERFPVSLCKQPWSKTEKENLAKGIKQQYQEMLILNSMNMESDEEGITDSSIMSATTLSDLEFTPEKIRSFMPLVNWNRLASMYVMGRSGTECEARWLNCEDPMINHSPWTVMEDKKLLFIVQQRGIYNWIDISILLGTHRTPFQCLLRYQRSLNPHILKKEWTEEDDVKLSAAVENYGDNKWQFIASCLEGRTGPQCSNRWKKTLNPERKKVGRWSVDEDKQLKVAVMLFGAKNWNKIAWFAPGRTQVQCRERWLNCLDPALNLNPWTAEEDAKLLDAIAVHGNCWSKIAACIPPRTDNQCRRRWKILLPEEVKLLQAAAQIKKTALISNFVDRESERPAIGPNDFTSIVNSTISEKTDYVEARKKKLSDHQPKKSKAKSRRVIKENSMEDQDINNFTDTVPADLAHLPSTESNSTEHLGICRSGNKRSRSSDKRPRKSRVKSGSHLKENSTKDCMINTSSDIAPAGMSLTTAVNSASTEGVCIGRTTDITLSENQQSTDRHLVPDTSADNSATESISCWSKRAKRKHEQLKSGALETTAGGTVGDSLLVSETDYSAIITNHSQRARNTKSRGPGANDQRGNSCENVSRKNKMQCKGTPRTMYVGDVDDSSLLMAFNKKEKRKGENMVFEENTQAAEDPFKTIAICCGGGDDDDDDSSLLATFYKKAKRKQKCIVTKENTQAAK
>Ma03_g29770.1
MGRHSCCLRQKLRKGLWSPEEDEKLYNHIIAFGVGCWSSVPKLAGLQRCGKSCRLRWINYLRPDLKRGSFSQQEEDVIIGLHGILGNRWSKIASQLPGRTDNEIKNFWNSCLKKKLRLRGIDPTTHRPLNEVKTQEETIRMYYSNSGANFEQLPEHPFPLIEIQTCLDSIESNANFYYQFHQPFEPLSQNECLVKPELCDYGGVMDVPENFGYGESSSNSGNWNCNVVPEIKHVFGSEALNWVSVSKAETLVEPHEHKHSSWRECQHVMSSEDFSTEPVGSLPRDLSDICFNVPRDASVGEFNVEFI
>Ma11_g23420.1
MGFFAPVAPPFVHGLTGEHENHGKVEEDDQRQHKLCARGHWRPAEDAKLKELVSQHGPQHWNLIAEKIAGRTGKSCRLRWFNQLDPRINKKAFSEEEEERLFVAHRLYGNRWALIARIFPGRTDNAVKNHWHVTMARKQREQCNDASSYICTETTCRKKNHKRLHPSYDVLQPWHCSMLCSDL
>Ma05_g12030.1
MGRSPCCDKQGLKKGPWTPEEDKILVDFIQSHGHGSWRSLPKLAGLLRCGKSCRLRWTNYLRPDIKRGPFTPEEDKSIIQLHAILGNKWSAIAAQLPGRTDNEVKNYWNTHLKKRLLWESARLEAEARLSRESFLFSSSTTAAASSAAPFAGAVGAAFRRRSPDCASTRSSAPAREEAESKSCVTVGHPAAAAAAAAGMDVDSIGSNEVAEETEDEEAYQLYLDFPGDDLGLFTVQLSSLFSADLNEAYFDTAFK
>Ma02_g09870.1
MGRQSCCYKQKLRKGLWSPEEDEKLIRHITKYGHGCWSSVPKQAGLERCGKSCRLRWINYLRPDLKRGTFSKQEESLIIELHAVLGNRWSQIASRLPGRTDNEIKNFWNSCVKKKLRQSGIDPNTHKPLAEMEDKTSNSGDLKAPATTLEKTKHSVHKPASSSSSSGESRTWKNSVTPTRGFFHDHESSSACHLSPLPHSGFAPDCAPLFEMNQELNCSTISTVLLSVPSGNISALMSLKPNIDLFRDEIDGIQCSSDVYLSNSRRSSMNTGSVIELQSSTSFDGGILPFSELTPEKNAHVQLEREHEDLKWSEYLQGTITASATIQSQSHPLQYDIKTESQSVLVGLGTWQQNQQGQQQLQSSNIYGKDFHMVSVGFGQV
>Ma09_g28970.1
MKERQRWRSEEDAILCAYVTQYGPREWHLVSQRMNAPLHRDAKSCLERWKNYLKPGIKKGSLTEEEQRVVIGLQAKYGNKWKRIAAEVPGRTAKRLGKWWEVFKEKQQRRQRESSSRSAVCSIEPSKYDQILENFAEKLVKDHHHISPLLMATPLLPPWLSNNNGAHRPASPSVALTLSPSTMPPAPARWPPTERAADNSLGSSRLQHGMAPGFTAVDGRMVSDLVECCKEIEEGHRAWMSHKREAAWRLQRVELQLDAEKAHKRREKMEETEAKIRALREEQQAALDRIEAEYREQILGLRRDAEAKEQKLAEQWASKHMRLSKFLEQCGCRQWPSAEMNGR
>Ma05_g01100.1
MGRAPCCEKAHTNKGTWTKEEDQRLISYVRTHGEGCWRSLPKAAGLLRCGKSCRLRWINYLRPDLKRGSFTDEEDELIIKLHGSLGNKWSAIAARLPGRSDNEIKNHWNTNIKRKLVGRGLDPRTHRPVHGGSHDSQSSGVSADDDSRLSNLDLDLTISLPSSRSSETICFCYHLGIRSSEACSCRTSSSMRFLSFQHTSSISTSP
>Ma03_g25780.1
MGRHACCFKQKLRKGLWSPEEDEKLLNHITKYGHGCWSSVPKLAGLQRCGKSCRLRWINYLRPDLKRGTFSQQEEDLIVELHAVLGNRWSRIATRLPGRTDNEIKNFWNSCVKKKLKQSGIDPDTHKPLNEADGGEARAAGNGDKASESGEPKKLAPPGSMTATEELGLPRSVESSSLASSMSYIALQHASRSSNCDIVNQNMPLWFAQNCRLLDVIPELSYNTPSTPSTSVELKPMPAGLPADASLLPFQYFEACNTSNSSASSGNSSNGVELQSYSPFLDNGIFPWSELLPNKGAEIHLEGEPEDLKWSEYLNGTIRLTDTIKKQSRCSYGISNGEKHTAIH
>Ma02_g06670.1
MARSLSHEEMGSVKKGPWTPEEDRKLIDYVQKHGRGRWHRIPKLAGLNRCGKSCRLRWTNYLRPDIKRGKFTEEEEQLIVHLHSLLGNKWSSIATKLPGRTDNEIKNYWNTHLRKKLMRMGIDPVTHRPTTDLSLLTSLSSLLSAGNLGYTTSHLETALKLQAEAALLVQSLIQALTSSSTSNMDLMNLFGSPSHTNYKAGDGCLGGSFNLQNSASVIPYWNKDSQPVPDSSFCMDEGGVTVWSASRTEERQSASSSPASNSTPLFASASSEAENVDLLKLSDSTYANSLSFTPFEAWENLNLDSLISDLGWKEIQE
>Ma07_g08110.1
MGRAPCCDKANVKKGLWSTEEDAKLKSYIEQHGIGGSWISLPKKIGLRRCGKSCRLRWLNYLRPNLKHGEYSEEEDEIICRLYLTIGSRWSLISTQLPGRTDNDIKNYWNTRLKKKLLGKQQKHHRQARRATAPQQEVKIRENGILVQLPPSEAHRSASPGMADSHGETSGSSSQGHGRGEQRDEHAGGGEHELGRDDPLHVPRLGARRARDLYHAVMIDVPFPENILLGDKKDCHVPLNATNAIKGGSNNVSRHY
>Ma04_g13260.1
MGRHSCCLKQKIRKGLWSPEEDEKLYDHIIRCGVGCWSSVPKLAGLERCGKSCRLRWINYLRPDLKRGNFSQQEEDTIIRLHEIMGNRWSQIASQLPGRTDNEIKNYWNSCLKKKLRQRGIDPSSHKPLSEIAAQEEGTRTHCSNTGAAFEQLQLHPVFDTFPLIEIQTCLDSVETNVSIYGQFHQTFEPVGQDECLVNLELCDHGSALDNIGHGDSSINSSNWNCNIGSEMKSVFGDEDLNWVSQSKVETPAHMQMNEEKTHEHKFNHWQEKNTYPIPVRSLSHDLSETCFSVSRDAMESEFNVDFC
>Ma10_g11100.1
MESTSSASAGSGGTKACRRGHWRPGEDEKLRQLVEEFGPRNWNSIAEKLKGRSGKSCRLRWFNQLDPRINKRPFTEQEEERLVAAQQVHGNQWALIARLFPGRTDNAVKNHWHVIVARRHRERSKLVRKRPLQRFQILSDVELSSIHLLPQTYPNPKRSSSVYRRSSQLHDQPPRRYRRLPRWSLVACEEDAKYKKAAPLDSGKCSSESDCCHAVNACEMVGHGDDSDMSIDHRAMNEKTDRRKNVPFIDFLGEIFVPNA
>Ma05_g31440.1
MKDRQRWRAEEDAILRAYVKQYGPREWNLVSQRMNVALNRDAKSCLERWKNYLKPGIKKGSLTEEEQRLVIRLQAKHGNKWKKIAAEVPGRTPKRLGKWWEVFKEKQQRQQNESNKAATSPAEPAKYDRILENFAEKLVRERRGVPLLMAAPFLPLWLSNNGGSHGPPSPSVTLTLSSSTVPPTPKPWLQSEGGADGGLGLAMSQKGMALGVSGSVVVDGHIMTELVECCREVEEGHRAWMEQKKEAAWRMKRLELQLESEKTGKRREKMEEIEAKVRALREEQQAALERIEAEYGEQIARLRKDAEAKEQKVAEQWAAKHVRLSRFLDQVGYRQWPPAETHGR
>Ma05_g20320.1
MGRPPCCDEMVVKKGPWTPEEDKKLVEYIQRHGHGSWRNLPKNAGLNRCGKSCRLRWTNYLRPDVKRGKFSEDEEQIIIHLHSILGNKWSTISRRLPGRTDNEIKNYWNTHLKKKLLLMGVDPVTHAPRTDLDLLALLPVLLAAATGLGNLGSSSSDAPGLQADPVHLVRLRVLQTLIQATTAGPSIDAMNPLSAASLGCAQPNQQLVGLAPDLSAVANPGGSSFQTGTKTESCSGIAVPVVFSSCAVPTARSIHPPISIPQESAPMDSPASIPFEDWHGLNPGESNADDMICWKDIIDQICWTGQS
>Ma05_t20940.1
MGRAPCCDKVGLKKGAWSAEEDKILVDYIQQHGHGNWRVMPKRAGLLRCGKSCRLRWTNYLRPDIKRGNFTKEEEDTIISLHGELGNKWSAIAGSLPGRTDNEIKNVWHTHLKKRMDPKEATRAPKRERKRKKKRDAKDKLEPEQENQRPDADAARRSPRRDDAGLVEVSLEQSYSGFSSAATDSSVMSGDATVDAKDESFTSKELKEIDESFWLDAFAVDGSLQLPPAAVADSAAFSDDMEFWLKVFMEADHLEDPSQMNPANVHLN*
>Ma07_g10330.1
MKIEQSCVENKQSAAASSSSLSEGSYGMTRMSPAVCSRPAPSPSGRRTSGPIRRAKGGWTPQEDETLRKAVEAYKGRCWKKIAEFFPHRTEVQCLHRWQKVLNPELIKGPWMPEEDEKIISLVAKYGATKWSIIAKSLPGRIGKQCRERWHNHLDPTIKKDAWTVEEELVLMNAHCVHGNKWAEIAKVLPGRTDNSIKNHWNSSLKKKLDFFMASGKLPLFPKPEMLDDSEAITNLDGRHSLLSLSEGSDTITRAFSGSVCSFDSGLPAEPWKLEDQSNWLALSTVQDSKTEALTNLTVRGINDPDTGCSKHTSTSDICTRSDPETELAECSNSGENDQLNDTLQPTKSKLETPPDFGSLFYKPFQLEDVCLSAASTLLTTHDSIQQSYCSAIVTSPNSYLTPPSVTGRNSIQSVESVLKSAARSFSNTPSIFRRTKREAETMFASDSSSSQPDRLKILDTSGTTVEGKSGDNSEATDSSKFSSSPCDSGTILYNGKSFNVSPAYRLRSKRSAIVKSVEKQLDFTFKENDCDGNIEHLNLPTDSSSHSSNTILPSIQERKLTEPPIGS
>Ma02_g00290.1
MGRAPCCEKVGLKKGRWTAEEDEILVKYIAANGEGSWRSLPKNAGLLRCGKSCRLRWINYLRSDLKRGNITRDEEDIIIKLHATLGNRWSLIAGHLPGRTDNEIKNYWNSHLSRKIQSFRRTGMDSKAAVLDLSKLRGGGGRQQGACIDRSAMKKTNTMNREIRRDKQDMADIRPPASVVQSDEGHIMVSDPDQNQQASSVTFDGITMDPNEEMVSELWDTDADMEHVLFGPSEESMIGWGYTQADSGVMSTSRVELASKSEDEMGSWQREKLLEWDLGANEEAGEMWPWMWDSGNGELALRGVDDSGYQEGSLDDGWLI
>Ma06_g04240.1
MGRSPCCEKVGLKKGPWTPEEDQKLLAYIEKHGHGSWRALPAKAGLQRCGKSCRLRWTNYLRPDIKRGEFSLQEEQTIIQLHALLGNRWSAIATHLPKRTDNEIKNYWNTHLKKRLAKMGIDPCTHKAKSDALVSADGHSKSAANLSHMAQWESARLEAEARLMGSSSSSAWHGVWPAKPAIERVDLESPTSTLSFAAAGVGLVDGNAAAVRHQGGENLEPESADWKCLAKDRMDSFAGFSFGAGLTGLLLGDSGAQKPLGYCGDSYATRPEREREHARSSVQEREVSKVASSNELAWLKRHVSCRGQTITCCSGSTSSSFPFPYSTCYDTHVVPSIYPSKISCI
>Ma03_g07620.1
MCTKDHWRPAEDAKLTELVAKYGPHNWNAIAEMLQGRSGKSCRLRWYNQLDPRINKNPFTEEEDQLLLAAHQIYGNRWAIIARLFPGRTDNAVKNHWHVIMARKHKERSRLHGNFVDEEQSQRCKKRKLEPRNMVSMIEESDRTSVTHDGLIADRDNSMEFYDFLQVNSDSDSTQEDLGRKREEDGEEKKGTHVRFIDFMAVGSI
>Ma03_g11910.1
MGRHACCYKQKLRKGLWSPEEDEKLVRHITKYGHGCWSSVPKLAGLQRCGKSCRLRWINYLRPDLKRGTFSQEEEDLIVDLHAALGNRWSQIAAQLPGRTDNEIKNYWNSCIKKKLRQRGIDPSTHKPLGETDGREDRETTNSEKTSGSRNPQLLDPASSPNSTRYAPLQQSNYVACCDANGTRPIGPPIQPTPPLWFTHDTRLLNADAELCHEMLPSVVPSISTSMLSSSAELKPMISLPPDSNNSANSTDSSNELELQSSGTLFDSGIFQWLELLPNKGQIQFDTEPEDLKWSEYLNGTIASTTTNQSQGQSLFGVTKEESQVSVNGLNSWYEEQQLHPPDLYGKDLHQRIPAQPERI
>Ma02_g04860.1
MGRTPCCDKSGLKKGPWTPEEDQKLIDYIQKHGHGSWRTLPKNAGLARCGKSCRLRWTNYLRPDIKRGRFSFEEEETIIQLHSILGNKWSAIAARLPGRTDNEIKNYWNSHIKKRLIRMGIDPVTHTSLLNASLCNPTLLNLCGLLGLHPLIKTELMRISTNILASQSQSPSLVNQSIQGQQYLPHDAQAQQHLELFQNQQLQNQTLLNAPFPDGGQFQEAADTNLWHDIVISDTHLMNVTGVDNNNLEASIPGLVSDSFCISGNNSQNYNLASILSTPASSSDNMISSPPSTYMNSNTEDERDSSCSDIYDFQIPDLLDVSDYM
>Ma00_g01590.1
MWGKVVDSMMAATGSSSSSKDVDRIKGPWSPDEDAALQRLVQRHGPRNWSPISKSIPGRSGKSCRLRWCNQLSPQVEHRPFTAEEDEIIIRAHRRFGNKWATIARLLSGRTDNAIKNHWNSTLKRKCTPLFGDGGASSDGSVLLSGRTGMCLNPGSPSGSDLSDSGHHSHSVTVTGAVMPPSSSPHQSHQMEQITAAITDTTTPLIIYEDPPQRCSTTASAASAEEERRPEPFPLSAEVLAVMQEMICKEVKCYMAGLEHHEVRHAESVRDTDINRIGLTKIE
>Ma01_g11890.1
MGRRPCCDKLGVKKGPWSTEEDKKLISFILTNGHCCWRAVPKLAGLLRCGKSCRLRWTNYLRPDLKRGLLSPAEEQLVIDFHARLGNRWSKIAAMLPGRTDNEIKNLWNTHIKKKLVKMGVDPVTHKPLDRKANSVSSQSTATTESKSDQQLQSRGTDGQIQSSENTSSPTEASSNADGADPLLSCLWEDNTSLLDELWQFPSNEDVDYGSVAGPVWPWDEGSCEWLLDDQALG
>Ma06_g06660.1
MKIQQSCVENKQSAVASISSLSEGSFGLSRVSPAVSSPPTSLPSRRRTSGPTRRAKSGWTPQDDETLRKAVEAYKGRCWKKIAESFPDRTEVQCLHRWQKVLNPELIKGPWTPEEDEKLTSLVAKYGPKKWSVIANSLPGRIGKQCRERWHNHLNPTINKDAWTEEEELALLNAHHIRGNKWAEIAKALPGRTHNSIKNHWNCSLKKKLDFFLETGKLPKVVKPKMLNGSKEIAGSASSTYSGLPTGLYRLEDKKNWLELSAVQESNAEAVNNSTVESSMLTPLSDICTISDLGTELAECSNTGENDQLNGTSAPSLHPAAPSLLGALFCKPSLPEDVCHSKDSALFTSYDSTQQSHCSLIVKQSNGYLTPPSVTSNNGVFCVKSILKNAARSYPHTPSIFTRTKRNAEASLASDSTSQKSSAKFLDSSDNVETTNTSVSKFSSSPCSRGAILFNGKNFNVSPPYRLRSKRTAIIKSVEKQLDFAFEETNCDGNANPLKMAVASSSIFKSRNVLPII
>Ma05_g24200.1
MGRAPCCDKANVKKGAWSPEEAAKLKAYIEEHGIGAYWLSLPHKIGLKRCGKSCRLRWLNYLRHNIKHGGFSEEEDQVICSLYISIGSRWSMIAAQLLGRTDNDVKNHWNTRLKKKLLGMQTEPSQSPCLPAQTLSASALQRMQLLYAFFLSNIPALGGKLLETSHQTLPQMEQEIQISMSQIVQEDMDCSWHGVHPLQYLMMETRV
>Ma10_g06140.1
MVMVKEELRRGPWTEQEDLQLACFVALLGERRWDFIAQASGLNRTGKSCRMRWVNYLHPSLKRGRMTTQEEHLVLELHSRWGNRWSRIARKLPGRTDNEIKNYWRTHMRKRAQEEKRNCSPSATSSAPPADDLPTRSEVAAESQLNGNGDGGNADSVDEVWDEIALSSGDRRDEAGGYACTPLTSATPVWECCSGSLWKTEDEELHGVSFGF
>Ma09_g25590.1
MGHHCCSKQKVRRGLWSPEEDEKLIRYITSHGHSCWSTVAKEAGLQRCGKSCRLRWINYLRPDLKRGSFSAEDERIVIDVHRILGNKWAQIAKHLPGRTDNEVKNFWNSCIKKKLLAQGLDPKTHNLIPAAARSNGANSAEPPRFRYAQSSTCTPFTISSSIKSFDDMNNSMDLNPPASFHETAAPVSNFQYQDNHVLMSFKDQNGFSSSSSSLDYTNIASSSFHQPGFIDDCMWDSSVEPLQALRQIEVGHEQGVDQLQVQPSMCKMFFNEANKKGPVMEISDSNGGGGATFNLEMLDNAWLPCVELSSGSFMDQLQWDYWV
>Ma08_g02450.1
MCAGRMVMVKEEMRRGPWTEQEDLQLAWFAALFGERRWDFIAKVSGLNRTGKSCRMRWVNYLHPSLKHGRMTPQEECLILELHSRWGNRWSRIARKLPGRTDNEIKNYWRTHMRKRAQEEKRSFSPSRTTTSTSPADDFPIGSEPRAEAAAGCQLSSSCMSLGLDEDSQGADWCSMDQAWNELAMPEAIDGRSFDDCRESTTTAWPPSMPSPPMWECCTASLWKTDEEEEEEELNGAAFGL
>Ma07_g23180.1
MGRSQCCDKVGIKRGPWTQEEDTVLVSYIQKHGPGNWRSVPANTGLMRCSKSCRLRWTNYLRPGIKRGNFTKSEEGLIVHLQSLLGNKWAAIASYLPQRTDNDIKNYWNTHLKKKIEKHQLATTGCTTSSDSNNGCPEIMTSRCHNNNASGNSCHSNLPSSDLSSSSYASSTHNISRLLQGWTRCSPKVKPTAPDQDLTCHGIQMKVDQESCHPLFNEELKQLLPAWEEPSAEASFYGSQSTPACADGKKRFDAQNPPLAALENWLLDEAARQVDLSVGYIDSISHAFI
>Ma02_g16570.1
MGRSPCCDGNDLKKGSWTSEEDQKLIQFIQNHGHGSWKTLPKLAGLNRCCKSCRLRWTNYLRPDIKRGKLSPEEENTVLHLHSIHGNRWSTIAAHLPGRTDNDIKNFWNSLKKKKKKPICTSTDPMTNRTSTELFASLLPHLALASHKEIMERSSWDDYGGHLQAEAIKLAKLQFLDYLLQSATPVVTSGSSNSIIFSEMEPMELANTPMPWPASLPSPCPSPLFGSPAVHQNLPGTSRSFEHPLINDRKGEDMMTSMVSSPTLPPLHDASWGNEAVCTTCSHGVAPSIWPDDPLYD
>Ma09_g08140.1
MGSASATAGSDDTKPCPRGHWRPGEDEKLRQLVEQFGPQNWNSIAEKLRGRSGKSCRLRWFNQLDPRINKRPFTEEEEERLLAAHRIHGNKWALIARVFPGRTDNAVKNHWHVIMARRQRERSRLFNKRAPRDLLLDYTDGSPNRVFQFGSAAEETSSVRSWVFSGSATQSPPRTLGGEKDAASVLGSCKFHGRSFHPYHAKYEWVPPRVSMKVFSPGDDDSAMSTNPNEEHGGDDRSSKRKGVPFIDFLGVGITS
>Ma04_g31880.1
MGRKTWEKPKAKHRKGLWSPDEDQRLREHILEHGHGYWSSVPAKSGLHRSGKSCRLRWINYLRPGLKLGVFSQEEEETVMKLHAILGNKWSQIAMHLPGRTDNEVKNQWNTYLKKKIKTPGFQPNLSKQLAQLSHKKLYLKF
>Ma06_g16350.1
MEVEDKQRRGPTPCCGKVGLKRGPWTSEEDEVLASFVRREGEGRWRTLPKRAGLLRCGKSCRLRWMNYLRPSIKHGPIAPDEEDLILRLHRLLGNRWSLIAGRIPGRTDNEIKNYWNTHLSKKLVRQGIDPRNHKPLATSVADAIHQPISPQLYRNPNPSAIPSTAPTLLRAEDTQKNFSDTLNLQQNDDGIGIECYTDDIFSSFLDSLINDDIFQPQHNDIIDDENNNDISRSNNSDGSNQRVVPAAYAYTAPSVPAYELGTFWEDDLMAQTGIEEDVHEQFADHAGKY
>Ma11_g08730.1
MLFMSSLSMNPSSAVDSRSPHEVGDSHADATAEGNASGETANEGGGQSSFCARSHWRPEEDCKLRELVALHGPQNWKLIAAKLHGRSGKSCRLRWFNQLDPRINRRAFSEEEEEKLMAAHRLYGNKWAMIARFFPGRTDNAVKNHWHVLMARKYREQSSACRKRRLKRMEEATLNTSGEEGSYDFLLGSNVPSNTGFCSNNSVFWGGPADDSSRFHSSTVLMTATCYHSDISRVSSTESPPFTESTSVSPPFIDFLGLSFSWKYFSALLCKHSRY
>Ma08_g12510.1
MDGQLGWGTLDNGEWRKGPWTAQEDKLLTEHVSLHGDGKWNSVSKLTGLRRNGKSCRLRWVNYLRPDLKRGNITPQEEIIIQELHALWGNRWSNIARSLPGRTDNEIKNYWRTHFKKSKPSKNVEKARARFLIRQRQEKQGQEEQQHLHQGAQQQQADMRAAMKRAEEAALAEDMEETTYMYSVSCMLQGGGFSGYSSDGSTGDGSWGSLWNLGDVPDDLCAVTALYGERR
>Ma03_g21920.1
MTAWAQREIYRSAWEHVPCVHPAPVLRTYLGKTRYLRSLSPATILRRHLRSWHLFLSPCLCSTAMRSPCCDKQGTNRGAWSKEEDQKLIDYVGVHGEGCWRALPKAAGLLRCGKSCRLRWINYLRPDVKRGNFQEDEADLIIKLHALLGNRWSLIAGRLPGRTDNEVKNYWNSHLRKKLTSMGIDPDNHRVARKNMSFWHLNSTVGDDRVRCAGSGSLEENSSGLPDLNLDLTICIPSSVMEKNTANPTLLLFR
>Ma07_g10340.1
MKERQRWRSEEDAVLCAYVKQYGPREWHLVSQRMNVPLLRDAKSCLERWKNYLRPGVKKGPLTEEEQRLVIGLQAKYGNKWKKIAAEVPGRTAKRLGKWWEVFKEKQQRVVQREISKSVVSSTDPGKYDRILESFAEKLVKEQLMAAPLLPPWLSSNTNGAHRPPPSPSVALTLSPSAAPPARMPWTQAERAVENGPGFVPGFAVVDGRVVADLVECCKELEEGHRAWAAHKKEAAWRLKRVELQLEAEKACKRREMMEEIEAKIRALREEQRAALERIEAEYREQIAGLRREAEAKEHKLTEQWATKHLSLSKFLEQFGCRQWPSVEMNER
>Ma08_g32760.1
MGRSPCCEKAHTNRGAWTKEEDQLLIAYIKAHGEGCWRSLPRAAGLLRCGKSCRLRWINYLRPDLKRGNFTEEEDELIIKLHGLLGNKWSVIAGQLPGRTDNEIKNYWNTHIKRKLVGRGIDPQTHLPSLVRDRNLLQLEGWSDCVFVLSVAFVVVHQQMSSLLPFLSFSKQTAHDCQNLTVLYEGMNKEKKVKETVLIA
>Ma11_g06880.1
MGRSPCCEKAHTNKGAWTKEEDERLIAHIRAHGEGGWRTLPRAAGLLRCGKSCRLRWINYLRPDLKRGNFTQEEDETIINLHRLLGNRWSLIAARLPGRTDNEIKNYWNTHIRRKLLSRGVDPITHRPFDEPPKCPDLNLELCISPPLLRREPSFQLQLGITDSATE
>Ma01_g21340.1
MDKRISNSQEAEVRKGPWTMEEDLILINYITNHGEGVWNNVARSAGLNRTGKSCRLRWLNYLRPDVRRGNITPEEQHLIMELHARWGNRWSKIARQLPGRTDNEIKNFWRTRIQKKLKHGEPFGVQNVMLTDEASTSTTQVNTTTDEGAQPGAYTHMHDEQQTANPDGMISEFSTESSDNFWTVDDFWSMPSLNGD
>Ma03_g08300.1
MEFQGRACGSATPPSEEEMELRRGPWTADEDLILMNYVTAHGEGRWNSLARRAGLRRTGKSCRLRWLNYLRPDVRRGNITPEEQLLILELHFRLGNRWSKIARHLPGRTDNEIKNYWRTRVQKHAKQLRCDARLSSPPASESVTESRGIQGVGVDWMQGAQPPSPGGYAFSGLPDVDQSGWGESLWSDKPYNLFHDVSNAHHSAAKGYSDCCRTQLYWLQLASYMKNLLQEPSQKSHLDLNLRDHYRIVLTSLQALFKTKRGRYRCPRALLCFCSAFTWQQFSSRPV
>Ma01_g18470.1
MGRPPCCDEFGLKKGPWTPEEDEKLKDYIGKHGQGNWRRLPKLAGLNRCGKSCRLRWTNYLRPDIKRGEFTDEEEKLILQLHAVLGNKWSAIATRLPGRTDNEIKNYWNTNMRKKLLQVGIDPVTHQPRTDLNLLATMPGLLTVANLGSLTSFLDNSLQQQADAAHLIKLQLVQNLVQLLTCSATPNLDLLRLFAPAAPRNHRPNDVLALIRQLSSLVILQSLTPTASREGLQHLANSLSVGGGEAVAVAPAPADDLSWESTVKDKGCGTATCIFPTSNSTASLDPVSPENMSRSETTSLEGSISTSFEDWDALNLDDLDNDFGWKEILK
>Ma08_g18540.1
MGRPPPRCDRDGVKKGPWTPEEDIVLVSYIQEHGPGNWKAVPTNTGLIRCSKSCRLRWTNYLRPGIKRGNFTDQEEKLIIHLQALLGNRWAAIASYLPERTDNDIKNYWNTHLKKKLGTGNDRQTSSGRPSCRSISKGKWEWCLQTDIHMAKRALSEALSMEKSDDLPDSMASSAEYNFNIRPSTYASSTENISRLLEGWLRGSPKPGVASASSASGCSMSPEPLESLFGINESMAETRTPLSLLESWLFDESVGHGQESLPDMAPGDDACDQFLF*
>Ma05_g25490.1
MGRQPCCDKVGLKKGPWTAEEDEKLITFILTNGQCCWRAVPKLAGLLRCGKSCRLRWTNYLRPDLKRGLLSDDEEQMVIELHSQLGNRWSKIASHLPGRTDNEIKNHWNTHIKKKLRKMGIDPVTHKPLREEPCLHSSPQVPAEQVEGKNTTSISATCSVSPSSSCFSEKAEEIQLPRMEWPESAYLYGLDDLGGWDFTSDHLLLDSFSQCQRAALDQESWKFELF
>Ma06_g35620.1
MEAEGGAAAGCCDGFAGKRLCGPLPPPPLLTPLERFLSSCCREEPDHGDPQGLTDVLLGAVGFSANGNLVGGSSNVVKGQWTAEEDSMLVRLVKQHGVRKWSQIAKNLVGRIGKQCRERWHNHLRPDIKKDMWTEEEEKQLVEAHMSFGNRWAEIAKQIPGRSENSIKNHWNATKRKLNAKRRSKRKATKGGRCPPSVLQNYILSKTRDLSKTCSTTNTTTVSKQLDTPYWQPHNPSSGQDPTSSVEESFPYIHEVLEQSSVPNGSIEEGGIHGGEAHNSCNHYSLDFLHFDDDDFLPIGDVCQCMQLPYSAPETIAIDPACHRPNTWSELYPPCLFDGALSSSTGLLEMDSKSQILKDQASSSSKRDLDLVEMMSLQFSSSQRSSSSNSMLLSSDPNYL
>Ma04_g34660.1
MGRAPCCDKANVKKGPWSPDEDAKLKSYIEHHGTGGNWIALPHKIGLKRCGKSCRLRWLNYLRPNLKRGGFSEEEDDIICRLFVSIGSRWSVIASQLPGRTDNDVKNYWNTRLKKKLLGKHAKGAEAKGDDNGGITGSPQQPAPIDHVRHELDGRFYIDAANHGSSSVMPSTVPCLVSPWLQEDSGRQALQCLNDLTTELDEILRFNSLMYSSMMEGCERDATASI
>Ma04_g11930.1
MRMEYKSCKQPEVNYRKGLWSPDEDQKLRDYILMHGVSCWSAVPAKAGLRRNRKSCRLRWINYLRPGLKRGKLSLQEEETILKLQSKIGNKWSLIALHLPGRTDNEVKNYWNSYLKQKTSKPQESDTHSLKHSALNLSIPRLTKLEEQNDHILSCLEDSEQSVTPSTGDGSPKGMAADHLPKVLFADWFSFEQDNWESLFNLDDVRSSQVDDAIVLNGFKFSNTYNDF
>Ma07_t11110.1
MCSRGHWRPEEDEKLKELVTRYGPHSWNALAEKLQGRSGKSCRLRWFNQLDPRINRSPFTEEEEERLLASHRVHGNRWAAIARLFPGRTDNAVKNHWHVIMARRHRENSRPFSKTASRSESRNINQKPIPKDQYSSKIHGKECSIQFHDFLEVNTEPNGSKCQSSIPEQEEVPSSISWKSDVPHKMV*
>Ma01_g17450.1
MEFNGRARGEDEVELRKGSWTVEEDLLLVNYVAEHGEGRWDSLAREAGLKRTGKSCRLRWLNYLRPDLRRGNITPEEQLLILELHSRWGNRWSKIAQHMPGRTDNEIKNYWRTRVQKHAKQLRCDVDSKRFKDVVRHLWMPRLLERIRAASGSSAVSTHQSVNDPSTCKRPEEGDVELGEAKSASPESSNIVRSSSEASEVQVSTASVSDRFTNCDDAWFQETTGFGAYWPETLPSPGACDSWGWSMDLDQSGWEENLWSMEDTWLQQQI
>Ma09_g14260.1
MGRSPCCDENGLKKGPWTPEEDHKLVRYIQKHGRGSWRSLPKLAGLNRCGKSCRLRWTNYLRPDIKRGRFSAEEEQTILNLHSILGNKWSSIASHLPGRTDNEIKNFWNTHLKKKLIQMGFDPMTHRPRTDFFATLQQLIAHLLALKNIVDALVKLQTVRVETHLHLQRKQRLQIKDVMLPLPYPSR
>Ma04_g01010.1
MGRAPCCDKANVKRGPWSPEEDAALKSYIHHHGTGGNWIALPHKAGLKRCGKSCRLRWLNYLRPDIKHGGFTEEEDAIICTLYDRLGSRWSVIASHLPGRTDNDVKNYWNTKLKKKLMAKQAIISAHNTAPPPPLLPTVIESDAYSSNKLSSMPLQQPLKVVPFPMTSLIEQPHDSSLSSSISVQHNSSSNSDSLLAAMIGFGDAGDLLSDSSNMWATAGQTLTYS
>Ma10_g01750.1
MGRPPCCDNIGIKKGPWTPEEDIVLVSYIREHGPGNWRSVPTSTGLMRCSKSCRLRWTNYLRPGIKRGNFTPHEERVIIHLQSLLGNRWASIASYLPQRTDNDIKNYWNTHLKKKINKIQGAADADGKKPSSDARPDCHDYKSRYASSSENISRLLQGSMQSSPTVNAPGKSKESCSTADDDDDENSNIITALTAASLTENSQAEGDRGSCAPMTHDDFDLLHSFESMDTVPRENTGTETPFQPAEADDAEAQLGAESDQPPLFLLENWLLDEASAQHLDIIEVVLAK
>Ma04_g26220.1
MGRHSCCYKQKLRKGLWSPEEDEKLVKHIAKYGHGCWSSVPKLADLQRCGKSCRLRWINYLRPDLKRGTFSQQEEKLIIELHAAVGNRWSQIAAQLPGRTDNEIKNYWNSCIKKKLRQSGIDPSTHRPLSEVEGGDDKEAMASGRSSTSAPPPSHTIECTPLLQANDVVVPSSISISVPDLRCLEAGSCSNTSANSANSSSEFELQISSSLFDGSIFQWLELFPSKGAQHHFDGEPEDLKWSEYLNGTIGSDDGLLGEIKKDTLFSSISFSDVHIISYFHKII
>Ma10_g25660.1
MGRSPCCDEHGLKKGPWSSEEDQKLIQHIQNHGHGCWIALPKLAGLNRCGKSCRLRWTNYLRPDIKREKFSREEEDTIVHLHSILGNKWSSIAAHLPGRTDNDIKNFWNSCLKKKLIRMGVDPRTHRPRAEELIAGLQQHLSHTVHEEFLERVPREEHAAQLQAAARALATLQFLDSLLQPSATVGISSGNVNSLDSIISTMEPMKLLETAIPSLSSFPSPGPSPASNSQARHHCFPGMSYSIEQPLGSAINEESSFVVLSEEERNGMRAYEVSSPFLLPPLCDFSWGNGGAGCSTSNYGGSLSPSSLWPENLE
>Ma01_g00440.1
MAAATGRSRCKEAARIKGPWSPEEDTSLQRLVQRHGPRNWSLISRSIPGRSGKSCRLRWCNQLSPQVEHRPFTAEEDEIIIRAHRRFGNKWATIARILSGRTDNAIKNHWNSTLKRKYTPPCAGSGDGGLQHHYDAIRASSDGPVLLSGGAGLWMNPGSPSESDVSDSSHHSHPTEPMTAATIAATPIHDDDDPVTSLTLSLPGSDPMDTSSDHHHHHQGSPRRPAVAASSAAEEERRPTPIPFSAEFLAVMQEMIRKEVRCYMAGLEQSRMLCGMQPPPEGVRNAAMNRIGVTKIE
>Ma06_g08910.1
MILKGWSQCACRSHGSPTGCAGMGRSPCCEKAHTNKGAWTKEEDQKLISYIKAHGEGCWRSLPKAAGLLRCGKSCRLRWINYLRPDLKRGNFTEEEDELIIKLHGLLGNKWSLIAGRLPGRTDNEIKNYWNTHIKRKLLSRGIDPQTHGPINGGATAAFAAPHPSETAVPKAPFVCVAIWVSRAAKLVAATPPKTRRMY
>Ma05_g05670.1
MGRKPCCEKVGLKKGPWTAEEDKKLIDFILTQGLCCWRAVPKLAGLLRCGKSCRLRWTNYLRPDLRRGLLSEDEEKLVIELHSQLGNRWSKIASQLPGRTDNEIKNIWNSRIKKELRKMGIDPLTHKPISPSTEELHRHQHHQQKEQQRRCMDSTASPRDPAADESLGNCPEFCTDEVPMLQPHEILIPCDSSACSSSCSSASSSSSSFPRMELPESMHLWGSIDQELTWKSYQEDWKYDVFCFDC
>Ma03_g08930.1
MAFHHELHWFQGSGDLLDVLSNGCSSDFVRCFPHNTFSDDLNSTLMLQKIDPPSYSTRIIGDRDLMVCNSTEFNISLDAFHDLSTMVAGSQAQKKVQIDTNTIVAAKNDSCRVQKKSNVVKGQWTAEEDSMLMELVERYGIRKWSHVARMLNGRIGKQCRERWHNHLRPNIKVDSWSEEEDKILIQAHSQLGNRWVEIAKRLPGRTENSIKNHWNTNKRRQSSRRTCRKSKDAKRSTLLQNYIRSLNLTSSPPPVESSSKNGMQREAVNVQGDGDGDRFLHGWGLGEAPEMLLDSRMLPDTDDMISCLFDQLGCSVRIGKVCDAATTWDGVPPLVIPSEDVKRDVDLLEMIAMNSSSSRE
>Ma06_g05960.1
MGRKPCCAKEGLNRGAWTAHEDHILKSYIDTHGEGKWRSLPKRAGLKRCGKSCRLRWLNYLRPGIKRGNISDDEDELIIRLHKLLGNRWSLIAGRLPGRTDNEIKNYWNTTLGKKAYGKAYQPKPCMSNNSAAGPAAITAKAAPDHTAVVVQTKAQRCTKTFFHHDQALLVSSSTHQQHLQPASKPSMSPPKASPDAPANADPSRAAGDLPLTVGEEDEDPCFSMSLDSTFLLSGLSTEFWMESDSLQPHIEFNLSSVTAFLDADDDWLNWTPSC
>Ma02_g20270.1
MGGHSCCYKQKLRKGLWSPEEDEKLIKHITKYGHGCWSSVPKQAGLQRCGKSCRLRWINYLRPDLKRGTFSQQEEDLIIELHAVLGNRWSKIAAHLPGRTDNEIKNLWNSCIKKKLRQRGIDPGTHKPLAEVDGGDDNTQSNSGKNSGTSDLQILVTPQLAMQEPTPSVFAPDYGGGRTTSSALPISSNPLLWFSQTSRHLDVTNGDAISTVAPSLSSTILSTSMVPAPSCAADDALTNWYGGDCNSSRRSSVEDSGRIVVQSTCSSDSCIFPWPDLTPDKDVQVQLGGETEDLKWSEYLHGAFVASATPQAPIQPLYGDIKTGNQFPMNCFSTWHQNQQLQQQLQASDIYGKDFQSVPLGFEHI
>Ma11_g16430.1
MGRGRAPCCAKVGLNKGSWSLEEDMRLIAHIQKHGHGNWRALPKLAGLLRCGKSCRLRWTNYLRPDIKRGNFTKEEEDTIVKLHKLLGNKWSKIASCLPGRTDNEIKNVWNTHLKKRLVFTEQKPAATNDPEEPPPTSSSSSSNHGGNKSHEHQHDPCLHTRDSSAEVIEIPIDPTMDMSSIFDDALSNMTSSSTSTQLSDGLVIPDGDLWSMIEDNSACKEGNTGAWLEYLERELELELGLREVAPSDQDSLTTDGVGMEEDPVSCYFRKEPPLHPLQTFLASEMI
>Ma05_g25630.1
MGRSPCCEKVGLKKGPWTPEEDQKLLAYIEKHGNGSWRALPAKAGLQRCGKSCRLRWTNYLRPDIKRGEFSLQEEQTIIQLHALLGNRWSAIATHLPKRTDNEIKNYWNTHLKKRLAKMGIDPCTHKAKSDTLSSGDGHLKSVANLSHMAQWESARLEAEARLARESKFRAAAWPGANQGDRIDLESPTSTLSFAAAGVGFVDAGAGAASAASHQGGAPWLSEPYWGQSGAGFTGLLLGDSAAQKASDCREEEEEEVELEGEEESKNYWNSILNSVNSSSSSNSPPLFYD
>Ma04_g22200.1
MGRSPCCEKAHINKGAWTKEEDDRLVAYIRAHGEGCWRSLPKKAGLLRCGKSCRLRWINYLRPGLKRGNFTEVEDELIINLHSHLGNKWSLIAGRLPGRTDNEIKNYWNTHIRRKLLSRGIDLEKHRLIHAPIQKYRCPDLNLDLCLSPPPSRQQVEECTRCFSRCRGLQPTRKKCKCDAFLGLGSGSCRSLEMK
>Ma02_g19650.1
MVKKTERAKQKAAVDIVVNRGAWTAEEDQKLVDYVRDHGDKNWRTLPAKAGLNRCGKSCRLRWLNYLRPGIKRGNISDEEEDLIIRLHNLLGNRWSLIAGRLPGRTDNEIKNHWNTHLSRRPVTIDDLNLKLNQQVERTCERGPLVSPVASSRDLTTLVDHVEDEWVLDGTAELLHQSELDMDQLFALMPDPDGGASNGSEFGAEADGSGGEEGYRDINEGEISGAKTEGCSDAQAGWDVDLERFMGYDDDLAFYFLD
>Ma04_g09430.1
MAATTTTTGGSRSKEADRIKGPWSPAEDEALQRLVQRHGPRNWSIISKSIPGRSGKSCRLRWCNQLSPQVEHRPFTDEEDEIIVRAHRRFGNKWATIARLLSGRTDNAIKNHWNSTLKRKHSRPCAGEDGLQHHYDAIIPGSPSGSDVSDSSHHSYPVMPPPHIYQPVPTTGRIVPCSSPILKQTQGETISAAVAPTFPNNDDDPATSLTLSLPGSCQMSTSKDRKVHTIFKPTTSAEEGRRPAPSPFSAEFLAIMQEMIRNEVRSYMAGLQQSRMMCGVQPPSERARNAAAVNPIGVTDLE
>Ma04_g30160.1
MKAEEGERGGKKAERGLKKGPWTPAEDAILVEHVRRHGEGNWNAVQRHSGLARCGKSCRLRWANHLRPNLKKGSFTPDEELLILRLHAQLGNKWARMAAQLPGRTDNEIKNYWNTRLKRRQRAGLPIYPPELQEAVGFDHQLKQQASTLLRTPPPLPPPPSAAEFSARLPSLRPAPLLDPAIFRPSSGMTLPPLPQNLFSCHLGFGFPLSPASPPPTPTSLFQPQQQLGPGNYEVSRPQRLPPVPWPTMAKMELPSCQLFPEPVGGRDGLTSSGLLEALLQDAHVPEDMKLGELLALPTVGEQEAVWEHVFFGGDSSEAIKETSQGCSLGSATKLEGLDCDMGEFYRTNPPVSVPCVGSLCIRTTNMR
>Ma06_g33430.1
MGRAPCCDKAKVKRGPWSPDEDAKLKSYIEQHGTGGNWIALPQKIGLRRCGKSCRLRWLNYLRPNIKHGGFSEEEDSIICRLYISIGSRWSIIAAHLPGRTDNDVKNHWNTRLKKKLFGKQCDGRQPPRKLGRPKQESISYGCNGDGLGVHPADRWTPQPMHPIGHAGHTEGPSHGSPLVAPATPPLPLPICDSATLLSSSLRRGSSREDSQSSNGFSTELDELFQFDSVKLEGFDCFDGAEGMNWNEESSLMCPDAVQQWPPLEEPVRRGMW
>Ma05_g23640.1
MGRAPCCAKVGLKKGRWSAEEDEILVKYIAANGEGSWRSLPKNAGLLRCGKSCRLRWINYLRSGLKRGNFTKEEEEIIVKLHATLGNRWSLIAGHLPARTDNEIKNYWNSHLSKKLQSFQQNGLDVGGTAVVDLSKLPGGVRRRGGRTSRLRTTTERNTKNGTTRREKQGMVVVSPPASLAQSEEGHSVVLHADQSQASSACTFDGNTNEGVMDRNEEMVSELLCASAMDSVLVGPSEETMAGWGSHDGDSGVIGGTTVEELVPSQMDKFLDWDMEIMEAKLWDEAGDIWPWMWDSESREWGFHGVDDSGSQEESLDSWLT
>Ma01_g19610.1
MGRSPCCEKAHTNKGAWTKEEDDQLIAYIRAHGEGCWRSLPKAAGLLRCGKSCRLRWINYLRPDLKRGNFTEEEDELIIKLHSLLGNKWSLIAARLPGRTDNEIKNYWNTHIRRKLLSRGVDPVTHRPINGHGSDTATHFERKPAAIGFGPDQESDKISSSEESSAWQQRQPKWPDLNLELCISPPSQQQQPLEPVDGGGEQPQSLCFSCGAAVGSQKRHKECKCRDLIGLSTGMLDYRNP
>Ma08_g02100.1
MDPAAARPHGFAGRTPPCSPVRPPPPLMSSERFLSGYGQEEPCVFRGPAEKRAQDHGDPERLAGSLIGAIGITPNAGILSNASSFYGDLVSDSCKYEVVKKEDRGEEKQVRSSSWSSINGDATAAYVVKGQWTAEEDSQLVRLVKQHGVRKWSYISRNMFGRIGKQCRERWHNHLRPDIKKAMWTEEEERQLIEAHMKFGNRWAEIARHMSGRSENSIKNHWNATKRKMNAKTSRRGNPDNGGRCPPSVLQEYIQSKSTTLDFNKTCSTKTTPSSTSTQDSTGSMEERLLHTRSAGGLQRGETHGSFMHGSALNRLAFDACQCMPTPCIGGGCYQPTAHSCSNNFSESSRSTHLHSRNYASASSTDVIGMDNTWELLKARASSTSRNRDLDLVEMLSLQFSSSSQSSSSHSALHVANSKCF
>Ma03_g29510.1
MDRTKGSWSTEEDEALRRLVERHGPRNWTLIGRSIPGRSGKSCRLRWCNQLSPQVEHRPFTPEEDETIIRAHRRFGNKWATIARLLSGRTDNAIKNHWNSTLRRRCAPSVPAASVVDREGETTAQPPKSPAGSELSDSSQHSAATATHVDRPVPITGDIRVRPSPSSSYPTSQQHDLRLEAQSSVAEDDLLTSLTLSLPGSDRIGASNRHHTSSEHQLEALPPTWRSENPGDDRARHPPFQFSAELLAVMQDMIRSEVSSYMSARSRSGGDHSRPALERIGLVKDRLD
>Ma07_g12330.1
MGRQPCCDKVGLKKGPWTAEEDRKLINFILTNGQCCWRAVPKLAGLLRCGKSCRLRWTNYLRPDLKRGLLSDDEEKMVIELHSRLGNRWSKIASHLPGRTDNEIKNHWNTHIKKKLRRMGIDPMTHKPIPSADEFPHQQQQHMEAEEDSIMTSRFTPTETEAFLCKSPGFCTDEVPMMEPHEMIVPYAVAASSASCAALPSSSCSSVDSSFEPENLQLPFVEWPESIWLWGADDFGGWDSIYDELDGKLGLHPFNQRQRAVLDQESWKFELF
>Ma09_g23100.1
MDRIKGPWSIEEDEALRRLVERHGPRNWTLISRSIPGRSGKSCRLRWCNQLSPQVEHRPFTPEEDETIIRAHRRFGNKWATIARLLSGRTDNAIKNHWNSTLKRKASSVGPVPASASAQLCLSPGSPTGTAGITVPPSSSPSTATFQEHDLQIEATGVSCTASPSSYAKDDPLTSLTLSLPGTDRTVTSNQIHQCPDAKTGDDRPPQRPFQFSAELLAVMQEMVRSEVRSYMSCLEQSGITRALQPPEAAICDAAPKRIGLKPNSVFVLSITKIQRSNCRYLFPMTNC
>Ma04_g26660.1
MEELRRGPWTVEEDLVLIKYVTEHGDGQWNALARLAGLKRTGKSCRLRWLNYLRPDIRRGNITPDEQLLILELQSRWGNRWSKIARCLPGRTDNEIKNYWRTRVQKHAKQLRCDPRTHVMLDSYVNWR
>Ma06_g04270.1
MASRCYADSSPSSSAKGVPSQTDSLSFNTASSVERHHCGCCTLPFMESCLSLQENAQQNSEVSHDKYLLGENTTVGSGAAESGQSKSCARGHWRPAEDSKLKELVELYGPQNWNLIAEKLEGRSGKSCRLRWFNQLDPRINRRPFTEEEEEKLMTAHRLYGNKWAMIARLFPGRTDNAVKNHWHVIMARKYREQSFACRRRKLSQAVHRRFEEVAAARATAARGFGSSHSSPSFPSRTPLDSFSGTYALLTSSSTSSAPPLLSSLLFPAAYASFHAEPFMVFGQHSPLSLSMQQSTHLSHVSANETPFEENSESSHLDAAASPTFIDFLGLEKLGAKRIERPRCQHREEDTIVV
>Ma05_g01880.1
MGRAPCCDKANVKKGSWSPEEDAKLKSYIEQHGTGGNWIALPHKIGLKRCGKSCRLRWLNYLRPNIKHGGFSEEEDNIIFRLYISIGSRWSIIASQLPGRTDNDVKNYWNTKLKKKFLGKQRKETSAADPKQETRGDGHGDLGITGWPHQPALTYPIDHVCHDVGQGQASMRNEHGVRDSDDGDASNSLVMPSTVPQQQIYDDPFSLAWSSLQQNSGAQALLCPTSFSTELDEILRFNLTKMEGADRPVDESNAATKSEENMNWNEVSPFLYPNIYDERRL
>Ma01_g15800.1
MGRKPCCEKVGMKKGPWTAEEDKKLINFMLTNCHCSWRAVPKFAGLLRCGKSCRLRWINYLRPDLKRGLLSESEEKLVIDLHAQLGNRWSKIASHLPGRTDNEIKNYWNTHIKKKLRKMGVDPLTHKPIVIPEASTDDTSSSSSSGRSPKTDELRLSAMEWPESMHFFPMDDYGGWSFSSDHMLEHQTATTEYDPWK
>Ma08_g03420.1
MGHRCCSKQKVKRGLWSPEEDEKLIQYVTAHGHGCWSTIPKEAGLQRCGKSCRLRWINYLKPDLKKGSFSEEEERIIIDVHRILGNRWAQIAKHLPGRTDNEVKNFWNSCLKKKLIAQGLDPMTHNLIPASRSSTGNNSDELSQLHCTSTTPFTITSPIKSFDKMKKSIDLNPHLLSLPHASTFPFPEILPPVSNFQFKDSHELMSFKDQNFTDGFASLDQTNISSTSLNQPSFMDDCMWDRTMEALEALKQSEVGHAVGKDQMQVQPTMCEMDFSEANEKGPVIMETSTFELEMLDNTLFPCGEFRNGSSMEQLQWDC
>Ma08_g31720.1
MRKPDAPPSGSTGGGGNKLRKGLWSPEEDEKLMNYMLRNGQGCWSDVARNADLQRCGKSCRLRWINYLRPDLKRGAFSLQEEELIVHLHSILGNRWSQIAARLPGRTDNEIKNFWNSTIKKRLKNSNNSGDAETRGGAASLAHVKEHQLQGMYVDSSSSSSSSSMPDSSYFHEPPTVAQAGMENGFYGDGQGVMMVEGGLMGGGCELFVPPLESSQEETLMNDGGAGSMVSSADISNSGDVNKIQSGMLWEDEDIRVGEWELGDLMKDVSFPFLDFQVE
>Ma00_g04340.1
MMRKNELTGDSTNVDGNSKLRKGLWSPEEDEKLMNYMLRNGQGCWSDVARNAGLQRCGKSCRLRWINYLRPDLKRGAFSPQEEELIAHLHSILGNRWSQIASRLPGRTDNEIKNFWNSTIKKRLKNSTNTGDPNPKAAIGSFAGAKEHQRQSVYTHSSPPSSSSSSSVHGFSVGNQYDLLPLPGAAGCGVTRVEDSYFHEPQDLAQVGMEMAMVKGGLMGAGCELFVPPLESSQEENAMNDTSGVDVSDGGGVFWEGENMRVAQWELGDLMKDASFPFPWFLS
>Ma02_g17950.1
MVMRKGPWTEQEDLQLVCFVGLFGDRRWDFLAKVTGLNRTGKSCRLRWVNYLHPGLKRGRMSPQEERLVLDLHSRWGNRWSRIARRLPGRTDNEIKNYWRTHMRKKAQERKKKASPSSSSSSSLNSSSSCSSLTAALGEIDDAAVSGYPMDQIWNEIAAPDMIGELSFEECKDEACDISRLTMPSPTWEYCSYSLWKIDDDDFQA
>Ma04_g24670.1
MGRAPCCDKAKVKRGPWSPEEDAALKSYIQCHGAVGNWIALPHKAGLKRCGKSCRLRWLNYLRPDIKHGGFTEEEDSIICTLYHRLGSRWSVIASHLPGRTDNDVKNYWNTKLKKKLMARRPCLPTTTTSDSKSPPLIGMPLHPNDGLSQQSKKLYSDEEVSASSSSITAQHSSSFLNWSTGGAESSDLFLSELGFGDAGDFLSSYGYQERLGEEIPSYFSDPSQGMYQSLTYSLQSHAIHEV
>Ma03_g12480.1
MEEIRRGPWTTEEDLVLIKYVAQHGEGRWNALARCAGLKRTGKSCRLRWLNYLRPDVRRGNITPEEQLLILDLHSRWGNRWSKIAQCLPGRTDNEIKNYWRTRIITRLVEKCRQEAVHRPCCFPSRRVGLSRSLSDVSTQLSILEVFAGRQRAVGVESLLVRSPGRTTAYSIYVL
>Ma04_g34300.1
MVEQAEARGSGERGMGGGGEELKKGPWTPAEDAVLVEHVRRHGEGNWNAVRRHSGLARCGKSCRLRWANHLRPNLKKGSFAPDEELLILRLHAQLGNKWARIAAQLPGRTDNEIKNYWNTRLKRRQRAGLPIYPPDLQEAVRFDRHHQQQHQAPISPRPLTPPPLLNPVDFHPPPRISLPPLPQNPFACQLGFGFLVSPLAPPPTPNSLFQQQHQIGPPPPLSPAFAVETELPSCQSYSGLVGGDNGQSSSGLLESLLQGTGVAEDMRIGELLALQAADEQVARWAQIFGDDGDEGIKEASQGFSLGSATKLDRDMGTEIKCEPPGGGSPMKGDTSTLLDVQALTMSLVLKSNELASSLSITSADEDCNISSWPWSNMPGIR
>Ma10_g29290.1
MNHLSTKSDMEMIPEAHMDMLSVDEGRRGKSVSKDGQVLKKGPWTSAEDALLVEYVKEHGEGNWNAVQKNSGLSRCGKSCRLRWANHLRPNLKKGAFTPEEEQLIIKLHAKMGNKWAQMATQLPGRTDNEIKNFWNTRIKRLQRAGLPLYPPNVCCQASDGDQQTQIVSSVTQHQNDILQGNNFNFPDIVFENFDPDHGDLSYASSFPDISMSRMCQGFESQDHGYTNMLNNVEQLRDSETINVGYYSTFYSGLPSVSQFPFEPSGKIQLAFGLDNPYDPDANIKNLATFGGEISLSHALSNGNFSASRPLPGAWKLELPSLQHAEIDDSSWTAYHSTAHLEAVDTYVESSPTAVSLQSECISPRSSGLLEVMLHEAQALSNSKRHSSQKSSSSSAITHNEMLESSGLNFFDIGWEDCNDPISPLGCSAASIFNEFMPPINGSSIHEFLPSESTTVSAGSLNIMAVAEQISTPNVEEKHVLSQTDFPEPEAVLGSGWLEESSQAGKDCFVSNDAIATLLDQDFCKDTKMVPAGASSNPLQGFGLESYPWNKMPDACQMPELP
>Ma06_g08440.1
MNFAPTTSTLFLSLSLSLSLEMGRQPCCDKAGMRRGAWTAEEDQKLINFIINNGIHCWRLVPKLAGLMRCGKSCRLRWTNYLRPDLKREAISQEEESQIIQLHSRLGNRWSKIASYFPGRTDNEIKNHWNTRIKKRLNLLGLNPATHELINPPNASPQMMIDMKQKEIGVSSEDKSGYEHRIWMTFQSMNAEENRLQVNSSGSCSSSFSVQDSLCPSSSKDNSFPSSEATISLDDLFFYGNLL
>Ma04_g38740.1
MGRSPCCDKATVKKGQWSPDEDAKLKSYIEQHGTCGSWIALPQKIGLKRCGKSCRLRWLNYLRPNIKHGGFSQEEDDIICSLYVSIGSRWSVMASQLPGRTDNDIKNYWNTRLKKKLFGERPKEPPHSRRASACGQKQEAKGDDNGDWREQPALVYPTDHVMGSSYGGPLVVPSSTLPRQQICDDDDDDGDLNGLAWSSLLGTPGGQALQDPSGFSIELDEVLGFNQANLEESNVTAESEKMNWNEVSPLLYSDPVIKGCEGMQQSLPQEQMTCNYDLI
>Ma10_g24510.1
MGRSPCCDEHGLKKGPWTPEEDQKLVQYIQKHGHGSWRALPKLAGLNRCGKSCRLRWTNYLRPDIKRGNFSPEEEQTILNLHSILGNKWSAIAMHLPGRTDNEIKNLWHTHLKKKLIQMGFDPMTHRPRTDFFTALPQLLALLQLHQLMNSHPQDDDHAARLQVLEAIQAAKLQYFQCLIQSVSATSNNCYNCSDLETISLLSSQMTSSFPSHNPPQNIDSSNQLASFFEPPESNDTKQCSNFSGFNQGENNKPRTPFASPLPPLTDVSVANQGDGCSITSCDGNGTPFCWPEIMLDDQFMSEFI
>Ma10_g14150.1
MRNPSQSSAPGSSSTAAVEVEGRRRGGPTPCCSKVGLKRGPWTPEEDEVLASFVRREGEGRWRTLPKRAGLRRCGKSCRLRWMNYLRPSIKHGPIAPDEEDLILRLHRLLGNRWSLIAGRIPGRTDNEIKNYWNTHLSKKLISQGIDPRTHKPLASSTPDAIQQPLAPPSYTNPNPSTRSFSDRQNLQHDDDDDDEGWRNNELLDDDIFSSFLDSLINEDAFQLQHNVSNNDDNIILDNTINNNNSGNGNNQEMQPAGASTAPSGPVCGFGTFWEAGFVGQIGLEEGVHEQFADHAGK
>Ma04_g16770.1
MGRSPCCDEVGLKRGPWTPEEDKKLRDYVQKNGHGSWRRLPMLAGLNRCGKSCRLRWINYLRPDIKRGNFTEEEESLIIDLHSLHGNKWSTIAASLPGRTDNEIKNYWNTHLRKKLLRMGIDPVTHQPRTDLRVLPGLPELLAAANLAGGFTSSLNDPLHLQADAAHLIKLHLVQNLVQVLTSNPTPNLNQIMGPFGSGFLRNYRLDDVDVPSSRQLESLLRHLPHGWLLQSTAPMASSLSTQGWQRFVDSLHRSTRESSRSVDAGDQTAAAATEDVSSVNEGCLPTSDSTPPFLSSSPVNMNKGEAITIDGSINAPLEAWDANLDDQDDLGYWKEILDQISSWPNTP
>Ma06_g27210.1
MGRSPCCEKAHTNKGAWTKEEDQKLIAYIKAHGEGCWRSLPSAAGLLRCGKSCRLRWINYLRPDLKRGNFTEEEDALIIKLHGLLGNKWSLIAGRLPGRTDNEIKNYWNTHIKRKLLSRGIDPQTHRPTTGAATLTAPQRQGVFIPITVPRDTAVSDSADDGRMSSDASHDEDRDRCLDLDLSMSLLPHRSPKHYTGGICLCCHLGFQSCGACSGQPIPNPCVFRYFRPLEEGQGID
>Ma08_g10260.1
MGRAPCCEKVGLKKGRWTAEEDEILAKYIAANGEGSWRSLPKNAGLLRCGKSCRLRWINYLRSDLKRGNITKEEEAVIIKLHATLGNRWSVIAGHLPGRTDNEIKNYWNSHLSRRIDSFRRLGLDGGDAAVLDLSTLPGAGKRRGGRTSRSAARKNNIGGAVGRGQQQQQGVVVSPPVSLVQSDHSVVLDPDQNQASSVTNDGLVDAYEEMASELLCCTSPMDGRLWGTDAEMEHVLLGPGEESMAGRGWFHEGDSGVMTSSEERGGLVTVTSGPEEGGATGLGVETGPELVTKGEEEVGSSSSQAEKLLDWDLEDMEAELWDEAGDMWWHSEHQDLGLHGFDDGGYQEEPLDSWLIFSGTSLGDVTALGW
>Ma05_g20740.1
MGGHSCCYKQKLRKGLWSPEEDEKLIKHIAKYGHGCWSSVPKQAGLQRCGKSCRLRWINYLRPDLKRGTFSQQEEDLIIELHAVLGNRWSKIAAHLPGRTDNEIKNLWNSCIKKKLRQRGIDPNTHKPLAEVEGGDEKPLDESTTPKGSSTPTKELLLDQLLATHESTLSCRSSISMGCFPLPQLSRAPDFCGNPTTLAALPISSNPLLWLNHTATHSRRSMVNDATSMALQSSCSFDSGISAWSDLTPDKDVQVHLGEDNQDLKWSEYLHGAFPATAATQAQCQPLYLDVKRGGQFAMNGLSTWHQSPQLQQQSHASDIYAKDFHSETMIVDLNNSDRLNQCNYSPEECMQNLTGKLVCVLSSKSNAYLYHLVV
>Ma09_g06730.1
MDRKGSSNMNDKRVDSSQETEVRKGPWTMEEDLILVNYIAHHGEGVWNNLARSAGLNRTGKSCRLRWLNYLRPDLRRGNITPQEQLLIMELHARWGNRWSKIARQLPGRTDNEIKNYWRTRIQKRVKRSESDDFQNAMLTDESGAGTSQTNSSNDGRDQPSHPDEQTATAADGVDPQFPAESSYNFWTFEDFWSMQLPDDDYMK
>Ma05_g31160.1
MLEGPASGGGGGGAAVEDRVKGPWSPEEDVILSRLVSKFGARNWSLIARGIPGRSGKSCRLRWCNQLDPYVKRRPFTEEEDRIIIAAHAIHGNKWASIARLLEGRTDNAIKNHWNSTLRRRFPLDQVVEAEEWLFWQGRGYVHLGTADVCFYLRPPPPPYSSSLPSLSPFGPTASCWYIPMISLSLSLSLSCLPHLMHLPPQVRWVPYVSRGMAEATRSSDSKEEPNHSVVSVHDRDGSSPQPRTNSSGSPSSPEVDPESGLSVNPERKAARECRICYLALENSASESGPPIVLGCSCKHDLAVAHERCAQTWFEAKGNRICEICGSTAKNVVASGDAASTEQMNEGDDPAMAPAQPSSSSSSDRSLWRRQCFLNFLLTFLVFLCAFSWLYHYNLPY
>Ma09_g29010.1
MAMRKGPWSEQEDLQLVRIVGLFGDRRWDFIAKVSGLNRTGKSCRLRWVNYLHPDLKRGRITPQEERLILELHSRLGNRWSRIARKLPGRTDNEIKNYWRTHTRKKAQERKRKPCPSSSLTYISAAQIELPPEVVAESSSTSALGEISDDAVEDYSMDQIWNEIAMPDMISGLSFGECKDEVYDGMCSAIPSPLWEYCSYPLWKMDDEDFRAYH
>Ma06_g04370.1
MGRSPCCDKVGVKKGPWTPEEDLMLVSYIQQHGPGNWKAAPTQTGLMRCSKSCRLRWTNYLRPGIKRGNFTEQEEKLIVHLQALLGNRWAAIASYLPKRTDNDIKNHWNTHLKKKLRTAPDHLEANLNKDAFSIHQPVSKGHSPVPSTTSYASSTENISRLLGEWMKNPPKKRTLGTEPATVADSNDHNNKTTVLAEKLNSLLSDIESSASMVSESEHLPLLETWLFDESLGQGNAALVEMPLDYTAELF
>Ma06_g05680.1
MGRSPCCDENGLKKGPWTPEEDHMLVQYIQKHGHGSWRALPRLAGLNRCGKSCRLRWTNYLRPDIKRGKFAPEEEQAILNLHSILGNKWSAIAAHLPGRTDNEIKNFWNTHLKKKLIQMGFDPVTHRPRTDFFDALPQLFALAQLGELVDGQPRDDLAALLQAEALDQAAKLQFLQSLLQSACTMPNTSNTTISTNTLLSTRMTSSFPSILSPTPPQNIIDSHNQIDQLPSSFFEPPTPNETTQYSHSTGFGESPLPPLTDISVANQGNACSSSSISSCGGTETLFFWPDVLLDDQFMTESAEIF
>Ma10_g09370.1
MGRAPCCDKANVKRGPWSPEEDEKLKSHIEQHGTGGNWITLPQKIGLKRCGKSCRLRWLNYLRPNIRHGGFSEEEDNIICRLYISIGSRWSVIAAQLPGRTDNDVKNHWNTRLKKKLFGKQCDDRRRHTHRITRPEQDNIDHGTGDLGIISTGVSQSDCYWAQQPALSYPPLRPVCEGSATPVAPPPQSVSCYEGYQSPTGFLTELDEMFQFNSVKLEGLDCFNEMNGGSASAGMNWNQVSPLLCVVHGMQQLPPLEEPVQLGTSVDL
>Ma01_g19960.1
MASAGSRSKDLGRIKGPWSPEEDEALRKLVQRNGPRNWSLISKSIPGRSGKSCRLRWCNQLSPQVEHRPFTPEEDETIIRAHRRFGNRWATIARLLSGRTDNAVKNHWNSTLKRRYSASATAVDGDVSDSSHHSLPMISPVSTASHVYRPVPRTGATSPSPITIKHPLTSLSLSLPGSDPKDTSDGHHSADNDYSNHKQLELLPSDERRWHAPFPFDAEFLTVMQEMIREEVRSYMSSLEKSGMTCAQFPLASDNVRNTVIRRIGVSVTRMEVRFGVNKGLF
>Ma04_g35890.1
MGCKMCEKPKVNHRKGLWSPEEDQRLRDYILAHGHGCWSSVPVKAGLQRNGKSCRLRWINYLRPGLKRSAFTHEEEAMIMKLHAIMGNKWSRIAMHLPGRTDNEVKNHWNTHVKKKAIKIDGSASHDTMAKSLGSDDQSLRMEQFLDENNSQILLSETSASLESFSPIPCQSILNVTNHAQSQRTPQPPLPKVLFEDWLPMFSDNGGVNRRQESTSNSEALSPQLLQLDMISTDDFLHGFEAISNSGGLIQPQYGPVDLVSSNETYAGFESTHHMFVDL
>Ma03_g19810.1
MESTATSTGSGDMKACPRGHWKPSEDAKLQQLVEQFGPHNWNSIAEKLQGKSCRLRWFNQLDPRINRSPFTAEEEEMLLAAQQVHGNKWALIAQLFPGRTDNSVKNHWHVIMARRHRERLKLMRKRTDQDFTSQLPFEVGDGTNGTTTPASAFFGSRIHLVPQRFGSERRNYSSFRCSCSTLETSQLHDQSIRHRHQTYRSLRACEDGHNKRAAAPNSKFSSEYDSCVGHAIRRGDDNEQNERGKNVPFIDFLGVGITP
>Ma10_g29900.1
MGRQPCCDKVGLKKGPWTAEEDKRLINFILTNGQCCWRAVPKLAGLLRCGKSCRLRWTNYLRPDLKRGLLSEAEEKMVIELHSKLGNRWSKIASHLPGRTDNEIKNHWNTHIKKKLRRMGIDPLTHEPLIPSANDLLHQEQHQVGASADRREGNDKVSEEQGEEENITSAVDDAFCTDEVPMIQPHEMIVPCASTPSASFSISSSSSSSSSSSSSSCSSSCSSVKAQEIQPPCMEWPESVCLWGLDELNGWDFNYAQGDEQLGLDLFTQWQRTALDQETWKFELF
>Ma05_g19630.1
MGRSPCHDEINGLKKGPWTPEEDQILVEYIQTHGHGSWRALPKLAGLNRCGKSCRLRWTNYLRPDIKRGKFSQEEEQTILNLHSILGNKWSAIATHLPGRTDNEIKNFWNTHLKKKLIQMGFDPMTHRPSTDFFAALPQLIALANLIDGRPWDDHTARLLAQAEATEAAAKLQCFQHLLQSASAMPNISTADLANMSLPSIPSPTPPQCLTNDHDHDQMNQLPSIFFEPSVSNETGQCSTMTGFSQGEDSSLPPLADVSAANQGDACSISSCNGDETPYIWPEFFLDDQFMTGFA
>Ma11_g23010.1
MTSPPSIYVKAGRRARLAMAPKAEEMRKGPWTEQEDSLLVRFVRLFGERRWDCLAKVSGLNRTGKSCRLRWVNYLHPDLIHGRMTPEEEHLVLDLHAKWGNSWSRIARYLPGRTDNEIKNYWRTHMRRKAQERKTSASPSSSSSSSSSSSSSCSPAAAAQGVVQSEGVKVYSMDEIWDEIAAADSVSGLTAEECGLACPPPLPCPMWEDCSESLWKVDDEYKMATVLPVDDLMISDFHYSD
>Ma10_g26660.1
MNKMAMRKGPWTEQEDLQLVCFVGLFGDRRWDSIAKVSGLNRTGKSCRLRWVNYLHPGLKRGRMTPQEERLILELHSHWGNRWSRIARKLPGRTDNEIKNYWRTHMRKKAQERKRKASPSSSSSSSWSLTDNSAAPGKPPSEDAPGGGQELNCSGTTTALGGIGDDDDALNGCYSMDEIWDEISELSFQEREDERVSCPPMPSPVWEHFSYSLWKMDDEDLGFQAP
>Ma06_g14470.1
MGRSPCCEKAHTNKGAWTKEEDEKLISYIKAHGEGCWRSLPKAAGLLRCGKSCRLRWINYLRPDLKRGNFTAAEDELIIKLHGLLGNKWSLIAGRLPGRTDNEIKNYWNTTIKRKLLGRGLDPQTHRPIELITNPFATLKQQDVSMAQDCTTVAKVINFSSDDGSSSSTDLNLDLSISLPYHPSAEVSVATTSQYFLLLPFLVILRLALAEAVHGSAPDIAGKNLANPTALLLSSVMMLRHLRLTDKADQIHNAILNTISEGKYRTVDLGGNSSTTDFTKAVCDHL
>Ma08_g34710.1
MVMVKEEMRKGSWTEQEDLHLVCFVRLFGERRWDFIAKASGLNRTGKSCRLRWVNYLHPGLKRGRMTSQEKRLVLELHSLWGNRWSRIARKLPGRTDNEIKNYWRAHMRKMTKERKRSSSSSRVDHSLDLTELPLEAAAEAHDLKSSSACSCLTAEEFEKKEEGVASYPMDQIWNEIATSEVIKEVSFEDSCPLMPSSPTWECCSEAVWKIDDEELRMLLQTHHLISDHNDGGRETCSLAQPDQY
>Ma06_g37660.1
MGHHSCCNKQKVRRGLWSPEEDEKLIKYISTYGHGCWSSVPRLAGLQRCGKSCRLRWINYLRPDLKRGSFTPQEESLIIELHRMLGNRWSQIAKQLPGRTDNEVKNFWNSTIKKKLVSQAMDNLNPMPCADELLPLSTYRNQLFCGPEQYYFLNGINLPVGYDSPDLPGFVADGVTSSSTWSLDPRHQNQLQHNNNNGNNLLVFNEELTLPLHYTEAIKHATTSFAVNCNQSLETQDSIIQCFAAPNECPNARPLSNNPQGSMNTVRFKDAIMASSSAPAVVLGDSLADISGVQTHWIE
>Ma01_g04470.1
MVRAPCCEKMGLKKGPWTAEEDQVLVAYIQQHGHENWRALPKRAGLLRCGKSCRLRWTNYLRPDIKRGNFTKEEEEAIIKLHEMLGNRWSAIAARLPGRTDNEIKNVWHTHLKKRVKPNQTVQESKRRSRSDVEATRSGAKAIDFQALQAATRPKLESPTPLPVGETNSAGIKEEVVVSSAHQFSDIDQNFWLDDSFASFCSSSNKDDDGIDFWLQVFMEAGHLEELPEI
>Ma07_g13590.1
MEGRRPTATPCCSKVGMKRGPWTADEDEVLASFVRREGEGRWRTLPKRAGLLRCGKSCRLRWLNYLRPSIKRGPIAPDEEDLILRLHRLLGNRWALIAGRIPGRTDNEIKNYWNTHLTKKLIKQGIDPRTHKPLPSSTDHGSPAQLVSCHPATDRDSMPQEMGAGSSEAIAIRNDRCGYFHGLDPHHDDVAWQNCNCSKNAEKELRAVLTYRKYNTANKIVVKQTHSITTESNLTSGHCSLAQLLRRRKLQRPKGGFCLCWRMMRDDLDPLPHRRRTVRRWKDACVTREDRSPSDSWCIVRVSVCYG
>Ma10_g04420.1
MPTRGSLNNPYREDVCMVEDAVWHRVLVLWSWEYDDGSLNRSWWDGAHTNKGAWTKEEDLRLISYINAHGEGCWRSLPKAAGLLRCGKSCRLRWINYLRPDLKRGNFTEEEDELIINLHSLLGNKWSVIARRLPGRTDNEIKNYWNTHIRRKLLGRGLDPQTHRPIGGDSQSTASCEQHACSGVTMVEGRRWCPDLDLTMGLPYASPRSSTSSEVLTTPAEAEAEATTPASVLPHVRTICFCYHLGFRSSQVCSCQTSSTGPVLGGRAANHSSRASSSARDQSC
>Ma04_g32240.1
MGAMVRSPCCEKAHIKRGAWTREEDHLLIAYIRAHGEGCWRSLPMAAGLLRCGKSCRLRWNNYLRPGLRRGIFTMKEDELIIKLHSRLSNRWSLIAARLPGRTDNEIKNHWNTHVRRKLLSRGTDPATHRRLIHEEKDTGRLLPYKQEKISSSSSSSSNREGLWNIQDYRCPYLNLDLCLSPPSQKP
>Ma03_g07840.1
MGRRPCCSKEGLNRGAWSAREDNILVDYIRTHGEGKWRDLPKRAGLKRCGKSCRLRWLNYLRPDIKRGNITQDEEDLIIKLHALLGNRWSLIAGRLPGRTDNEIKNYWNTNLSKKTMPPLCTKGSSKEKEEKKVGSSEELKAAGEQLPAHVIQTKAVRCTKVYLPSPRDDPLTTGPSSELTHGESPSSSVPRDADPASFLEDFDMDEFMSSFQEDGLLQLCVDEAHEDANYAREDADDDSLWFCDPMQMDLSDGNSCTESQVAAEVERLTYLIDCEEEAQDK
>Ma05_g24840.1
MGRIPCCERENVKRGQWTLEEDNKLASYIAQHGTRNWRLIPKNAGLQRCGKSCRLRWTNYLRPDLKHGEFSEAEEQTIVKLHAVVGNRWSLIAGQLPGRTDNDVKNHWNTKLKKKLSGMGIDPVTHKPFSHLMAEIATTLAPPQVAHLAEAALGCFKDEMLHLLTKKRTDFASAPPAVTGNAYTPESTGGSKEETIEKIKLGLSKAIMHDPNADKVWTMMASAGEPSDGLAGLEETYPTLNEGFRYDGPSYGNEGEGSAWSQSTCTGGAAARGGGGLHDKVEDDNGEEAEGGKAEHKVSAAGMFTSECVLWDLPDDLMIHPIV
>Ma09_g10800.1
MGHHCCSKQKVKRGLWSPEEDEKLVKYITSHGHSCWSTVPKEAGLQRCGKSCRLRWINYLRPDLKRGTFSEEEERIIIDVHRILGNRWAQIAKHLPGRTDNEVKNIWNSCIKKKLISQGLDPTTHNLFPSSRPTNGSINSDELHQLHYTRSPTTPFTISPPIRSHDRMKSPMELNPLLETPPHASVVPLHETAPVPNFQYQDDHVLMSFKDHGSHASLDFMNGSSSSSSLDHTNMSSSSFHEPGFIDDCMWDDSTVEPLEALQQAEDLVQAQPTMCRMGVDEASEKGMVMETSYGSATLDLEMMESALLPCGEFCSGSSMEHLQWDC
>Ma04_g26810.1
MAATVVGSRSKDVDRIKGPWSPEEDEALQKLVQRHGPRNWSLISKSIPGRSGKSCRLRWCNQLSPQVEHRPFTPEEDETIIRAHRRFGNKWATIARLLSGRTDNAVKNHWNSTLKRRTSSDGPAISSSGAGLCLSPGSPSASELSDSSHHSLPMTSPVSTASHIYRPVPRTGGVNTEDPVTSLSLSLPGSETMDIPDHHHSTGDDNGRHKQLDLAPAELLAVMQEMIRKEVRSYMTSLERSGAACTESRPPSESVRNAGIKRIGVAKME
>Ma05_g06310.1
MRSPSQSSDAMEVERRRGGPTRTATPCCSKVGMKRGPWTAEEDEVLARFVRREGEGRWRTLPKRAGLLRCGKSCRLRWMNYLRPSVKRGPITPDEEDLILRLHRLLGNRWSLIAGRIPGRTDNEIKNYWNTHLNRKLIKQGIDPRTHKPFAFPTDPAPAAPSAPRHPTENPNTIPSVPQEPGNGVLDGFNLHYNDSVGWQASEAFASEGNRALHGSREEGRRGADDVLSDLLDSFVNDDIFMQQQHINNNYGSNIADNTTITTTDNNKNSEMIDPTGTSSFQILSFYLSLGNKLSCKPLIINYMAYILQKVFIVYMISSAKNSASSFISRSGSMLSPFSGSIDIYGININPFCRYDILHYIWFVSTSKTYSMDLC
>Ma10_g13640.1
MANAPPTGAAAATRKGPWTEQEDLQLVWFVRLFGERRWDFLAKVSGLNRTGKSCRLRWVNYLHPGLKRGRMTPQEEHLVLELHAKWGNRWSRIARRLPGRTDNEIKNYWRTHMRKKAQERRTSSAPSPSSSSSSNISELRAEKHEGCSTAEGTSLISGLEVNDNEGKGYTMDQIWNEIAASESVSQLSFDEYKGGSACNMECPPVSSPIWEDCSASLWRMEDEDLYPMTDLLLSNC
>Ma07_g22540.1
MGRPPCCDKVGVKKGPWTPEEDLVLVSYIQEHGPGNWRAVPTNTGLMRCSKSCRLRWTNYLRPGIKRGNFTDQEERLIIHLQALLGNRWAAIASYLPERTDNDIKNFWNTHLKKKLRKIQGGQDDALGEALSLQNQHAGASSATTATYASSTENISRLLEGWMKNSPKTRAASASDMVGGAGSASTEGSATMASKSAEVSPEGLDSLFKMETSTPEVSESSLFQRQIKLATEAPIPISLLETWLFDETFEQGGACPVDIPLCDAAAELL
>Ma09_g04930.1
MGFFPPVASPFPAVAGGDDKSNSQGGEEEGGDGSPHGNEQQHRLCARGHWRPAEDAKLKELVSQFGPQNWNLIAEKLEGRSGKSCRLRWFNQLDPKINRNAFSEVEEERLLAAHRLYGNKWALIARLFPGRTDNAVKNHWHVIMARKQREQSNAYRRSRRPSVSPSCALLPQPLPNNNNNNNACSGESTITSTRDESASTGADLSLSSFTSRIVPSVPDGHIPSQILLNGKRCVGRFGDSGGGFSPRVPRMLLPGVVDEPGCTGSASEEVSVAYHMSNDLPRGETTHGSGLTFIDFLGVGAT
>Ma02_g06190.1
MGRAPCCDKANVKKGPWSPEEDKQLKEYMEKHGTGGNWIALPQKAGLRRCGKSCRLRWLNYLRPNIKHGDFSDEEDRIICSLFANIGSRWSIIAAQLPGRTDNDIKNYWNTKLKKRLMGLPTSHRKPHHQQQKKHQLQEQQQQQQQQFFPSSFAANAPFSSSAPDLEGIPISHLLNSLVAHPTHQSGNLIVFGGDHHSCSSSDGSSIQIGYGRDFNHGLYNGRENMGFESHLYGGLETEKLLLVGGGGGGCEASSIGYSFGEVKPTIACPTDACHGLYLDGRSGAATDTSFRNIASAMYHC
>Ma02_g23870.1
MGRPPCCDKDGVKKGPWTPEEDITLVSYIQQHGPGNWRAIPPNTGLRRCSKSCRLRWTNYLRPGIKRGNFTDQEEKLIVHLQSLLGNRWAAIASYLPERTDNDIKNYWNTYLKKKLRKLEIGGTDSPIGSESKASPFDRSLSSRPSSTYASSTENISRLLAGWMSGTSSKPGVAQASSASVRADTASSQGSASASSSNCIMSPEPLESLLGLHDSTPEGSEAQAPLSLLESWLLDEDAGQKQENFLDMATDYM
>Ma04_g05460.1
MRTEFKNCKKPEVDYRKGLWSPDEDQKLRDSILQHGVSCWSEVPAKAGLRRNGKSCRLRWINYLRPGLKRGNFSPEEEETIVKLQSKLGNKWSQIAMQLPGRTDNEVKNHWNSYMKKKITKPQELHTSSSASSALNLTIQRLTMHKEENDHGVPSAARGYTEALEACLKNYDQSVSQNIGGVQNRTAADHFPKVLFADFLSFEQANWDSLFNLDDAINNQWHCNNFYTASQVDAQYGNNVICFFESYQLLSPLP
>Ma04_g12940.1
MARVTGPWRAEEDEALLRLVERHGPRNWSLISRSIPGRSGKSCRLRWCNQLSPRVEHRPFTAEEDEAIVRAHRRLGNKWATIARLLSGRTDNAIKNHWYSTLKRKSSPPPVDDAEGSGSPSMSDVRDCNHPAVCLVNRPVLRTGGVAASPPHLASSAANAVDPSTSLTLSLPGSDHVGTFNRHQGRSSSHNHNHSQHETTASGHSTRHLPFRLSGEHLAVMQEMIRSEVRSYLSGPDHSNVMRTQPPPGTAIRGAAIKGVGFRPVQ
>Ma06_g38880.1
MGHHSCCNQQKVRRGLWSPEEDEKLIRYITAHGYCCWSEVPMKAGLQRCGKSCRLRWINYLRPGIRRGRITPEEEKLIISLHGIVGNRWAHIASHLPGRTDNEIKNYWNSWIKKKIRKPTTPQPTASPRVELVHPSLNSMNQLDSTDLHRDLTSKSSPDPIFPSPWPLFMFDDGGVSGRHSASSCTREEPLQEATCSDMYNVPNHKQDEADMPSLFDLVNSSMTYNNLPPLVDDMENTVTEEEAQPCCLGDNGEVSGESFEKKGLGEWLVPQQYSCLLSWDDVQSPIGDETIITTSSSMATMDTTFPFPWQ
>Ma10_g10820.1
MGRSPCCEKAHTNKGAWTKEEDEKLVSYIKAHGEGCWRSLPKAAGLLRCGKSCRLRWINYLRPDLKRGNFTEEEDEHIIKLHGVLGNKWSLIAGRLPGRTDNEIKNYWNTHIKRKLLGRGIDPQTHRPIPQQPKTAMVQDMAAAVQAPAEYSSSDEAICGGASQDDVRYIDLNLDL
>Ma11_g10680.1
MHPSFYRAPCCPPASVRKGAWTVEEDLLLMNYIASHGEGQWNSLARCAGLRRTGKSCRLRWLNYLRPDVRRGNITPEEQLLILELHSRWGNRWSKIAQCLPGRTDNEIKNYWRTRVEKQAKQLRCDVDSQRFKDMVRYMWMPRLAERILASSGGSSAPLASTGGTASSTQACDVVTASESVPSPGACDGLGSLDWEESLWSMVEVWTPAIQRNYTNCNSKESSVFLVLFKCTFASISSSFFSFFFSLLIFLYSFNFLSVTFALFFLLDVTKKYIY
>Ma08_g10600.1
MEFHGRTCGSFMAQSEEEVDLRRGPWTAEEDLVLMNYVAAHGEGRWNSLARCSGLRRTGKSCRLRWLNYLRPDVRRGNITPEEQLLILQLHTRWGNRWSKIAQYLPGRTDNEIKNYWRTRVQKHAKQLRCDVNSKQFKDAMTYVWMPRLVERIRAASGVSTTAPAGPVAEVELVMKPSPEESSTPSSSFGAEFPPAPPVFDTFPAAAAAATQSGEGELPGWWSESGDTDLGLPDFDHSVWGDDLWSAEDIWLQQQL
>Ma03_g09310.1
MGRPPCCHKVGIKKGPWTPEEDIILVSYIQEHGPGNWRSVPTNTGLTRCSKSCRLRWTNYLRPGIKRGNFTPHEEGIIIHLQSLLGNRWAAIASYLPRRTDNDIKNYWNTHLKKKIKKHEAAADGYEMTCGTSSICLDNMEARKQDIATLTFPGFYKAPSIYASSTENISRLLEGWVCSSPRQGKLQGSAITDSNNNNGSSSSNSNAIILQKVQAESDRGSFETMMHEDLASLLSFENMSGIAGAEAKQGMEDDQPPLSFLEKWLFDEASAQVDGLMYLPADRCSNSLF
>Ma04_g35730.1
MDGEPNRGADAVEDRWRKGPWTPQEDKLLAEHVNLHGGGRWNSVSKLTGLRRSGKSCRLRWVNYLRPDLKRGKITPEEESIILELHASWGNRWSAIARSLPGRTDNDIKNYWRTHFKKSTSPSKNNVEKKPKAQLLTQQQDEEMRMTMTMNEVERVAVAHDMQQEMAYVYPFTGMLQGGSPDGSISDGSSEEEVSWGGLWHLDI
>Ma02_g00280.1
MEFHESTPQSEEELDLRRGPWTVDEDLILINYIAAHGEGQWNSLARSAGLRRTGKSCRLRWLNYLRPDVRRGNITPEEQLLILELHSRWGNRWSKIAQYLPGRTDNEIKNYWRTRVQKHAKQLKCDVNSKQFKDVMRYLWMPRLVERIRASSGNQVLSTPHEDDTFPMTCAPQPNQVPELARVKRSPQKSSTAGPASSSSSSDSRGVQFSPPPVSDGYFGSTTGGDDNIGDVIQTGECTGSWWESLPSPGGDTVLGFPELDQITWGESLWSVEDIWLQQQL
>Ma09_g13170.1
MGRAPCCDKANVKKGPWSPEEDTILKAYIEEHGTGGNWIALPHKIGLKRCGKSCRLRWLNYLRPNIKHGDFSEEEDFIICSLFISIGSRWSIIAAQLPGRTDNDIKNHWNTKLKKKLLGKKREPLQHRRVHATQQPSNDKPPPAVTSSALERIQLHMHLQSLHNPFSFYHNPAQWPDYHALGESNFQSHNMDDMAKAQALGDMAAYQAKLDMRNTAIQEEMDCSTLGFRSPPDSIGAPSTDRSSASSNPLEPATGCKLYGSCDYNQTNVEAEIMDSWDCNGFSEDTSGLWDLTAVIHADSMLQEYMKGRQ
>Ma06_g12110.1
MMRGLEKENDPTSVAPPAVAPPSKKDRHVVTWTPREDDLLREHIALHGTANWRSIAALFNGKTSRQCRRRWYTYMNSECKKGGWSAEEDMLLCEVQKIFGNRWTEIAKVVSGRTDNAVKNRFSTLCKKRAKLEGFSKENTSSSSDLGTSRVIVQDRYAAAMMGESSVSNKKIRYHISHPKETVDRNRKLPGEHVSEQNQRRPPLTALVQNINSINGLTNDTRGSLCDASNKDIQGTFLRKNDPKLTALLQQAESLTSLSMKINAEDTNQSSDEAWKELQDYLIQTEDGESLTRRISRMGCMPDDLRNLIEDVNSTKEEGQQPVRQFDSDEDSQGSSECSTGSTHNVNAGESGSIHHYEDCSLHKDNEVSHLKDDAAHSSMNSSPETILSLSPMPKDEIVNDCTSSEFTSPLQTIPLFQSFADGIPTPVFTSSERNFLLNVLDFSSMGTKTNSSEQPSCKKALLHSFKPS
>Ma06_g11270.1
MSETRGSHSKHEDMELLNRGPWTVEEDKLLTHYIACHGEGRWNLLARCSGLRRTGKSCRLRWLNYLKPDVRRGNLTPEEQLLILELHSKWGNRWSRIAQHLPGRTDNEIKNYWRTRVQKQARQLKVDANSSKFRDAVRCYWMPRLLQKFGSSQTMQYSLEANTNTTTSDQVQHRPCQEIINPSMQYCQLGSSSSHEPQAPENHSAVFPPLPVNMSEFPWRASDEIHGVAFNIFSSGFSMNNAYDLGTCDLTPVSASAPIYWDLDYGTDNNDCSNYNGDNLWSMDELCDMLKSYVSGADIKVPFSDHNS
>Ma09_g16940.1
MGRPPCCDKVGIKKGPWTPEEDIILVSYIQEHGPGNWRSVPSNTGLMRCSKSCRLRWTNYLRPGIKRGNFTPHEEGIIIHLQSLLGNKWAAIASYLPQRTDNDIKNYWNTHLKKKIKKKQDITVLTFPLPSMRLTPPIYACSTGNISRLLEGWTRSSKKNTQGKLQERAIADDSHSSNNDATAAASVREKSRAAGDQGCSTAMTHEDLGTLLSFEKVSGGSWEKTAAGKASFGDAEATQGGENHQPPLSLLEKWLFDEASGQVDELMDLPVDCCSLSMF
>Ma03_g06410.1
MGRSPCCDENGLKKGPWTPEEDQKLVQYVQKHGHGSWRALPKLAGLNRCGKSCRLRWTNYLRPDIKRGRFSPEEEQIILNLHSVLGNKWSAIASHLPGRTDNEIKNFWNTHLKKRLIQMGFDPMTHRPRTDFFDALQQLIALAKLGELIGGRPLDDHAARLQAEAAQAAQLQYLQQLAAAAAMADFNGQTSDNPLLPELEIPCSMFDQPINSETNQSSNLTGFNLGDNSPGSPFMSPNSPLPPLTDVSIGNLVGGACSASSCGNSGINPPSLWPDMLFDDPFMGDFA
>Ma09_g03740.1
MEDRVKGPWSPEEDVMLSRLVDKFGARNWSLIARGVPGRSGKSCRLRWCNQLDPYVKRRPFTEEEDRIITSAHAIHGNKWASIARLLQGRTDNAIKNHWNSTLRRTCIEAKQYKTISCDSSGDAAGIERAKGSSDESLSFSNVNSFKSMEVKDPSLRENASENSGEVVVIRDEPLVPESRNPPNLFRPVAKGSAFSPYNSTPRRLSGPEASGRGLLGGPLYEAFKPGGGICKFLNNVSCEPQVPQRCGHRCCIIQDGSHSSSSSLGPEFIEFVEPPPIPSHELASVGSEIGSIAWLKSGLNSSCTSIYATPPGQVDSCGVHI
>Ma08_g25960.1
MGSRKDVDRITGPWSQEEDEALQSLVQRHGPRNWSLISKSIPGRSGKSCRLRWCNQLSPQVEHRHFTAEEDEIIVRAHRRFGNKWATIARLLSGRTDNAIKNHWNSTLKRKYSTACPVDNELRHRPLKRASSDGLTLFHHSHSLISPPAAASHIHQPFPRTGGVVTLSFSPSQHHHHGGPITAAADPTSLKNDDGPTTFLTLSLPGSDQIHTSSHRHRCSATAASPSGRARIPNADDERRSAPFSFSGEFMAVMQEMIRSEVRSYMVELEQGRMVCGTQPPPCNAAAKRVGVTDAE
>Ma05_g18420.1
MGRSPCCEKAHTNKGAWTKEEGQKLISYIRTHGEGCWRSLPKAAGLFRCGKSCRLRWINYLRPDLKRGKFTEEEDELIIELHGLLGNKWSLIAGRLPGRTDNDIKNYWNTHIKRKLLSRGIDPQSHGPASGNAAPRRQGITTMAQDMILSEAPVDCCDKTISSVGASQDDDRCVDLDLGLSMSLPGRSPERLPQTSVAPATAAASSCAQPLRLCCHLGFQSGEACGCPATKNPRLLRANTS
>Ma02_g21230.1
MKRGPWTAEEDEVLASFVRREGEGRWRTLPKRAGLLRCGKSCRLRWMNYLRPSIKHGPITPDEEDIILRLHRLLGNRWSLIAGRIPGRTDNEIKNYWNTHLSRKLIKQGIDPRTHKPFTFSTNPNPTLPSTPPPRHPTANPDPTPFAPPAPVITGGGYFNVGCQNSEEGRKGADGCTVDFFSDLFDPFIHDDILMQQHHNAVNNHTDNSNSNNKLVEMLDPMGASLVPSFGFEGLWEDPFTYFG
>Ma11_g07330.1
MGRAPCCDKANVKKGPWSPEEDKQLKEYIEKHGTGGNWITLPRKAGLRRCGKSCRLRWLNYLRPNLKLGDFSDDEDRVICSLFAAIGSRWSIIAAQLPGRTDNDIKNYWNTKLKKKLLGLPPSHRKPHHHQQQPLFFPSTLETTASFSSSAPGLEGIPISPYLLSYSTPASAFPLPQIPAHQIGGRISHQQSCSSDDGISTQICNGGREHLVLDNSLYGGLEIEKLLLGERSLGCNSEEIKAIVCPSSVYLDGKDGARRGY
>Ma06_g31020.1
MGRAPCCDKDGLKKGPWTPEEDQKLIDYIQKHGQGSWRTLPKKAGLARCGKSCRLRWTNYLRPDIKRGRFSFEEEEAIIHLHSLLGNKWSAIAARLPGRTDNEIKNYWNTHIRKRLLRMGIDPVTHTHRLDLLDLSALLTSSLCNPTSSQFDLSGLLGLEPLVNSELLMMAQNLLSAQCQNPNILGQGLPEQQHLTPQFQEQLASFQIQQLQHLSQRLPTCTPSNDPFPDEAQLMQPNVGQLHTSADFNPWQDIIMQGNLSQNDFVPATGVNYESLDPSFTQFIADISDVCGTSSQGYSLTSVFSTPASSPTPLNSSSTHVNSSTEDERESYCSNRLKYQIPDLLDVSNCM
>Ma03_g12720.1
MAAAAAATTVVSRFNDVDRIKGPWSPEEDDALQKLVQRHGPRNWSLISKSIPGRSGKSCRLRWCNQLSPQVEHRPFTPEEDETIIRAHRRFGNKWATIARLLSGRTDNAVKNHWNSTLKRRYSASATAVAVDGLCLSPGSPSESDLSDSSYHSHPMISPVSTGSHIYRPPSAAAAATSCSPEIVEDPVTSLTLSLPGSDPMDTCNDRHSADNDGNGQKPLELLPSEEQGWHAPCPFGAEFLAAMQELIRKEVRSYMSSLEQSGMMCTRFPLPPESVLNAGIRRIGITKIE
>Ma04_g28510.1
MGLKKGPWTTEEDQILVAYIKRYGHANWRALPRQAGLLRCGKSCRLRWMNYLRPDIKRGNLTKEEEETIIRLHERLGNRWSAIAARLPGRTDNEIKNVWHTHLKKLAGPNMASKESQRKTPDRSMVKKKKKIGDSTVGVKEESCPAEDLQEIDERFWLETLSMDDSAASMDITSLEIPPPPPPAVTDHFNLLTSSNGDDMDFWMEVFMRTGDLQELSQI
>Ma08_g17860.1
MEVRRGPWTLEEDTLLTHYIACHGEGRWNLLARCSGLKRTGKSCRLRWLNYLKPDIKRGNLSQEEQLLILELHSKWGNRWSRIAQHLPGRTDNEIKNYWRTRVQKQARQMKVDANSTMFRDALRCHWTPRLLEKIGSSQTMQNPVANTNAPTTDQAQLTSCSTVLPQVPVAMSDPNSVTLDQFSSIISSMNNAYDLDAWGLTPMPASDHHTVANNDCSSDVGDDLWCVDELHDMFKSYLSGAETEFPFC
>Ma05_g07450.1
MGRPPCCDRVGIKKGPWTPEEDIILVSYIQEHGPGNWRSVPTNTGLMRCSKSCRLRWINYLRPGIKHGNFTPHEEGIIIHLQALLGNRWAAIASYLPQRTDNDIKNYWNTHLKKKMIDTAGSYVISPDTSPVCHDYMSKGCNTEAVKQEMKFPLSRFSQTPSIYASSTENISRLLEGWVRSSPKAAAKKKEFAITDNNNSSSSNLDSLLSFENTSGMISWGKIHGPQLAQANAEAKQDAENSQPPLSSLEKWLFDEALGQTDGFLELPANCLSCFHCKKETGGSFTPHPPTPPQQ
>Ma01_t10440.1
MNGVPNESDRRMVPKDEIDSTSIEEDSSGGSLNGGNQVLKKGPWTSAEDAILIDYVKKHGEGNWNAVQKHTGLSRCGKSCRLRWANHLRPNLKKGAFTPEEEQLIIELHAKMGNKWARMAAHLPGRTDNEIKNYWNTRIKRRQRAGLPLYPPNINFQVSDENQQSKNVNEYSYSDKQPNELMQGSNFDIPDITFENFNANYGSLSYAPPFPDIAASNMLNQRIGSLHYPFTNPMSCVKHLRDSENLIPDLHGTDSDGLSTYEHFLFKPSGKIKQTFGLGYPYDPDPNGESLTPLESAVPGSHALLNGTFSASSPIDGTVKLELPSLQYTETDGNSWLACSSTPLEAADTYIESPPTTVSLQSECISPRNSGLLEALLHEAQTLGSAKKKPSDKSSSSTITPGNVAECSGVSISEKLEEYNDPISPLGRSASSVFNEYTPPISGSSLDEFPHSMAPSISAASDNILVTAKHVSSPNVVDKGISPCRPDALLGSVWLDDGSQSAKDQSVFNDAIAILLGQDLCNEYKHLPSEPPSMLVQGFGLDSDPWNNMPSACQMP*
>Ma06_g35430.1
MSSSSTLLTFASLHRQQRLHERSVDYGAQIAVKRSVVLLLFLRTQKVKERKLTEAPAMETVVDPAPSTASPSSPVVIVDGQAAGSASAAAGEGSSGDGVVRDGPPSGGGAAATEDRVKGPWSPEEDAILSRLVSKFGARNWSLIARGIPGRSGKSCRLRWCNQLDPYVKRRPFTDEEDRIIIAAHAIHGNKWASIARLLEGRTDNAIKNHWNSTLRRRCNEEAEW
>Ma10_g14950.1
MIMAFGILCLNKSISIRLVVEVTSERINVEKITGPTRRSTKGQWTAEEDAILYRAVQSFKGKHWKKIAECFPDRTDVQCLHRWQKVLNPELVKGPWSKEEDEIIIDMVKKFGPKKWSAIAQALPGRIGKQCRERWHNHLNPAINKEPWTQEEEIALIHAHQIYGNKWAELTKFLPGRTDNAIKNHWNSSVKKKINLYLASGLLSDRKDIQDSHLSICMNDYYAYMEDFARAVPEEQSKVSASANLLLTEEISQKSPGLTEASEYHSVCRTNNENGSSDLLVCETGCFSNYLSGLDVLQGGIEECPIEFDDSSFGNLDYYSGTICQNSFSSEACKSLTSCPNPVSSSGMLGISYDDNLVAVLPHSCGSDGRLYRNSTLETRDISVEAHDSDVIICSYDGIAYSSCSSLCPSDSSKSKFFLPEDKRQEIGAPKQTNTVMMVSATPNTNHKAMSSDENLSVQSADLSDSGALFYEPPCFPSLEIPFISCDLISSGDPQQAYSPLGIRQLMMSSVNCSKPYSLWDSPSHDESPNAHLKGAVKSFMYTPSILKKRQREMSSPIPEQRTDKKPDKENLCQSSCYATAGNVVMEAKTPANSYGKMASFTSATSAASKVDTGASKWRVKNHSSFVVIVPQPPRILVECNANNKVFFSPRGTRYPTNGSLNVGVSENKDSHCVSIISVQSDPSTHPSFAVEKCSSTVDDDIRHLNIFVDTPGVKRGIESPSAWKSPWFVNSLLPVHGIGTDTAFEDMGYLMSPGDQSYDAIGLMRQLSEHTAAAVAEAQEVLISGSPVRACNGPQSDNKKFSDENADPADKELGNYHMPSKIMTEARVLDFSGCGTPVNKRSENVKAGNTETPISLSSQSSYLMKVCR
>Ma10_g19130.1
MGRPPCCDESGIKKGPWTPEEDQKLIQYIQKNGHGSWRALPKLAGLNRCGKSCRLRWTNYLRPDIKRGKFSPEEEQTILHLHSILGNKWSAIATHLPGRTDNEIKNFWNTHLKKKLIRIGVDPMTHHPRMDLLATLTQLLCLADLTRIMELRAWDDHAARFLQSLLQSPATINMSSFSSIIPEMKPMSSMNTQAPDTTTSVPSPGLFPAAISNAEFYGVPEMSFGFHQQPLGNYIKQDSTCNDELEAAMSTPSALLRDADRSLGNGDNCIISSNAGCVLPPSFWSEFFDDPLVRGPI
>Ma06_g00910.1
MIFLLFFNHLSYKYSFLFFGFLLLLLLSRLHVDLFLHDNQLIGGEWYERRVPSEEHEGIEALNRRLGAEEESERSNGRRVHEDKQPKSSGRGHWRPSEDAKLKELVSQYGPHNWNLIAEKLEGRSGKSCRLRWFNQLDPRINRRAFSVEEDEKLLAFHRVYGNKWSLIARFFPGRTDNAVKNQWHVIMARKKREQCSRYMRRKAFTTSPDHWTQALPQMMNMSSGHNAWSGDSSITSTRDESTSTCTGLPLTPSACRFMPWLQIKSVSCAGLDEKLQTRRNGCNEKPGEPGTVFNNGKAPMVELAMGSGHFAYSDASFEGSATDPAANHTNNAFLQAERDGGTNKISARFIDFLALFVHCITSFADTDPTKYDLIFICSLSPFSVLHLHDCTCS
>Ma08_g34230.1
MGRSPCCEKAHTNKGAWTKEEDDRLVAYIRAHGEGCWRSLPKAAGLLRCGKSCRLRWINYLRPDLKRGNFTEEEDELIIKLHSLIGNKWSLIAARLPGRTDNEIKNYWNTHIRRKLLCRGVDPVTHRPVNRHEEKSSSVEWSPDLNLELRISPPFQPQETPVPEKRDGEQLGGLCLGLQKSQMECHCRDFLGLSTGILDYRRQ
>Ma09_g08260.1
MGRSPCCEKAHTNKGAWTKEEDQKLITYIAAHGEGCWRSLPKAAGLLRCGKSCRLRWINYLRPDLKRGNFTEEEDELIIKLHGLLGNKWSLIAGRLPGRTDNEIKNYWNTHIKRKLLGRGIDPQTHRPITGAAATFTSLHQHQDFLIPLPQETAAAAAKSTADSTDDGRMSSDASRHHEDQDQDLDLDLDLDLDLDLDLSISLPHHHPKQSPPNESPPTSTAAPTPSTGSCTEAICLCCHLGFQSCEACSSRTIPGPYVFRYIRPLEEGKHT
>Ma05_g23480.1
MEFHGKSCGGEEELDLRRGPWTVDEDLILVNYIAVHGEGRWNSLARCAGLKRTGKSCRLRWLNYLRPDVRRGNITPEEQLLILELHCRWGNRWSKIAQHLPGRTDNEIKNYWRTRVQKHAKQLKCDVNSKQFKDDNSADVSQLGEFLPIPDGYADLEFPDFDQGMWGDNLWTVEDVWLQQQF
>Ma11_g10710.1
MGRHSCCYKQKVRKGLWSPEEDEKLVKHITEHGHGCWSSVPKQAGLQRCGKSCRLRWINYLRPDLKRGTFSEQEESLIIELHAVLGNRWSQIAARLPGRTDNEIKNSWNSCIKKKLRQRGIDPNSHQPLGDFKMPTPTPENVNRAVAENSMASTCLSDPMAVFSLAQLSFRPDDSPHCSTVIDSSRSSMSKANGVELQSSCSFDGGILPWSELAPDTDAQLHLEGESEDLKWSEYLQGVFPTPSASQTQTQQFGAWHQNQNQQQFLLSDIHDKDF
>Ma07_g20020.1
MGRQPCCDKVGLKKGPWTTEEDKRLINFMLTNGQCCWRVVPKLAGLLRCGKSCRLRWTNYLRPDLKRGLLSEEEEKMVIELHSQLGNRWSRIASHLRGRTDNEIKNHWNTHIKKKLRKMGIDPLLHKPLIPSARSSSEKAAEGQVEENIPSTASDAFLSKSPGFCTDEVPMILPHDILASCASTPTASSSISTSSTCSSSSSSSKAAEIQFPCMEWPESTYLWGLDDLNGWDFIFDRRDEELGLDPFSQWQRTASDHES
>Ma09_g15940.1
MELHGRPCSSATRQSEEGMDLRRGPWTVDEDLILMNYVTTHGEGRWNSLARCAGLRRTGKSCRLRWLNYLRPDVRRGNITPEEQLLILELHSRLGNRWSKIAQHLPGRTDNEIKNYWRTRVQKHAKQLRCDVNSKQFKDIMRYVWMPRLVERIREASINSFAAMHQNAAAPLAPMQPLHPIAQPAPENTTDSLFSSPLVSESFTGSRETQAGDDTVVDWIQEPRLPSPGGYACPDLPDFDHGGWGESLWSVDDIWLQQQL
>Ma05_g10430.1
MGRTPCCDKANVKKGPWSPEEDTKLKEFIEKYGTGGNWIALPHKAGLRRCGKSCRLRWLNYLRPNIKHGEFSEEEDRVICSIFAAIGSRWSIMASQLPGRTDNDIKNYWNTKLKKKLLGITPFQRKPHRRNNHHHQNQHFSPSPSSSSQGAGSESFPIISQVMPRSTPVISSDFFQVPYHQYQMKSSSNMNTVSIIKDLNYGYGGGEEQMSIHKESKLFLLGGGCQVETGLEYSLEEIKQLLISNSVCNNNNHNLYLDHPIANGKMENSKLQHAPDFRL
>Ma06_g33100.1
MASSSSSGSDGGDAFDADMEALRRACALTGADPADVGGAYLDSDSDSGSDDAGLLRRLQERFSSPSLAVDSFSLVKPLSVLAPMDLDDEDDFETLRAIQRRFTQYNSDPLREKPEKILEEPEMVVNDDVCGPETPNRSTELSKEHGYSHTEPHFPEHEAWSSNVKDLTSSKFPKSAHNFVNALKKNRSCQKFIRRKLLEIEAKIEKNKELKERIKCLMDFQVACKRKVANILYQKKDPRITLISLKRSTSEKSSKTTLKKVPASYIGPNENSHVSKYKMVLKRFPISLSKQPWSNIEKENLVKGIKQQYQEMLILNSMNMESDAEGITDSNLMSAITLSDPEFTAEKIRSFIPLVNWNRLASMYAMGRAGAECEARWLNCEDSMINHSPWTVMEDKKLLFIVQERGIYNWIDISITLGTHRTPFQCLVRYQRSLNPHILNKDWTEDEDAKLRVAVEYYGDNWQMVASCLEGRVGPQCSNRWNKTLNPERKKVGRWSVDEDKRLKVAVMLFGAKNWNKIAWFAPGRTQVQCRERWHNCLDPTLNLKPWTAEEDAKLLDARAMHGNCWSKIAACIPPRTDNQCRRRWKILLPGELISLQAAAQIKKTALISNFVDRESERPAIGPNDFTPLINSNTMFDKIGGAKVRKKRQSENQPNKSRKKPRRVSMEDQETNCCTDDLALPPSIESNPTSSLGISRSGNKRLRDDRPRNPRVKSRIHLKENSTKDCMTNTPSVVAPADMSLVVAINSKATESMNISKAMDKSKNEQNMWIKSRFPIEENSTADGLAKFSVDIASDDSPLALYMNNTSARNFRRQRNIARVNTLKGQGLDPEAHFMKIL
>Ma09_g20280.1
MGRAPCCDKAKVKKGTWSPEEDKQLKEYIERHGTGRNWIALPQKAGLRRCGKSCRLRWLNYLRPNIKHGDFSDEEDRIICSLFVSIGSRWSIIAGQLPGRTDNDIKNYWNTKLKKKLFDQPPSHRNPHHQQHYRTQSFSSNLEMAVPFPDLEGIPIHPSLFDSLTPTFFSPLCQRPAYQSGNLIMFGGDQPSCSSSDGSSIHTGYGSEHMSSENHLHEKLLPCGEASLRYEFDEPSQLHACPVDAFDKLYLDSKSSATMDMSLRNMARAIYHC
>Ma10_g13000.1
MASDEPKSIGDMGLFAPPPPPSPGAMECLGGERAWGFQGLAGGKDYHEGEQNSSLGEEAEGGDDTNHESGQQHKLCVRGHWRPAEDAKLKELVSQYGPQNWNLIAEKLEGRSGKSCRLRWFNQLDPRINRSAFSEEEEERLLAAHRLYGNKWALIARLFPGRTDNAVKNHWHVIMARKHREQDESASTCTDLSLTSFTSRAFPNLLYRSCPTYQPTHPCDISIGIKNGCHDKFGDAGRGFFSGVAPMELVPGADQAAYSCSTTEASASGTVVYHRRNAWPQAEPDHGREKIRIPFIDFLGVGAT
>Ma08_g30360.1
MGLNGMARCSATPTRVHEMDLRKGPWTVEEDLVLMNYIGSHGEGKWNSLARCAGLRRTGKSCRLRWMNYLRPDVRRGNITPEEQLLILELHSRWGNRWSKIAQRLPGRTDNEIKNYWRTRVQKHARHLRCDVNSKQFKDVMRYMWMPRLVERIRAASGSSATCVHQNVAAPSTREWPAEGSVELGQAKTSPDDSEMQLSSASESDDCFANRMQGCENGCDDWFQEADFTACWPQPLPSPGVCADDLGSLDLDGCGWEESLWSIEDVRGE
>Ma04_g19500.1
MGRSPCCDESHVKKGPWTPEEDKKLVDYIQLHGHRSWRELPKNAGLNRCGKSCRLRWTNYLRPDIKRGNFSEEEERLILQLHSALGNKWSKISTHLPGRTDNEIKNYWNTHLRKKLLRVGIDPVTHQRATDLDLLSSLPSLLAATAKLGNLANPVDNALRLHADVVARYQMLKGLITLMIPSVLPPNTDAMNLLGLASPGRYQVNDLLRQNHQLEGLVNGSLAFGQDQMLPAPGPLGLVNPNTPSSSQASPESRIPQEMMMMMMKSNYDGSSTLIDSNSGITTPGFSCLDMPTAHSTPSSVSISPENEAADFMQGACGTNASTPSQGWQGLNLAEPDDDFSWKDILE
>Ma05_g03340.1
MGRGRAPCCAKVGLNKGSWTQEEDLRLIAYIQKHGHGNWRALPKLAGLLRCGKSCRLRWINYLRPDIKRGNFTKEEEDTIINLHKLLGNKWSKIASCLPGRTDNEIKNVWNTHLKKRLASEERRSMSVDKPDDSQSSSSSSTYLSCYAHVEKDDPSLDLADLSIEMFELPMDIWGSPQQEDGTGDESSKVSPCSSSSDAMKDFLVTPDAVIQLESLSPWQEEAAAMAELTQRNSVEAAEGEDKSLEWLEYLEKELGLCGASEEMNQGSFVRDAAEQTEMEEDPVSSYFQKELTSTYPLDLRLS
>Ma09_g11770.1
MGRPPCCPKNGLKKGAWTPEEDQKLIDYIQKHGQRNWRTVPGKAGLARCGKSCRLRWTNYLRPDIKRGRFSFEEEETIIRLHGILGNKWSAIAARLPGRTDNEIKNYWNTHIRRKLLGMGIDPYPTVRVEDQIASFQAQQLQLNPSKKLRSSTASNDPFFDEAQLHPTSDVNPLQDIVMQPNLVAAAGVNYGNLDPCFFQPMVNTSNTYWTNNRQNRNAASELLTPSSSPTQLNSSVTYAVNSSIEDEKERDFSGLFQLSNL
>Ma07_g19700.1
MASRCRADSSCSSSSKGVVAETASLSINPTSSAESHQYCSKGSRTTCWTFPFTDSCLSLQENRREKSEVAHPKCCYGENLVAEGIEDDSPDDENVVGDPSGGSGAADSGQSKVCARGHWRPAEDSKLKEMVALYGPQNWNLIAEKLEGRSGKSCRLRWFNQLDPRINRRPFTEEEEEKLMTAHRFYGNKWAMIARLFPGRTDNAVKNHWHVVMARKYREQSAAYRRRKLGQEVLHHHRLDEAAAAKATAAPRTAYGSTSGSFPSFPFLAAVDASAGAHHMPHYSGDSLSNCSGFSAEGTPFDFFSGTCRLSSPPPLLPCASATACSQSSSTLNTTHLLLHVWVSPLNFLKMGVEITSRSSKKLSRERGQNMRRLSLNLKEDLMMASLPLSLVVFGSEHLQITRFTRRKASTATCHRTCRLLSPSWALTIILRSARRCSDRATYPTSLPLRHHLKTTARAATLMPQSHQLS
>Ma03_g20390.1
MDFGSLKFNMSNGLLPEACADPFDKVANGFPYGFDGYFPDKLSPPFDSIESRVPTEDIQDVVLPFYVTQPNLSIASMAHTFEPPIACRCPSELSVINHHPQMEVEMNRKSMSARRNGGKAQKKTNVVKGQWTLDEDRLLIRLVEQYGLKKWSHIAQMLHGRIGKQCRERWHNHLRPNIKKDTWCEEEDKILIQAHSEIGNKWAEIAKRLPGRTENSIKNHWNATKRRQFARRRCRNTRNPKSGMLLQNYIKSLALSPAPSTRKRKPGNSSKSTVSAMPAEEPSTAADAYRDGDDHLVPACDFSDVMVSLLFQDEEKVPAEGYDVGHLFDQLGCGPGVDKSLEMEMEYWDDIVATPQSYEDVKPEMDLVEMMSQNSSTSNNMS
>Ma02_g13370.1
MGCKACEKPKVSYKKGLWSPDEDQRLRDFILKHGHGCWSSVPARAGLQRNGKSCRLRWINYLRPGLKHSDFTPEEEGIVMKLHTLLGNKWSQIAMHLPGRTDNEVKNHWNTHLKKKLVKIEGSSSHASMTKSLESDSQCPKLEKLIDENSNQISLSESSDSLKSVSPTPCRSIHVTNHAPFPKILFADWLPMFRGNDQSSSAPESDRVNWQQESTLNSEVLSPKLMQFDTIFTEVFLHGFEDASICGGFKLQFEPVEQIFGFHDQAYTGLELNHDMFVNL
>Ma02_g19770.1
MGRGRAPCCAKVGLNKGSWTPEEDLRLIAYIQKHGHGNWRALPKLAGLLRCGKSCRLRWINYLRPDIKRGNFTEEEEDNIIKLHGLLGNKWSKIASHLPGRTDNEIKNVWNTHLKKRLAFKEQNNPEEALSSSSSSTLPSCSDQVIEIPIEPDVDLWSMLDEEPRGSTMIISSASSTELSAMNHGVDPEVVPDVLIDPDIWSMIEDEDACSLTWEGLQSNNSFAVEEESNREGNDGEWLEYLEKELGLREAAAVEDQGSPLRGAVEQPCPWVEREDGDTVSCYLQEGPSCPSRSDRLEIVLID
>Ma07_g26530.1
MGRAPCCDKATVKRGPWSPEEDAVLRSHIEEYGTGGNWITLPKKAGLNRCGKSCRLRWLNYLRPDIKHGGFTEEEDNIICSLYRKLGSRWSVIASHLRGRTDNDVKNYWNTKLKKKLMTPTIITSNIPSPTPASLLPTVKAEPYNNPSDISRSVDSIFALTQDSHEFYSEPSPLPRECRAKETGQLHRHSPSEEVSATSSTFTVDDGSRNSYGNWSASGAGPHDLFLSELDIEYLTDLLGDDGCQAECSEVMKLAWPGRARAEAKERENTPVACLSESAVYGPRKQNRNENQ
>Ma11_g11940.1
MSGKGGSSNQDEDMELRRGPWTLQEDTLLTHYVACHGEGRWNLLARCSGLRRTGKSCRLRWLNYLKPDIKRGNLSPEEQLLILELHSKWGNRWSRIAQFLPGRTDNEIKNYWRTRVQKQARQLKIDANSAMFRDAIRCYWMPRLLEKTASPRSLQTPHHGTATAVADQPPQDPLLQLLRPGMQCQFENPSSYELSGAEFCRPSNSPGLPSSTVLPQLPDLPEFSPNPPNQLNDIEFNPFHGNSSIEFNAYGSEACDLASVTASAVSYPASSSCDANNEYCMNKIGDSLWSMDELYVMLKSYMEGVACFL
>Ma07_g05780.1
MGRRPCCDKLGVKKGPWSAEEDNKLINFILANGHCCWRAVPKLAGLLRCGKSCRLRWTNYLRPDLKRGLLSEEEERLVIDFHARLGNRWSKIAAMLPGRTDNEIKNLWNTHIKKKLLKMGIDPVTHRPLHRQASPEASPSTVTTDKSDDQLQSQGNEGQIPSSDNRSPAEASSIDGGTDPLMSCLWEDSAPVLLDELWQLSSDDDGNNYGSVIAGRMPWEEEGSSEWLLDIQDLENLDGERSISAQGYPRR
>Ma07_g05660.1
MEVHKRLLAWDAESPPSEEMELEELRRGPWTVEEDIVLVEHVTEHGEGRWNALARRAGLKRTGKSCRLRWLNYLRPDVRRGNITPEEHLLILDLHSRWGNRWSKIARYLPGRTDNEIKNYWRTRVQKHAKQRDAGGAARRRWTPCLPEPIHAASCVFPSASYVGPIAAPGHPPPPYSFGQPEQAIAACKETAASSSSSTTSKDSIPITEQGGGMIEGGEEMLGVGGGGDGWAESQLPCPLNHDELENVGWESEGLLSGDYLWAVDDSWSMNQ
>Ma08_g25570.1
MGRAPCCDKAIVKKGPWSPEEDAKLKAYIEENGTGGNWIALPHKIGLKRCGKSCRLRWLNYLRPDIKRGGFTEEEDQRICSLYISIGSRWSIIAAQLPGRTDNDVKNYWNTKLQKKLFGKRKEPPLHLNHVPTLPASALERMHLQGLLSSPFSFCSNPEPWPNHQPPGDRSILPSISTDSTHQAGFQMRSGILKSESASTRGEVERSALAFHSASTGGSLSVETSTSSFDAVTADLQADELDDLLYCNHSSSFAGHQEHELAGLDCCREVFREKESTDWWIVDGFEDESTMVSWDSASALGSQEYDV
>Ma04_g26550.1
MGRRPCCDKLGVKKGPWSAEEDEKLVGFILANGHCCWRAVPKLAGLLRCGKSCRLRWTNYLRPDLRRGLLSDVEEQLVIDLHARLGNRWSKIAAMLPGRTDNEIKNLWNTHIKKKLLRRGIDPVTHQLLDRQASPVASQSTVTTDSKSDADQFQSPGNQGHIPSWDNKNPAEASSSAGSADPPLMNCLWEDDAPVLLEELWQLPGNEDNYGAIAAAGQVPWDYEGCCEWLLDYQDFEEGDVGSENLPRR
>Ma06_g33920.1
MGFLPPVAPPFVTGSTHGERECWGFQGLAEGHGNHGDRRSNREGKEEEAGYGHVHGNERQHRPCARGHWRPDEDAKLKDLVSQHGPQNWNLIAEKLQGRSGKSCRLRWFNQLDPRINRDAFSEEEEERLLAAHRLYGNKWALIARLFPGRTDNAVKNHWHVIMARKQREQSNACRRRRPSASSSIPSLPHSLPNRKEVNPSNNACSGESTITSTRDESASTCADLSLGSFTSRIVPSFPNGYSPSHQPHSYQAFNGSDGKVVTTSNRIYVKHGDSGGSFFTHGVPKMLVPGFDQSDCTGTGSASGASANEAVVYHMTNNTLHHGETEHGGEKIRLPFFDFLGVGAT
>Ma11_g03860.1
MGRAPCCDKSGLKKGPWTPEEDKILVDYIQSHGHGSWRSLPKLAGLLRCGKSCRLRWTNYLRPDIKRGPFTPEEQKSIIQLHAIVGNKWSTIAAQLPGRTDNEIKNFWNTHLKKRLLRMGLLHPDPSDSSPAAASSRHMAQWESARLEAEARLSRESLFAHSASAAAAAAVTNPAVNLPPLKPEPDFFLRIWNSEIGDAFRKTAASATDESSPEEETESKSCVTGGGPPVVAGMDDSSGSNEVVDDVSEESYQLYLDFGSGDDDLGLFGGQVGAFSSLFSSDLNVETSLDTAFK
>Ma06_g16920.1
MVPPPTMMTRKGPWTEQEDLQLVWFVRLLGERRWDFLAKVSGLNRSGKSCRLRWVNYLHPGLKRGRMTPQEEDLVVELHAKWGNRFDRRWSRIARRLPGRTDNEIKNYWRTHMRKKAQERRTCSSPSPSSSSSSNGPPSELRVEKHDGDSVAEGSAFTSGLELTDDEVKGYTMDQIWNEIAASESCNMECPPTSSSIWEDKSESLWRLDEDLRISNPPRV
>Ma09_g22730.1
MGRHSCCLKQKIRKGLWSPEEDEKLYNHIIRYGVGCWSSTHLLLAGLQRCGKSCRLRWINYLRPDLKRGSFSQNEEDLIISLHAILGNRWSQIASQLPGRTDNEIKNFWNSCLKKKLRQRGIDPSSHKPLNEIKAEEDETRMYCSNTGATSEELPTKPVFDTFPLVEIQTCLDSVAEDNVNIYNQIHQTLEPLGQKEGLCDYSSALYVTEKFGYGESSSNSCNWNCSIGSEMNNVLGIEALNWASAEKVEAPTHVQINGVESHEQRYSSWQEKQDMESSEDYSTYPLISLSHDLSGTCFNVPRGALASEFNVDFF
>Ma10_g29660.1
MGRSPCCDKVNLKKGPWTVEEDQKLLAYVEKHGHGSWRALPAKAGLQRCGKSCRLRWTNYLRPDIKRGEFSPQEEKTIIQLHALLGNRWSAIASHLPKRTDNEIKNYWNTHLKKRLAKWESARLEAEARLARESKLRAASERKNTPGENVDLESPTSTLSFPENRPPTTEFSGNDTTDCLTGFSVEAFDGEAPWLSEPYASQAGCSWGQFGAGFTGMLLGEFGEQKTRDHSRDSHTNGHETCADEEEEEGEENRNYWNSILNWVNSPSSSSSPKTLRDCSFSRSLLPLI
>Ma02_g05880.1
MVEELDVGEAKAERAPEVPPSFSSPVPPRKISGPTRRSTKGGWTNEEDAILSRAVKQFDGRNWKRIAEAFPGRTDIQCLHRWQKVLNPELVKGSWTKEEDECIIKLVAKHGCKRWSIIAKSLSGRIGKQCRERWYNHLNPAIKKDAWTPEEEVTLIYAHKKYGNKWAEIAKHLHGRAENSIKNHWNCSLKKKLASYLSSKSFDQPSGVIALNLEDCIQKVGCLEADSSEQGILGFGSHFTANAAVLDHQNPSKRALDASLRPLLGGVSRCFRVNNQSMTLEDSRFLDIEMKVISTRCRHMTEVNNSTRHLNFSIDESPGAIAQTAMSCSSCERSCHESDTWHRDGSARGNASDLQNCSTIQSEMNPSSSNHLCSDDHSYTDKSNIPGFGLSNNDGGRQSDLVPGTYLHVQVQDIMVSTSSEERAVSNGHIQQNHSSGECSTPPNHSQSLASIPVSPASFLRSAAKSFKNTPSILRRRKHESSKQLFVDC
>Ma11_g15740.1
MDGQLGWGTTEDGWRKGPWTVQEDQLLIEHVTLHGEGQWNSVSKLSGLRRSGKSCRLRWVNYLRPDLKRGSITPQEENTIQELHALWGNRWSAIARSLPGRTDNEIKNYWRTHFKKDNTPRKKAERARARLLVRQQQERQKHKQQQQEAEDMGGTSTMKQVEEDAMRAEEVQEMAYVLQGGGFQGYMSDEDGSWGCLWNLDDDDDASEYTEGGSTSQQVSSSTNISFFIT
>Ma07_g19890.1
MGRSSCCSREKLKKGAWSAVEDKVLRDYIRVHGEGKWGKVPKKAGLNRCPRSCRLRWLNYLRPDIKRGNISDEEEDLIIRLHNLLGNRWSLIAGRLPGRTDNEIKNYWNTVLKKKLQAQPVASTATTVLHSDRDGAATLKNEKEAEASTQCSQDRAASRHQQSGRSVQNVHCNRFNSSAPAVGDLHSDGSSMAAEECDLFDILKGLDTEELCSRYLLELDFFQLLGSTVPQDTRDWCGGGGGGDSYVFFDDRLLLEGAISDTWIGGEHI
>Ma10_g01730.1
MGRPPFCDNIGIKKGPWTPEEDIVLVSYIQEHGPGNWRSVPTSTGLMRCSKSCRLRWTNYLRPGIKRGNFTPYEERVIIRLQSLLGNRWASIASHLPRRTDNDIKNYWNTHLKKKINKIQGAADADGKKPSSDARPVCHDYNSRYASSSENISRLLQGWMQSSPTVDAPGKLKQSFFTADDDDDETSNIISALAAASLTEKSQAESDRRCGATKTHDDFVLLHSFENMDIVPWENTGEETRPFQHARADDAEAQLGAESEQPPLFLSENWLLDEALVQELTMSFLL
>Ma07_g19470.1
MEATQPRKGPWTEQEDLQLVWFVRLFGERRWDILAKVSGLNRTGKSCRLRWVNYLHPGLKRGRLTPQEERLVLDLHAKWGNRWSRIARRLPGRTDNEIKNYWRTHMRRKAQERNRSACPSPSSSSVDGPQLGIEKPGGGSVAGGNSLISGLGVNDEVAKGYTMDQIWNEIAASASASGLSFEEEQDCPPMPCSMWGVDDEDTRMLNPMPLLAFPYQSSIVESQSPLLCCLHISKLVLLLLH
>Ma00_g04960.1
MELHDDARSSDSPSSEEDDLRKGPWTVEEDLLLMNYIAVHGEGRWNSVARCSGLKRTGKSCRLRWLNYLRPDVRHGNITPEEQLLILELHSSWGNRWSKIAQHLPGRTDNEIKNYWRTKVQKHAKQLQCDVNSKQFKDIMRYLWMPRLMERIRAASVHQHERIANSETHELVQEKSSAFGSSDAESFEMQDPSPAASDCFAVSTQGSDHDMTGDWFEKSQFSTWWRETLPSPGSYDDVFGLVDFDQSRWGQSLFGMDDDMWLRRQQF
>Ma06_g11140.1
MRSPCCEKQGSNRRAWIKEEDKKVVDCIRVHGGASWRSVPRGAGPLRRGQSCRLRWSNCLRPDVGGGCFEEDEEDLIIKLHALLGNRWSLIAGRLPGRSDDEIKNYWNSHLRKKLRSMGVDPDNHRVTQNVLLRRSQSSHSATLSSTNDATNERNCNGGLPDLNLDLTISLPSSLVEKRPGSEDSTDPARLENPTLLLFP
>Ma03_g21970.1
MSDKRGSSGKHEEMELRRGPWTLEEDTLLMHYITCHGEGRWNLLAKCSGLKRTGKSCRLRWLNYLKPDVKRGNLSPEEQLLILELHSKWGNRWSRIAQHLPGRTDNEIKNYWRTRVQKQARQLKVDPNSSMFRDALQCYWTPRLREQIIGSSQTLRSVDANANTTTATDEAHRVLQSCGSYELPEPESRSLSTSSCSVVLSQLPVDLSDFPSGPSDELSGVTFDPFSSVCSINDFYDLDTWDIAPVSASAPSHSASDHSNNVGDSLWSMDDLYDMSKTYESAAETKVPFADNSQVVKYISPSK
>Ma03_g07850.1
MGRKPCCAKETDLKRGAWTAEEDGILEAYIKTHGEGRWRSLPKKAGLKRCGKSCRLRWLNYLRPDIKRGNISLEEEDLIIRLHKLIGNRWSLIAGRLPGRTDNEIKNYWNTYLRKKVQNQHEPAVVLSSLHHFVQVSREGDLVAVSEAEKAPESVPGESFSILTEGNWWDLLMSSDAGEAASAVQVPHLNLVSLCGDDSRCDLYAANEGMLEDWMCDPAQTSLDRELESLARFLHCDD
>Ma08_g23390.1
MGRRPCCSKEGLNRGAWSACEDKILSDYIKTHGEGKWRDLPKRAGLKRCGKSCRLRWLNYLRPDIKRGNITEDEESLIIKLHRLLGNRWSLIAGRLPGRTDNEIKNYWNTNLSKKMTSPRTCIRRPVKGKEARKEESPEEVKAAGEASAVIRTKAVRCTKVYLPSPPDDPPTHHGSKPTNNGSPSSSVPRDADPSGWFFEDFNMEELVPSFQDDCFLQLRMDEVQDGGNMNGIVGDDLLWFCDAVHQDFRGSTDRPELQVAAEIGTLASLIDSVENGKANGGARHMVSRS
>Ma11_g19220.1
MEFHETTCGSAIPPSEEEMDLRRGPWTVEEDVVLVDYIAVHGEGRWNSLARCAGLRRTGKSCRLRWLNYLRPDVRRGNITPEEQLLILELHSRWGNRWSKIAQHLPGRTDNEIKNYWRTRVQKHAKQLKCDVNSKQFKDVMRYLWIPRLVERIRAASGNSTVSPATSHRPEDPATELARVKLSSETSSAAGSSSSDSFGMHYFSPPRVSDGFPTASMQGCEDNKGDVTGPTKLSSETSSAAGSSSSDSFGIHYFSPPRVSDGFPAASMQGCEDNIGDVTGRTDFTTACWSESLPSSNSGGYADLGLTNLDQDRELMLDLHVHQVEVSISLTVRGSKCSSMNATR
>Ma10_g17650.1
MGRKPCCSKEGLNRGAWTANEDKILVSYISTHGTTKWGSLPKRAGLKRCGKSCRLRWLNYLRPGIKRGNISDDEEELIIRLHKLLGNRWSLIAGRLPGRTDNEIKNYWNTTLVKRLQGGSSQLPSNPSPATAQSKGKDTAVATPPPVTGSKVIQTKALRCTTAFFGQDTACMPPRLAPEESDGCSKISPFGSSLDVVAAFPSSSDAWKERDDGVQVENPESKEADDAANMGFYPDDLMSLDGALIGNWMEKDQFQQDNMLDVKLLASILEADEQGYWS
>Ma07_g00270.1
MKGEEGDGGGKKAGGAGGRGALKKGPWTPAEDAILMEHVRRHGEGNWNSVQRHSGLARCGKSCRLRWANHLRPNLKKGSFSPEEELLILRLHSQLGNKWARMAAHLPGRTDNEIKNYWNTRLKRRQRAGLPIYPPELQDGVGFDHYQLKHEAPTSLWTPPPLPSPSFAAEHKAQLPSLWPVPLLNHDSFRPPSGITLSPLRRNEFAGHLGFKFPPSPPPNPTSLFPKQQLRLGHSQATPPQLLSPLPWPPQGKMELPSCQLFPDLVGGGDDPTGRELLEALLQDERVTQDINIGELLALPTIDEQGALWEQIFGDGEGQVVEETSQGYFLGSATKLEGLHCDMGEFHRSNLPVSVACGCRQ
>Ma08_g15820.1
MVKKMAERGKKKGVTESVVNRGAWTAEEDQKLVEYVRAHGDKNWRTLPAKAGINRYGKSCRLRWLNYLRPGIKRGNISKEEDDLIIRLHNLLGNRWSLIAGRLPGRTDNEIKNHWNTHLCKRSLTIDDLNLELNQNVDSAPPFASSHHDFTTGSDAMEELHLAIMTSPPGGTTHDEPLRLLSPELHLLDLGSVPTLNGGGGNTSNEFGAEAYETGGGDGNGSLDGVMGGISGTKSDAQAVFDELDRWLIGCEDLALYFLN
>Ma11_g02310.1
MDAKFGLGTLDNEGWKKGPWTAQEDKLLMEHVNLHGEGKWNSVSKLTGLRRSGKSCRLRWVNYLRPDLKRGNITTQEENIIQELHALWGNRWSTIARSLPGRTDNEIKNYWRTHFKKSKPSKNVEKARARFLIRQRLEDQQHQDAEQQQADVRAFMEQAEEATPVEDMEEMTYLNSVTFMLPGGGFDGYLSDGSTEEGSWGTLWNLADAPDDT
>Ma06_g03570.1
MGRAPCCDKTNVKKGPWSPEEDAKLKDYIEEHGTGGNWIALPNKIGLKRCGKSCRLRWLNYLRPNIKHGGFTEEEDQTICRLYISIGSRWSIIAAQLPGRTDNDIKNYWNTRLKKKLLGKQREPNRSRSLHLNHVPGDAADRLKHEAPSQTLSASALERMQLHMQLQGLHNPFSFYNHPELWPKYYHPLGDKIFQSQTTDATATTPVQQAPDVSKLMSTNIQETDCLPLGFRSPSSGGTLSMETSSSNLDSATAGVRADLHDLLYCKNSSTVGHEEHQLVDLDCYKEIYGETESTNWWPTEGFMDQTATVSWDSASALHSEFMWQENGLRFGL
>Ma05_g07140.1
MVIYVVGEEEMAVVKGGDVGEQPVKGSWNPEEDAVLMRLVEQHGPRNWTVISASIPGRSGKSCRLRWCNQLSPTVHRRPFTPAEDEAIVAAHALYGNKWATIARLLPGRTDNAVKNHWNSTLRRRLQAAADAVDASASERPVPSSPMQLDAAATAPVAADSDEPGESDSGSLSGKRPCLRDDDATDGSAGGSGPVTSLTLGRLGEGGGTDGGGGRLWEEPTAGMCLLAIIREMIVEEVTSYMNRLPSGGGSGGGSSIIIGTDSASNGQD
>Ma02_g09720.1
MRKPDAPVKTDGTSTNSTNDGGSRLRKGLWSPEEDEKLMNYMVGNGQGCWSEVARNAGLQRCGKSCRLRWINYLRPGLKRGAFSLQEEELIIHLHSILGNRWSQISALLPGRTDNEIKNFWNSTIKKRLKNSSSSSSSSSSSSFFLNSGDGSTVNEPQIQAMDMDSSSSSASSSTHGLPTGNHYDLVPLPEVGLENDYYLHEARVGTENGYYGGGQGMAMEGGGTMGRGGELLLVPPLVNTNLIVDDNVDVNEIPSDKAVGGGLFWEGEKVRVGEWEWELEDLMKDVSFPFLDFQVE
>Ma09_g15440.1
MGRRPCCSKEGLNRGAWSAREDQILTDYITIHGEGKWRDLPESAGLKRCGKSCRLRWLNYLRPDIKRGNITEDEENLIVRLHALLGNRWSLIAGRLPGRTDNEIKNYWNTYLGKKTSPQLCIRGSSRRKENKKGESSVEEVYLPSLREELLPTDNYHSYELTHHNESPSSLVLRDAGPVDFLADFDMDELMSSFEDDGLLQRCIDEAHDDGNFNSLWFCDAMQQDAREGTGCPESHAAFELESLASPMDSAEGEQKN
>Ma09_g03310.1
MKDRQRWRSEEDAILRAYVKQYGPREWHLVSQRMNVTLDRDAKSCLERWKNYLKPGIKKGSLTEEEQRLVIRLQAKHGNKWKKIAAEIPGRTAKRLGKWWEVFREKQQREQRESNKSGAATAEPGKYDRILESFAEKLVKEQRAVPLLMATPFLPPWLSNNAGSRRPPSPSVTLTLSPSTVPPAPKPWPQPERGGNGGLGLTTSQRSVVPGFASSVDGNMMSELVDCCRELEEGHRAWMEHKKEAAWRLKRLELQLESEKACKRREKMEEIEAKVRALREEQQVVLERVEAEYKEQIAGLRKDAEAKEQKLADQWAAKHMRLSKFLEQVGCRQWPPADMNGR
>Ma05_g30120.1
MEEGGGYGNSFESERQQKLCVRGHWRPAEDAKLKELVSLYGPQNWNMIAEKLVGRSGKSCRLRWFNQLDPRINRKAFSEEEEDRLLAAHRVYGNRWALIARLFPGRTDNAVKNHWHVIMARKQREKQSSTYRRRKRPSLRYPPSQPLPRWEEVTTTCNNACSGESTTTREETASTCTDLYLGSVTVPNGFRIGAPTMQVRGFDLSVCTGTTFEVTANEPAAYHMTNALPSGETTYEKEKISLPFFDFLGVGA
>Ma08_g15960.1
MNSLPNDSDKRMIPKDQIDSPSIEEGNSSGSLNGGNQVLKKGPWTSAEDAILVDYVKKHGEGNWNAVQKHTGLSRCGKSCRLRWANHLRPNLKKGAFTPEEEQLIIELHAKMGNKWARMAAYLPGRTDNEIKNYWNTRIKRRQRAGLPLYPPNICYQVSCENQQSNHSSDYSYNEKQPDEFLQGGNLDIPDIVFDNYTNNGSLSYAPSFPDIAVSSILSHRFGFQNYALPNPPVCCVERPVETEHVVPASNGTVNGGCPRLDNVIFEPSGKMQESFGLSCLYDPDSSSDSLAHHGGAIPGSCASLNDTFSASSLIPGTLKLELPSLQYTETDSNSWLACSSTPFDLVNTYVKSPPTASLQTDCVSPRKSGLLEALLHEAHVLSSAKKEPSEKISISFITPAELADGPKLSINDLKLVEHKDPVSPLGRSAAFVFNDGTPLISGNLLDEFPHPLAPSNLDSILVDAEHVSSPNLGEQDISHCRDSFRPDALLGSAWLENSSQNAIDHSVFNDAISILLGQDMCNEYKPVPAETSSGVMQGFGLDSYPWNNMPSACQMP
>Ma04_g23220.1
MERYFEAVAVADGWRKGPWTAQEDKLLIEHVNLHGEGRWNSVSELSGLRRSGKSCRLRWVNYLRPDLKKGKITPEEENVILELHALWGNRWSTIARSLPGRTDNEIKNYWRTHFKKSTPSKNIEKARARFLRRRQQQQQHQAVPPPPPPPQQQQDDMRTIMNQVAQITLAQDMQQEMAYMYPLPYALQQQGGAAHGCVVDGPAAAAAEDDSWGSLWNLDDVQHDVERVCRGCLQVQDQALSFY
>Ma05_g25150.1
MGRAPCCDKANVKKGPWSPEEDAKLKAYIEEHGTGGNWIALPHKIGLKRCGKSCRLRWLNYLRPNIKHGGFTEEEDQIICSLYISIGSRWSIIAAQLPGRTDNDIKNYWNTRLKKKLLGKRRQSAQSPSLHLNQAAGEGANGVNHEAPSQTLSASALERLQLHMQFQGLYHPFSFHNHPARQPKCHPPGDPTATTLIQQVSPPKPDAGHLQEIDCSSVGFHSPSAMETSSSNLDAGLEADLQDLLYCKNSSSFVGHEEHQLANLDYYKDLYGERETANWCPCNGLEDQSSSMGSWDSASALHSDAMIQEFALRYNL
>Ma10_g09100.1
MGHHSCCNQQKVKRGLWSPEEDEKLIRYITTYGYGCWSEVPEKAGLQRCGKSCRLRWINYLRPDIRRGRFTPEEEKLIINLHEIVGNRWAHIASHLPGRTDNEIKNYWNSWIKKKIHKPSKAAQTATPSGFDHVQPVFSTADQFDAILHHNLPKPSAADPIFPPPPCPLFMFDVSAGDSGSATGSTKEEFVQEVTTLTSDLWNPTHQQDQAMPPFLAFTACMESNYLPPLVDGMGGMVPCCVADDEEASRHPFEKQELSEWVDSRQYSSPLIWDQVAGTSLGDAGFYTMTNQTKTHQ
>Ma06_g17440.1
MSSSSGERECMSGEQALGFQCLAGVKEHYEEDEGGDDTTHESGQQQKLCVRGHWRPAEDARLKELVSQYGPQNWNLIAEKLDGRSGKSCRLRWFNQLDPRINRSAFSEEEEERLLAAHRLYGNKWALIARLFPGRTDNAVKNHWHVIMARKHREQDESASTCTDLSLNSFTSRALPHLLNISTSPTRRLHPYAIYNGLHESVLPAKNGCYGKLSVAPMELLPGVDQADYPYSTSEASASDTVAFHMSNAWPHGGTAHGREKIRIPFIDFLGVGAT
>Ma11_g21160.1
MGRAPCCEKVGLRRGAWSAEEDRILVEYIQRHGHGNWRAMPKKAGLLRCGKSCRLRWTNYLRPDIRRGNFTAEEEDTIISLHEKLGNKWSAIAASLPGRTDNEIKNLWHTHLKKRMDPKEATQAPKKRRRKKKRDPKNESEPERVNPQADADSGNPRCDVIEVSAREEESYDSKEVAVIDESFWLDEALSSFSSTTSDDMDFWLKVFMEAEHLEDLPRINPADIKNQIRNKELIMTSLLMLKPCFICMISTEHKKNCGSHHLVFYTANLSLNESNMITKRNKYLYISNSMEVKTSEGFMLALN
>Ma03_g09840.1
MGRPPCCDKSTVKRGLWTAEEDAKLLAYTSTHGTGNWTTVPKKAGLKRCGKSCRLRWTNYLRPNLKHEGFTLEEEERIVALHATIGSRWSIIANQLPGRTDNDVKNYWNTKLSKKLCQKGIDPVTHRPISEIIQSIEHLQHETAAAAASRFNSNFRYKPATAGARIGCLNRDLRSVFLSRPAPTVNSASGSSSSPNLNLFAQTQVGSPIPTYFSPSEASSSSTAATTPKATQPPSSPEFKWTDFLIEDDDDAYAKNKAKEVVTWSDVAAKHNAAVDEGTSHRAGACYGSSSFVDAILEQERELVSKFYEEFLSYPNDLPW
>Ma08_g26720.1
MPTLSSFSYHPLTVQTRSEQPLFASLFTTRLLFPAGGELGSASLSVLVAGEVMGRTPCCDKAQVKRGPWSPEEDMVLKKYIEGHGTGGNWIALPQKAGLKRCGKSCRLRWLNYLRPDIKHGGFTDEEDDIICALLGNSLICTRWSVIASQLPGRTDNDIKNYWNTKLKKRRTMAMAAAQAPSSNNTTSIDTIVDRINDFPRPPPPSTSPVVIPIVKDETYTCDDFLKPVVPSPPVSATTDTGLGFGRYDSPPVVAGLAGPPRVQLNASDASSLVTVDDGSLYSDWWTNGSGDTDEFFLEFGGEVPMEFLTNPAPGRSTDGEGVADRLFCDSWRLSVETNDAGYWRTIPQKCLKFVEDYVNGDRYASDFDVISSESLSFAETVPIAGDGKDVWIFDIDETLLSNVPYYAINGYGSEVFNETSFDEWVDLARAPALPASLRLYEELIGLGFQMVLLTGRSENQRNSTENNLLYAGYHSWITLILRQTSDLGKPALVYKSERRAALEAQGFRIHGSSGDQWSDLLGLPLAKRSFKLPNPMYYVD
>Ma11_t07530.1
MVKSPNRDETGGVKKGPWTPEEDRKLVEYVEKHGRGSWQRIPKIAGLNRCGKSCRLRWTNYLRPDIRRGKFTEEEEQLIIHLHSMLGNKWSSIATKLPGRTDNEIKNYWNTHLRKKLIRMGIDPVTHRPATNLNLLTGLSNLLSAGGLGGTASHLDNALKLQADVAHLLKLQLVQSLIQVLTSSYGTPNMDLMNLFRSPPLGNHQPSDLLQLSRQIEGGLGGSLSLQNSIPMIPNLSILSHYLNNIGLQPTPERSFPSDAAAVTASDASRTEEPSAEISNVSSTSSIPASSSTHPLVSASSETKNIDLVQSSDTLYTNTLASESFETCWDNLMKSDNLDSHFGWKDIIDQMSWPDAP*
>Ma07_g19720.1
MDVRFTVHPDESSNGDAIYQWFSYTIFCREDLSEMGRSPCCEKIGLKKGPWTPEEDQKLLAYIEKHGHGSWRALPAKAGLQRCGKSCRLRWTNYLRPDIKRGEFSLQEEQTIIQLHALLGNRWSAIATHLPKRTDNEIKNYWNTHLKKRLAKMGIDPCTHKAKIDTLSSANGHPKKVANLSHMAQWESARLEAEARLARESKLRAASNSTILPQQQQMGTSSSSIDLESPTSTLSLAENWLPIMASGTELVDGNAPAEAAATHQEGFSMEAFGSEAPWLSEPYTSQAGYSWGQLGAGFTAMLLGDSGGQNTSDSCVQEEEEEATGLVEREGNKTYWNTILNSVNSSASSNSPPVFYH
>Ma06_g32530.1
MGRAPCCDKATVKRGPWSPEEDATLKAYIEKHGTGGNWIALPHKIGLKRCGKSCRLRWLNYLRPNIKHGGFSVEEDHIICSLYSSIGSRWSIIAAQLPGRTDNDIKNHWNTRLKKKLLGKPREPPQPRCLSVNQVSTEVANAMSLQTHPQTLSAPALERMQLRGCEDPFFYHHPLGDKLFEDQHTDTSTSTTPIDSSHRRLLQVKQEIQILLNQTVQENMDCSVPGCPPSDAGGLAESSFSDCNSLVAGLSDLHEIFHGKEPFLGLQEANQSTESDCFKEMYREKERDGMSLWSSMASSLHPDSVLQEYLLGYDL
>Ma03_g28720.1
MRKASCCPKEGLNRGAWTSEEDKLLSDYILAHGLGRWRSLPANAGLNRCGKSCRLRWLNYLRPDIKKGNITQEEEDLIIRLHNLLGNRWSLIAGRLPGRTDNEIKNYWNTYLRKKGLHSSPSPASKNREVQTVKAVADKQKGVEVNVIRTKAIRCTRSLFADEVPASGMNNSAYSVLPSAMFDYDTSDFSGNDPAPQAAKSVCSEENMQNSVFPQAADGFYRSSGSFHDSFSATASSSYFNYTKICSTVLEKSEELHPFMCDDEWVSLLMHPNI
>Ma10_g05680.1
MREELKRYEPWRLHSRPMRAGSTAVFGSLLLLMVTYGGNGPKAMNPRFLRNCSLPHCLPPSSPVPTPMSSTNPFFLSLFLDMEAAAGGRDGFGGKSWPPPPLMPLGNVLSGSYREEPWAHHHADGAIGTLPDGILLNDSSFYADLGSGSCENKVVKREVCRERHQARSSSSSSNGDAAAANVVKGQWTAEEDSLLVGLVKQHGVRKWSYIAKNLVGRIGKQCRERWHNHLRPDIKKDMWTEEEERRLVEAHMKYGNRWAEIAKHMPGRSENSIKNHWNATKRRLNAKRSKRKAPKGGRCPPSILQDYIRSKTFDLSKTCSTKTSPSTMSNQLDHVAYPGTQNPSSAHNSTSSAAEDIFPYMQKIPDQGEEETHDPCMHDSLHVLIFNDEDDFDFLPIRDAPAQVFGSSGNLSDSNGSSHLHPPYLLNGAPASSTGVLVGMDDLKAQASWSSKRDLDLVEMLSLQFSSSRSSSSSNSTPLNTNPSSAFECRVGQVFSTHP
>Ma06_g33190.1
MGRGRAPCCDKVGLNKGTWTSEEDTKLVAFIHKHGRGNWRALPKQAGLLRCGKSCRLRWINYLRPDIKRGNFTEEEVETIIRLQRQLGNRWSKIASCLPGRTDNEIKNLWNTHLKRRLGGEQTGSSRAHSSCGKVGDEQDHKQESINESSSSSSCISSSESHVAPRVTCSGPHDETKNRFIQDYSIELQVWGGVMDEFSFFVPPYVGPMAEGVHRSTATTSEEKATREIEDDGWLAYLEEELQL
>Ma09_g15130.1
MNTKCHWMPAEDDKLKVLVTKYGPHNWNAIAEKLQGRSGKSCRLRWFNQLDPRINRKPFTKDEDQLLLAAHEIYGNRWAIIARLFPGRTDNAVKNHWHVIMVRRHKQRSQLPRKRGDQSTFVEEEESKSSKKRKLEPRNTLLMTFFYVSLNSISIDGKDNSLKFYDFLQVNSDSDSTPEDVRREGEERYEDKEEENKSHARFIDFLEVGSF
>Ma08_g16760.1
MRNPCDKRGTNRGAWSKEEDRKLIDYIRLHGEGCWRSLPKAAGLLRCGESCRLRWINYLRPDVKRGNFKEDEADLIIKLHALLGNRWSLIAGRLPGRTDNEVKNYWNSHLRKKLKSMGVDPDNHRLTQKAPLRRSRSSHSASLSTDAVTSHENMKKCSSTVLPDLNLDLTICTPSSLEGQRLDRTATPTLLLFH
>Ma01_g12250.1
MGRHSCCYKQKLRKGLWSPDEDEKLVKHITEFGHGCWSSVPKLAGLQRCGKSCRLRWINYLRPDLKRGTFSQQEEDLIVELHAALGNRWSQIAARLPGRTDNEIKNYWNSCIKKKLRQRGIDPSSHMPLCETDGREEREAMNSDKTSGFISVVASNQIESEDPATPSKEFLVDQLDRCAPLVGPSAPQNPPLWFSHHTRLQDLFPSISSSILSSSGEVKPMTSLPQVSYSLPEFHYLDTGNSTNNSANTADSSNEFELQSSGGNLLDSGIFPWSELLPNKGAQIHFDGEPQDLKWSEYLNGTIAPTAAAHSHGQGLSSWHENQQPQPSDPYLKN
>Ma04_g31800.1
MGRTPCCEKANVKRGPWSPEEDTKLKEFIEKYGIGGNWISLPQKAGLKRCGKSCRLRWLNYLRPNIKHGEFSEEEDRIICSLFTTIGSRWSIIAAQLPGRTDNDIKNYWNTKLKKKLLGITNPSQRKPRQQKQHHQNHQQYCLPSPSPPLQGRSHTTTTTTTTDGFPFTTATSGLLEVPYDQHQIKESSAMITLGNDQTCSSSDGSCSTKAGYVGGGDHMDIDGYLYGATELEYSSEEINQFLISILGCSNGGTNSNNLYLDYPTANAGREELEDPLNY
>Ma05_g14510.1
MVRAPCCGIGVKKGPWSPEEDEALVGYIQRCGHGNWRALPKQAGLSRCGKSCRLRWMNYLRPDIKRGNFSLEEQETIIRLHETFGNRWSSIAASLPGRTDNEIKNVWHTHLKKLVSPNTSSREPKKKKKAGVVSKAQSNSDFSSCGTDSPTVSREISDDARGSFSSDAFPEIDESFWLDAFSMDDSASSVDLPPVSELSNLLVSSDSDDMDFWLQVFEGVGDLQELSRI
>Ma08_g01300.1
MGRPPCCDKDGVKKGPWTPEEDIVLVSYIQEHGPGNWRAVPTNTGLMRCSKSCRLRWTNYLRPGIKRGNFTDQEEKLIIHLQALLGNRWAAIASYLPARTDNDIKNYWNTHLKKKLEGGADCQKSSGRQQSYRSISKGHSITRPSVYASSTENISRLLEGWGIAPASSASSQGSASTSRCITSSLEPLESLFGLGDSARESSSEPPFSLLESWLLDVESVGNGQESFLDVAIDGTGEIKSPMFVSPKFQEINTIDCPNFLLTD
>Ma03_g09340.1
MASNELKATADMGFFPPPLPPFPGALGSPFGERECKGVEQGWVFQISRWGGQEHHGGEEDEGGGNSTTHESVQHHKLCARGHWRPAEDTRLRQLVSQYGPQNWNLIAEKLEGRSGKSCRLRWFNQLDPRINRRAFSEEEEKRLLAAHRLYGNKWALIARLFPGRTDNAVKNHWHVIMARKHREQSNDESASTCTTDLSLNSFSTITSVVGPSSLSRHNPPPYQTHLHDLVNGYGEKVLSAGNQCHQKSDDPGSGFLPNGGAPIRWFPGFDQSGSSANPEISAKGTVDYHMSKAWLQGETTYGREKISLPFIDFLGVGAT
>Ma07_g02470.1
MTSKDQMEQINSQPSEEDSCGESTNKGNEDLKKGPWTSAEDEILVNYVDRFGEGNWNAVQKHTKLRRCGKSCRLRWINHLRPNLKKGAFTEDEEQLIIALHSKMGNRWAQMAAFLPGRTDNEIKNYWNTRKKRCQRAGLPLYPPNACHNVSEENVQCSRLSKYSYSYDQPLELLQGSFPDSPDIISDNFQTSYGASSYAMPFADAAGFGSQNYSFANPTANCVEQSTDSEKFLLALHGSVADVYPTTKQFLFQPSGSTPRNCFGSLHGADPSSQSLAPLLGAIPGSYALLNDTFSTYCPTRGTAKLELPSDQCVETDASSRLSCPATPVSVYNVQSPSATVSVQSNFVSPWKSGPMLRQAHVLSDAEKEPSEMSSITSTIKPNDVFECSGLSINDMELYSTAVADSYMESPSALVSLQSKCFPPWKSSPVLQEAHVLSSAEKEPPLKSSSVTPIVKSSDVSECSINGTELYSSPVAFDRYVKSPSATIPFQSSCVTPWKNVPLRSVLQEGHAPGNSEAKSSEKRSVTSIMKPNNVICSSGLSINDREFNSKPVVADTYVGSPPATFSLQSKYLTSWKSDPVLVEADAFDSAEEEPSKKFC
>Ma01_g02850.1
MGRSPCCEKAHTNKGAWTKEEDERLIAHIRAHGEGCWRSLPKAAGLLRCGKSCRLRWINYLRPDLKRGNFTEDEDELIIKLHSLLGNKWSLIAARLPGRTDNEIKNHWNTHIRRKLLSRGVDPATHRPSSVWQQQTQRPDLNLELCISLPFQQDPHELTKREKSLCFSCSLGLQNSKECKCRDFSGLSNGMLSYRGLKMK
>Ma10_g04920.1
MAPYELQHAGEMELFPAAPPTFLAVMEGHENPENGKSYNKGKEEEGGHGIIHETEQQHKLCARGHWRPAEDAKLKELVSQYGPQNWNLIAEKLEGRSGKSCRLRWFNQLDPRINRKAFSEEEEERLLAAHRLYGNKWAQIARLLPGRTDNAVKNHWHVIMARKQREQSNARRSRNPPARSPIFFPSQAQALPRRKEVSTSNNACSGESGISGTRDECDSTCTDLSLNSLTSRIAPSFLNRRRSPSQQPHSFDMLDGSDEKVVAAARNASYEKLGDSGGSFFSHGARPVAYHMRNALAHGQKRHGREKTRLPFIDFLGVGAT
>Ma06_g08100.1
MPARRSGGKGQKKTSVVKGQWTAEEDRLLISLVEQHGLRKWSHIAQMLHGRIGKQCRERWHNHLRPNIKKDTWSDEEDKILIQAHTEVGNKWAEIAKRLPGRTENSIKNHWNATKRRQFARRRCRNRKNPKSGMLLQNYIKSLALSSAPSTRRRKASSGNSKAATAGAVEELSAAADASPNSDDNLVPACDFSDVMASLLFDEEEEEEKAVPCESYDFGYFLDQLGCGADVDKSLQTEVEVEVAMEWEDMAAMPLCCEDMKPEMDLLEMLSQSSMQ
>Ma05_g25680.1
MASGWYADTSSSSSSKEVSSLFAGPTSSLESCHYGRSSKRTCRTFPFMESCLGFQENPQENTEVAHVVGEDNPDGGKTCARGHWRPAEDSKLRRLVELYGPQNWKLIAENLKGRSGKSCRLRWFNQLDPKINRRPFTEQEEEKLMTAHRLHGNKWATIARLFPGRTDNAVKNQWHVIMARKYREQAVVHRRKKLGQHLHRRLGEAAAARHHFFPSIGLHRVAHSGEDAVSGTPFDFFSEDKKDQEKKSFNSNKTPISLAIQRSSHASHVSVNGRPFEGNKESSHLDAVVSPALIDFLGVGAP
>Ma05_g18710.1
MSTPTCSEEVGVKKGPWTPEEDISLVSYIQEHGPGNWRAVPANTGLMRCSKSCRLRWTNYLRPGIKRGNFTDQENRIIIHLQALLGNRWAAIASYLPQRTDNDIKNHWNTHLKKKLRKTDIHKARRALCEALLIEKPADCASDDSSRTAYASSAENISRLLEGRTGNPAGATDAADGASTTTQADSAASSQGTASTSNSVVSRQPSSYQTPFSLLESWLFDETVAQGSENHGNGRCWCLRTYHYLQKLPSIYMSNGIEPKKKHQLMSHIINKSDRFTKKHFLTQQINI
>Ma09_g29660.1
MCSRGHWRPEEDEKLKELVSRFGPHNWNAIAEKLQGRSGKSCRLRWFNQLDPRINRSPFTEEEEERLLASHRVHGNRWAAIARLFPGRTDNAVKNHWHVIMARRHRKATAKSIYTATARSTEAKDKGSESRHIYNHLKLLPKAFFSDLHDHIPQMAKDGESSTEFYDFLQVNTESDGAKCHSSVEEQEEEEEEEAEEEWRKAGVPFIDFL
>Ma04_g35350.1
MGRGRAPCCEKIGLNKGTWTEEEDMKLIAYIHKYGHQNWRALPKLAGLLRCGKSCRLRWTNYLRPDIKRGNFTKDEEDTIIKLHALLGNKWSKIASFLPGRTDNEIKNVWNTHLKKRAASGEQQPVTNGASTSTGDRMAGAIEIPVDPTVDMFVILDDALSTSMQSNEMEDSVFLETLGVRQDSLWTSPQKQSRGSVASVGTDGPSIPDVRQPEACEEADGTRRDGQREEWLDYLEKELGLRDEGEAWDRWDEMEGDLVATFLQDDIFSPYD
>Ma08_g11120.1
MGCRTCGRPEVKHRRGLWSPEEDQKLREYILKHGHGCWSSVPAKAGLQRDGKSCRLRWINYLRPGLKRGSFSPDEQETVMKLHAALGNKWSLIATHLPGRTDNEVKNHWNSYLKKKAVEIDGSTSSCSSTSFTASSSQSSMIESRVPENLNNEVPFPASSEDGYSSLFVSQLTSHGCSSFGTPQPPVAKVIFADWLPADHANDHISSCFLEEHHQLCQETLQPKSSQAALYEDWRYLSGHNLSHSDISGVETLQVDETSQSEMEKRWATHQILFPWFD
>Ma09_g24640.1
MGRSPCCERAHTNKGAWTKEEDDRLIAYIRAHGEGCWRSLPKAAGLLRCGKSCRLRWINYLRPDLKRGNFTEEEDELIIKLHSLLGNKWSLIAGKLPGRTDNEIKNYWNTHIRKKLLSMGVDPATHRPIHDSAATITAETSARRQHHRPPKCPDLNLELCISPPFQQAPLHPI
>Ma04_g22930.1
MGRAPCCDKANVKKGPWSPEEDSKLKEFIEKHGTGGNWIALPHKAGLKRCGKSCRLRWLNYLRPNIKHGEFSEEEDRIICSLFATIGSRWSVIASQLPGRTDNDIKNHWNTKLKKKLLGIAPSQRKPQGFPATSHDMWKSFPTAAISSDLLQVPYHQHHTITFSSHDGSCTRFSDVKDGLEDIYGAMEGNKLFLEGGCQVDNNGPEYNHEEIKQLLISTFGHCNNGSMNNNPIANTFLTANMKRSDLDDEYVSL
>Ma11_g21820.1
MVKKTQRGNKGVVVVANRGAWIAEEDQKLVEYVRIHGDKNWRTLPAKAGLNRCGKSCRLRWLNYLRPGIKRGNISEEEEDLIIRLHNLLGNRWSLIAGRLPGRTDNEIKNYWNAHLGKRPLTIEDLNLKLNKRLEGTGGLTRPLPTRILASRRDLVATAMDPGGGGGGGAAAEQLHSEFDLERLLSLITNLDGSSSTGNDVGTEADGSGSTLEFEFDDLDKFMNYEDDIGSYLLN
>Ma09_g25010.1
MGRASCCDKVGVKKGPWTPEEDRKLIDYIQKHGQGSWRTLPKKAGLARCGKSCRLRWTNYLRPDIKRGRFSFEEEEAIIQLHSVLGNKWSKIAACLPGRTDNEIKNYWNTCIRKRLLRMGIDPVTHTPRLDLLDLSSLLASSLCNPESQFDFSRLLIGPETLANSHQLKMATDLLSSQRQSSNILCQGLQEQPYLLASLQEQQLRLSSQQLSTCTLPNEPFIDEALLMQASAGQFQPATDSNHWTSVSYQSLDPSFTQLVTETSNLISTDGQGYNLTSLLSTPASSSLNSSSTYTNGNQLK
>Ma11_g00330.1
MVRAPCCQKVGLKKGPWSPEEDQLLMDYIQRNGHANWRALPKQAGLLRCGKSCRLRWTNYLRPDIKRGNFTEAEEDAIIGLHRELGNKWSAIAARLPGRTDNEIKNVWHTHLKKRANPEEATQESKRKMKRNAKASSESEQEEDLQPASPKEEEDGFSSEKVEGIDESFWLEALSIDEFAAMEAPCAAAASSNTLSLFSSTNSCDMEFWLDIFVREAEFLENLPPQINPPDIRVV
>Ma08_g01760.1
MVMVEESDKGEQRVKGSWSPEEDAALTRLVERHGARNWSLISAGIPGRSGKSCRLRWCNQLSPSVHHRPFTPAEDATILAAHDRYGNKWATIARLLPGRTDNAIKNHWNSTLRRRRRRATPVAPSPSSSPLPLSSSSPIATEPDYSDSGSARKRQRSSEDANGGGCSSLAADPTTSLSLSLPGDGGGAERRSDGPLGDVERLRDMCLVSIMRQMIAEEVRSYIDKLRSPGAVDDTVSVVVKAEPPSDRQN
>Ma07_g23240.1
MSSGRRDHGQAKLCVRGHWKPSEDAKLMDLVARYGPQNWNFIADKLNGRSGKSCRLRWFNQLDPKINKTAFSEEEEEKLVASHRIYGNKWALMARLFPGRTDNAVKNQWHVLMARKEREQGSGCRRRKALPQRTEVSRGHNNAWSGESSITSSRDESSSTCTGSRAMPCFLKDFGMAQQQQPLQLCFGSGYSFGNETSEGSAVDHCSNGFLPSETDGDRKKKCIPFIDFMVYWIWLFSGCYFGSIPHPLISVRIRIRIRIRYWSSNLSIISDSETGCIWHILLLKGDLDLDLSHHRSLSSLVVPKVVTSTSVVCRGHPNCYNLHALHKLRREAPPPKTLVLSLSSLSKVFAPPPLMGGVARLLVLLATPFPRPSALRLSRHLAVPLAALSAAASTASSYSSHHFRPLHPRLRLGFSVVTAERFHTQLAGARDDHGEAVASAPTSHAGSMRSWPEWRKLVDYLVAGGYYDRQDSVAVGEEDDDSLLAGEDLTEEFVKAAQACLSFARDKPDLLRMLAKKDIEIIVENGSPFLFKNGANSVRRLQSFVVADGTKVLESERAQTVDIMRYLLSYACSSTATRDESFLTTRDLTETAIRSLLAQLFRLSVTNPEARLTEMTPRQTVTKQHFSRPTWQTIEMKRGDWICPKCSFMNFARNMGCLECNEARPKKILSDGEWECPQCDFFNFSRNMSCLRCDFKRPGGSPFGTASSDAHLGYNGSSTVEQILKRSNLDKSEIERKLAANDEKAERWFSKISQLDDSADLSSAIDDEDFPEIMPMRKGMNRFVVSTRKTPLERRLANAQNRSNLGNSGFSEGHELQPGRSNGMNSHKPSESSISQMTDPDSVPFVPLPADMFSKNSNPDNKQSLNTEDSASPKASQLGDPVFKESESSAESRDSDSFDASKGWSKKVTELDNVRDMANAISDDDFPEIMPMRKGENRFIVSKKKDRSLTSLQYKRRIAMEQANSGNFVPFVPFPPDYFAKKDKQPETSPTEGSTLHEKARSETEKSEESMTGTENSKSASEGWKPSFSGKSLEGSAVTEPDPLDMSEEAKAARWFRRAAQIKDISELSNIPDEDFPEIMPMRKGVNRFVVSKRKTPLERRLTSPQYRRSLPIVRSEPDEDAN
>Ma11_g00350.1
MGGHSCCYKQKLRKGLWSPDEDEKLIKHISKHGHGCWSSVPKQAGLQRCGKSCRLRWINYLRPDLKRGTFSQQEEDLIIELHAVLGNRWSKIAVHLPGRTDNEIKNLWNSCIKKKLRQRGIDPITHEPLAEVDGSDDKFPINSEKNNSGSSGLQIPANAKLTMHVGKSPTSYFSLPLLSFAPDYTSGQTTSAAPPICSKPLLCVSNWYSGNCSNSRRSSAVNDSGGVMLQSSCSYDSGIFPWSELTPDKDVQVQLGGEAEDLRWSEYLHGAFPVSSAMPTQSQPLFGDKIKSGGQFTFHGFSTWHQTQQLQPQLPPSDTSGKDFQSVHILFLIHTGLMLQQLHQPSSSVYMFVVGSLFAVFFNGLAFMVLHSLDL
>Ma04_g20120.1
MHAYNRLVVVVMDNERYSVEGGGGGGVPDITTLGMAIRKGTWMAEEDEILMEYVRKHGPRDWSSIRSKGLLARTGKSCRLRWVNKLKPDLKTGCKFSPEEERIVLDLQAKFGNKWARIATYLPGRTDNDVKNFWSTRQKRLARISRSSLPPRSSKNDKELPAVSSYEAPPNMEVSLRSSNVQCGTALYVDNQYAMSMAPSPCNLGLGTALPPLLEPATEEELLRLPNTSMPPQPPPPQQHIGPLPQPSLDYLDHFTGEEICFSEEFGCQGSSPCMQFLYDGSPFAREDEQPPAPDSLFDDLPSDLFDYLEPPPPPPPTSSAS
>Ma02_g15770.1
MTGEEGGEPSTVEQAVAKGSAVGEGGKKGGGRGGEGLKKGPWTPAEDAILVEHVRRHGEGNWNAVQRHSGLARCGKSCRLRWANHLRPNLKKGSFSPEEELLILRLHAQLGNKWARMAAQLPGRTDNEIKNYWNTRLKRRQRAGLPIYPPEMHDDARLDGHHHHDPQRQVNTTSPVTLRQLAAELPSLQLPPLVDPIAFRPLSGITLSPFPQNPFASQLGLGFPPSPASQPPTPTSLFQPPQQLGLGNYAMNQPPPFSPAFAVKMELPSCQLFAEPVGRSDEPSSCGLLEALLQDTQTIEDMKIAELLELQEADEEGTRWEQLFCDRGNDGEGIKETSQGCSSAKFEGFDCCMGTKIKSEQPGDASLANDDIATLLDIPVSTMSMIPDWCNSDGRDISNGQSLVTTSDEIGLDIHQLASSLSAGSTEQDWNISLWPWNNMPGIC
>Ma02_t22540.1
MGRSPCCEKAHTNKGAWTKEEDEKLISYIKAHGEGCWRSLPKAAGLLRCGKSCRLRWINYLRPDLKRGNFTAEEDELIIELHGLLGNKWSLIAGRLPGRTDNEIKNYWNTHIKRKLLGRGLDPQTHRPITALKQEERSMAQDSSGDSSSRDGDGGLDLNLDLSISLPRHSSPEQSSPPPAATASTSTMRALCLCCHLGFQSSETCSCRHIPRPLGFGFIWPLEEGQRIA*
>Ma03_g23170.1
MGRSPCCEKAHTNKGAWTKEEDQRLVAYIKAHGEGCWRSLPKAAGLLRCGKSCRLRWINYLRPGLKRGNFTEEDDELIIKLHGLLGNKWSLIAGRLPGRTDNEIKNYWNTHIKRKLISRGLDPKTHLTIGGDGHSSVTSMDEERCPDLNLDLTISLHGGSPKPPAAEAATPASGPACAQLICLCYHLGLQTSEACSCQASPDLQHVLRFYRPLEEGQ
>Ma08_g13070.1
MGRTPCCDKANVKKGPWSPEEDTKLKEFIGKHGTGGNWIALPQKAGLNRCGKSCRLRWLNYLRPNIKHGEFSEEEERIICNLFANIGSRWSIIASHLPGRTDNDIKNYWNTKLKKKFLGIVPSQKKQQHQLQLQQQQQHHNLFSSLFSLSQGGCNTTAPDLELVAGLGEFPSLISQRIPGFASTSTSATAASALLQVPYRQPLQMMERSHTTMIAFGNSDPSCNSSGGSCTQISYGTELEYDCDVGRGFEGEQISIDNYATYGGLEYNSRSLRPGGGGHVETPLDYTYEEIKHLLSSNSSGCNTINNDNPSLP
>Ma05_g08960.1
MGRAPCCDKANVKRGPWSPEEDATLKIYIEKHGTGGNWIALPQKAGLKRCGKSCRLRWLNYLRPDIKHGAFTEEEDTIICTLHNRIGSRWSIIASQMPGRTDNDVKNYWNTKLKKKLMLRHANLSAPATSSGAMSARRTSASPTRPSCGLLPRPMHRGCTKHLTIHCISRAGLCPPLYAFLDRDNNVFHRFL
>Ma11_g11300.1
MSRPLGSETVGVKKGPWTPEEDLILFSYIKEHGPGKWNDVPVKTGLMRCSKSCRLRWTNYLRPGIKRGNFTDQEDRMIVHLQALLGNRWAAIASYLPERTDNDIKNHWNAHLKKKLRKLDADADVSKSGSKKHSNEQSISRGQWERCLQTDIHKAKRDFSSTPCASSTDDMAGLLQGWTTDDSPKPGDSSSSHRFADSMSEAAPGSVAVEGKQPLFPNFEAHFAEPIEGEEEEEISAESVGSANDEGRGST
>Ma05_g28370.1
MGRSPCCEKAHTNRGAWTKEEDERLIAYIKVYGEGCWRSLPKAAGLLRCGKSCRLRWINYLRPGLKRGNFTEDEDELIIKLHGLLGNKWSLIASRLPGRTDNEIKNYWNTQIKRKLIGRGVDPQAHGPANGCAGLAINPSRPRGRCPDLNLDLSISPPCSEATEATPMSGPPCAPVICLCCHLGLQASEACSCQATPIRHSKLEANASLF
>Ma02_g21760.1
MASDKGKNSVKGEASSSNAAHEGIGQEIQKQRSLNGRTTGPTRRSTKGQWTAEEDAILYKAVERFKGKNWKKIAECFPDRTDVQCLHRWQKVLNPELVKGPWSKEEDEIIIEMVKKFGPKKWSTIAQALPGRIGKQCRERWHNHLNPSINKEPWTQEEEIALIHAHQIYGNKWAELTKFLPGRTDNAIKNHWNSSVKKKLNSYLASGLLSQFKGLPNVESPTQVGNMQKNNDHGLKDRLEVEDSSECSQASTANVGWYQSDGELPNTVSVDDDIKLDGDSNRKEIQDSQLSMCTNEYYASMEEFARAVPEVQCEASTSANLLPEEMSEKVSDRMILDELPNDSSLEVSQKSFELTEASEHYSLCTRNNENASVLWSKFLDLKVPTFILNNDSRYEKQNNLLACETDCCNNNLYGLDVHQGTIQDYPIEFDTSNIVSLDYFSGINCQNSFGSEAGGSLGSCSNPIYPVSSSAVPGISYCNNLMAVVPPSYLCPSDEKLQRNSTHETREIFVGAHDSEVITCSYDGFAYSSCSSLCPNDSSIPNVCLLEDKGQEIGTPKHTHTEMMVSGTPDANHNITLSDGNPTQPAELQDSGALFYEPPRFPSLEIPFVSCDLIPSVDLQQAYSPLGIRQLMMSSVSCSKPYSLWDSPSHDESPDALLKSAAKSFMCTPSIMKKRQRELSSPMVEQRIDKKPGIEMPCGSLHSSPLSNTENSSMVNLNGAVVLNEISSGYAEGGFTSSDNQQKEPVLLDEDKENLCQSSGCATNGNINKEVKSSTDLSDKMTSSTVTISVAAKSDAGSSRRRQASRILVERNANGQGLFSPHGKGHSMNASPGTGAKLLKVHSQRSSEKASNNGQIENSAESLPDVPAFFSPIASENKNLHSVSTKSVKSASLIHPSPFMFEKCSSTIDADIGHLNIFDDTPGIKRGIESPSAWKSPWFMNSLLPGNRISTDMFEDIGYFLSPGDRSYDAIGLMKQLSEHTAAVVSEAQEILRSGNPIKMPHEPKFDKKKFSEENVEPDKELDNQCVPSKIMAEARILDFSGCGTPVKRSENVKAGSTETSVSFSSPSSYLMKVCR
>Ma09_g16980.1
MALNQLKPTADKGFFPPPPPPPPFLKALSSPSGERECMSVEQGWRLQGLKSWQEHHKGEETNDHGEEDEGGSGATDESVEQHKLCARGHWRPAEDAKLKELVSQYGPQNWNLIAENLQGRSGKSCRLRWFNQLDPRINRRAFSEEEEERLLAARRLYGNKWALIARLFPGRTDNGVKNHWHVIMARTKREQSNDESASTCTTELSLNSFTTMVAANSLNRHSPPHRAHLHDPVIGTFPHASGFLCCGAPIRWIPGFNQSACSANPENSANGPVDYHMTSAWLDGDVREKIGLPFIDFLGVGTTT
>Ma04_g00460.1
MGRTPCCDKGVKKGPWTQEEDLVLASYVKEHGPGNWRAVPTNTGLMRCSKSCRLRWTNYLRPGIKRGNFTDQEERLIVHLQALLGNRWAAIASYLPERTDNDIKNYWNTHLKKKLRRIQGSGDGATSNGGLSRCPPVSKDQWERRSSGFSLTAPITTTYASSTENISRLLQGWMKQSPAAGADMVAGGDSTSTEGSATVASNNGVSPVGLPDSAFKIETPTPEVSEPNLFLGENRAAMEAPVFISLFETWLFDDSMPLDDTAELL
>Ma01_g16960.1
MGLQSCSVTQKLRKGFWSPEEDEKLCNHITRSGVGCWSNVPKLAGLQRCGKSCRLRWINYLRPDLKRGSFSQEEEGLIIALHQVLGNRWSQIASRLPGRTDNEIKNLWHSRIKKKLRQMGIDPITHRPLSEAAAVQEQEICSSNPVLATSFEHFPWIQTQECLDRSLDQNDLLANAGLAECSSVLDVPETYGHGESSSNSSNCDCHVLREEVLSWTCEGGWEPATHMQINGVETCEGESSAWQEKKQHHVASTDDGGSLPMRSLDRDFTNDDCGVTHEALKSILNADLFRSLE
>Ma10_g19970.1
MRSPCCVNRGNNNKGAWSKEEDQKLIDYIRAHGRVCWRSLPEAAGLLRCGKSCRLRWINYLRPDVKRGRFEEDEEDLIIKLHALLGNRWSLIAGRLPGRTDNEVKNYWNSHLRKKLASMGIDPDNHRVIHNGRLHRSHSSGNATRSSIDDATNGLQNNSKNGFPSPKLKNLYTNTKQCVNNMMSYSIMSHRLLYYLTLHKISLVVS
>Ma09_g09400.1
MGRAPCCDKANVKKGPWSPDEDALLRSYVEKHGTGGNWITLPQKIGLKRCGKSCRLRWLNYLRPDIKHGGFSEEEDNLICSLYISIGSRWSIIAAHLPGRTDNDIKNYWNTKLKKKLFGKQRTDRRQCRSIGSAKQESDRFDYGGLGIVIDGVGQNDFWTSTSIRELHGEVGERSSSDGVSYQSPLVAPSSPLPQPLREDSASLASSSLPGVSTDLDELFQFDLVKLEGLDFFNGFEGMKNSNEVSPLVCPSVVQAHNEVLQW
>Ma07_g20990.1
MGRAPCCDKANVKKGPWSAEEDAELKAYIEEHGTGGNWIALPHKIGLKRCGKSCRLRWLNYLRPNIKHGGFTEEEDQIICSLYISIGSRWSIIAAQLPGRTDNDIKNYWNTKLKKRLLGKRKESSRSHRLHLKQALDEEGDGMNHDTPSQALSASALERMQLQMQLQGLCNVPFSFYNPAALWPKYHPLGDRVFQTQLTDASVATHETAIDSAQQVVFPMKPETPKSIGANMQRELDCSALGFQSPSSGGTLSMQACVAAGVQADLHSLLYCKSTSSVGDEEHQQLADLDCYKEIYGEKESSDWWTTTDFEDKLLMGPWDSASALHSDPMIPDYAPRYEDL
>Ma03_g01260.1
MELRRGPWTLEEDKLLIHYIACHGEGRWNLLARCSGLKRTGKSCRLRWLNYLKPDVKRGNLSPEEQLLILELHAKWGNRWSRIAQHLPGRTDNEIKNYWRTRVQKQARQLKPPITSSFHCQIDP
>Ma01_g17260.1
MGRHTCCYKQKLRKGLWSPEEDEKLIKHITKYGHGCWSSVPIQAGLQRCGKSCRLRWINYLRPDLKRGSFSKQEENLIIELHAVLGNRWSQIAARLPGRTDNEIKNFWNSCIKKMLKQRGIDPNTHKPLAEDKVGEAKASRTSEGTSGSVDLKVPAAALESLNDAARGPASDPVSVFPLAQLSFATDCSSSETALADLSACPNPLWLSHNIPTTILSTSMDNSAQICAGIDGMQYSDAVYSGNSSRSSMNSSDTVEMQNSSSFHNDIFLWPESTPDKDAQVQFEKEPEDLKWSQYLDGAFPVSAATQSQSLSQPLHCDVKAESPSVFSDLVSWHQIQQQLQSSDIYGKDFQMLSVGFGQV
>Ma05_g30720.1
MAAKNEETRKGPWMEQEDLQLVRFVRLFGERRWDYLAKVSGLNRSGKSCRLRWVNYLHPGLRHGRMTPEEEHLVLELHAKWGNRWSRIAQCLPGRTDNEIKNYWRTRMRKKAQERRMSTSASPSPSSSSSNISSSANEPPPDLVMKKRDGMESVAVGSSLTLGFGTNEGVMAYSMDQIWDEIAATDRVSGLSTEEHKHGARSVASPLWEHCSASPWKVDDEEFEMPTPADGLVISSL
>Ma08_g14720.1
MGGHSCCYKQKLRKGLWSPEEDEKLIKHITQFGHGCWSSVPKQAGLQRCGKSCRLRWINYLRPDLKRGTFSKQEEDLIIELHAVLGNRWSKIATHLPGRTDNEIKNLWNSCIKKKLRQRGIDPNTHKPLAEVDGGDDKALDNSEKNSGSGGLQLPNSSTCRSPSPMGSFPLPLLSFGPDYSSSLTTSAALPFSSNPLLWLNQTARQLDATPELSCNAISAAVSSLSTSAIAPPSCAGDSTISNWHAANCNNNPGSSVNESGGFMLQSSCSFDSGIFPWSELTPDKVVQVQLGGETEDLKWSEYLHGAFPASAAVQAQSSQPFYGDIKGGSQFTISGLSIWQQNQQLQHQLQAADISGKDFQSVSVGFQQI
>Ma06_g29060.1
MDGKGNSNMSNKSVNSGEEADVRKGPWTMEEDLILVNYIGNHGEGVWNSLARSAGLKRTGKSCRLRWLNYLRPDLRRGNITAQEQLLIMELQARWGNRWSKIARQMPGRTDNEIKNYWRTRIQKRVKQSDSPQFQNAILIDEANSSTSQTHIVDAGIVQPSLLDEPTIMNTDGIEPQFFIDFDDNFWTFDELWSM
>Ma06_g12160.1
MGRPPCCDKNGVKKGPWTPEEDIILVSYIQEHGPGNWRAVPSNTGLMRCSKSCRLRWTNYLRPGIKRGNFTDQEEKLIIRLQALLGNRWAAIASYLPERTDNDIKNYWNTHLKKKVRKPETGSDCPKSSGQSSHRTASSVSCSFDSKPSTYASNTENISRLLQGWTKGSPKPSVAPASSGSGVAESASSQGSVSTSNCIMSPEPLESVFGFNDSTAERSEAGAPFSLLESWLLDEHDGHWQESFLDVAVLDTCELF
>Ma03_g29070.1
MGPLLMLYYAFKQWRMSLRDCSLLLSSTICVLRTEFSACTAKNRCVVRVKDVGCWSSVPKLAGLQRCGKSCRLRWINYLRPDLKRGSFSQQEEDVIVGLHGILGNRWSKIASQLPGRTDNEIKNFWNSCLKKKLRLRGIDPTTHRPLNEVKTQEEAIRMYYSNSGANFEQLPENPFPLIEIQTCLDSIESNANFHYQFHQPFEPLSQNERLVKPEFCDYGGVMNVPENFGYGESSSNSGDWNCNVAPEIKHVFGSEALNWVSVSKAETLVEPHEHKHSSWRESQHVTSSEDFSTEPVGSLPRDLSDICFNVPREASAGEFNVEFI
>Ma10_g18840.1
MQGLEKENNPISVAPSAKPPAKKDRHIVTWTSQEDDLLREHIALHGTDNWTSIAALFKDKTSRQCRRRWYTYLNSECKKGGWSAEEDMLLCEAQKIFGNRWTEIAKVVSGRTDNAVKNRFSTLCKKRVKLEASSKENKGSSFDQSNKRVIVQDGYAAAVARESSTSNKQIRYHVLHPKEINEGHKRFLGEHGPEQNQLRPPLAVLVQNSDTSNGLTENLRGPLYDVSNKDNQGTFIRRDDPKLTALLQQAELLTSLSKKVNAENTNQSFDEAWKELQDYLIQTEDSGSLRRKLSGMGCMLDELRDLIEDLNSNKEEEQQPLRQLDSHEDSQGSSGCSTGSTHDLNSAQGKSNPQYEDCSLQTDNEVSYLNDDAACSSMTASPEAILSVSEMPKDEVVSGCALSEFASPLQTIPPFQSFTDGIPSPVFTSSERHFLLNVLDLSSPATNTNSSKQPSCKRALLDTFKPS
>Ma11_g14670.1
MEFHGSITPQSVEEMDLRRGPWTVEEDLLLMNYIAAHGEGRWNSLARCAGLRRTGKSCRLRWLNYLRPDVRRGNITPEEQLLILELHSRWGNRWSKIAQFLPGRTDNEIKNYWRTRVQKHAKQLKCDVNSKQFKDVMRYLWMPRLIERIRVASGDPTAVEPAAHWTPELAPVNPSPDNSSTAGSPSLQFSPQPVPDICADCSTRQGDGNGGDVIQPGEFAASWSASALSPGGDAHLGLLDFDQIQWGDSLWTVEDIWLQQQF
>Ma06_g19030.1
MGSTSASAGSGDAKACPRGHWRPGEDERLRQLVQQFGPQNWNSIAEKLKGRSGKSCRLRWFNQLDPRINRRPFTEEEEERLLAAQQVQGNKWALIARLFPGRTDNAVKNHWHVIMARRHRERSKLFRKSAIFPDQIHPVSAPQEGSHRRHLRFGSDSDFRVVSPSGFMLWRAFSGSRDYPSTPKCSSGVLLDSSQLHGRSLRPHHQAYRSLSVDANCSDYAVSARDMARDGSDSANSRAISEQINDRSKKVAFIDFLGVGITS
>Ma07_g19880.1
MRRNPCSSKEGFNKGSWSAIEDKILTDYIRAHGEGRWGKVPKGAGLSRCARSCRLRWLNYLRPDIKRGNISHEEEDLIIRLHNLLGNRWSLIAGRLPGRTDNEIKNYWNTVLKKKVQGQSVDMHSGEDEHMNGKSQETTRCPKFGNSTGRNDPPSFPQHGKNKFGESLVDGDFFSETSFLAPEDCDLFNPLMDSNHEELCPRHFLDLNFFEIFESNLPKEHETLKCCVKMSASLLCTFVLLKENLLLFVLTCSGCMFLKLIIRT
>Ma06_g04210.1
MRGNPSCCKKSFNKGSWSATEDKILTDYVKAHGEGRWGKLPKSAGLNRCPRSCRLRWLNYLRPDIKRGNISHEEEDLIIRLHNLLGNRWSLIAGRLPGRTDNEIKNYWNTVLRKKVKACSVGSKKIMHSDKDEDRSSKSQEKVICPEFENSTSCNDASVSSQHDDKNICKKESKKSVVSGEIHLDTYFLGPEDCDPVMASVIEESCTKHPLDIDFSEIFGDNLQKDMRIWGIVDAPEPPDDIMLFSNGISDSWFNGDDIQLYGGINLESFTTLFPSESEFLGLLWECLQHIPCSNREVIWLKGKTQKDHVRSSTPCQLDSQNSLDYKGTSMTIQKPQRQPHQGSKPKHANARIPFTTQKYN
>Ma11_g04680.1
MEFIPRSEEEMELRRGAWTAEEDLVLMNYIALHGEGRWSSLARRAGLRRTGKSCRLRWLNYLRPDVRRGNITPEEQLLILELHSRWGNRWSKIAQYLPGRTDNEIKNYWRTRVQKHAKHLHCDVHSKQFKDVLRHLWIPRLVERIQATSGDSPAVASAGTEAPTTFGGPVNAIPELAQVKMSPESSSTGGWSSVDSFGLDFSPPPVSNDFGAGMQGGEDISGVDGVTGCWSECGYADLGLPDFDQSIWEEELWSMEDTWLQQQF
>Ma11_g21730.1
MGRSPCCDEIGVKKGPWTPEEDKQLVEYIQRHGHGSWRSLPKMAGLNRCGKSCRLRWTNYLRPDIKRGKFSEDEERMIVHLHSILGNKWSTISKSLPGRTDNEIKNYWNTHLKKKLLLMGIDPVTHTRRTNVDLLTILPTLLAAATNLGNLGDPLSNALRLQADAVHLVRLQTLIQAMSTAAPNMDAMNPSSSASLGTCYQFDDTQLNQQLEGLANVPLAQGATGFPCLASPFEEQEKVTHPEGSSVTTGIKTEGHNGMTNPESSSCAATTALSTQSPVPFPQERIATDCMQDPISSPASIPFQDWYGLSAGGSNDDMICWKDILE
>Ma07_g19350.1
MGRPPCCDKVGVKKGPWTPEEDLMLVSYIQQHGPGNWKAVPANTGLLRCSKSCRLRWTNYLRPGIKRGNFTEQEEKLIIHLQALLGNRWAAIASYLPERTDNDIKNFWNTHLKKKLKKMQNFEDDTNKFGLSIHQPISKGHYHGDLRPSVGYCSSTNAGPQVPSATYASSTENISRMLEGWMKNSPKKRTSPSNSDSSQRSTNHPAATESASSEESAAVSDASLFQGESKPDVETPMPLALLETWLFDESIGQGGAALADMPFDDTAGLF
>Ma01_g14370.1
MSGKRGSSNKHEDMKLRRGPWTLEEDTLLVHYIAFHGEGRWNLLARCSGLKRTGKSCRLRWLNYLKPDIKRGNLSPEEQLLILELQSKWGNRWSRIAQYLPGRTDNEIKNYWRTQTQKQARQLKIDANSTVPFHSGSSDDNAHSLGACRLPPMTASADSYATSGCTATYNNCMNSVGDSLWSMDELYGMLNTWMG
>Ma02_g24520.1
MSEKRASSSSYDRIELGMELRRGPWTLEEDTLLIHYIACHGEGRWNLLARCSGLRRTGKSCRLRWLNYLKPDIKRGNLSPEEQLLIIELHAKWGNRWSRIAQHLPGRTDNEIKNYWRTRVQKQARQLKIDADSTTFRDAVRCYLMPRLLERTGSSQAAPSSLDAVSISAATTAAADQAQQASLHDISDASMRYYEPPGAEIRSPSSSPCSTVLPRLPATMAEADVVTFDPFSSGYSMNDAYDLDTWDIALMSASLPSYAASDYTVCNNNCGRNTGDSLWSMDELHDMLKKLT
>Ma04_g18740.1
MVRAPCCEKMGLKRGSWTPEEDQILVAYIRQHGHGNWRALPKQAGLLRCGKSCRLRWVNYLRPDIKRGNFTKEEEETIIRLHEDYGNRWSAIATKLPGRTDNEIKNVWHTHLKKLLDLLGASDSGDKDFWLRVFMGAGDLQELSQI
>Ma10_g29230.1
MGRSLFCAKAGIKKGPWTPEEDIILVSYIQKHGPGKWRSIPANTGLMRCSKSCRLRWTNYLRPGIKHGNFTPQEEELIIHLQSLLGNKWAAIASYLPQRTDNDVKNHWNTHMKKKMKSGNSNASTTHSTLPISNPSTLKYASSTENISRLLQGWSRPSQDQHIRCQSITRFANSSTNSSTPVCFMGNQIKVELPESYNPVSNEELKSLQFFEGSSRIDWEESSSGATFGGSQSVPGCSDGQKILDDQHSPLTMLESWLADEAVIKLCFPCDLNSLKNRHLQEVNELIKHGKVCQEYYCCIITVIWCMMTIYIEVS
>Ma10_g16050.1
MGRSPCCEKAHTNKGAWTKEEDEKLISYIKAHGEGCWRSLPKAAGLLRCGKSCRLRWINYLRPDLKRGNFTAEEDDLIIKLHGLLGNKWSLIAGRLPGRTDNEIKNYWNTHIKRKLLSRGLDPKTHRPIDVDRPFAALKQRDMSAAQDSTASEKYFSGDEEGGSGSTGRHKGCYLDLNLDLSISLPYHHPCQEQSSPREAKSQATPRSLRCHHQWNL
>Ma11_g16150.1
MGGHSCCHKQKPRKGLWSPEEDEKLIKHINKYGHGCWSTVPNQAGLQRCGKSCRLRWINYLRPDLKRGTFSQQEEDLIIELHAVLGNRWSKIAAHLPGRTDNEIKNLWNSSIKKKLTQRGIDPSSHKPLMEDLKWSEYLHGAFQSQPMYGDIKTGNQSPMNTVSSLYQNQQLRQELQASDIHGKRRRLTKDRTLVHYVFSSYMYTNKKRIKRKMIKCQPYSFTFPATKELSLT
