# Supplementary material for: The R2R3-MYB gene family in banana (Musa acuminata): Genome-wide identification, classification and expression patterns
Source: PLoS One. 2020 Oct 6;15(10):e0239275. doi: 10.1371/journal.pone.0239275 (PMC7537896; doi:10.1371/journal.pone.0239275)
Supplement: S3 File — For use in genome viewers/browsers on the M. accuminata pseudochromosomes. (GFF) [file pone.0239275.s005.gff]

chr01	.	gene	314253	315377	.	-	.	ID=Ma01_g00440
chr01	.	mRNA	314253	315377	.	-	.	ID=Ma01_g00440.1;Parent=Ma01_g00440
chr01	.	CDS	314967	315377	.	-	.	ID=cds1;Parent=Ma01_g00440.1
chr01	.	exon	314967	315377	.	-	.	ID=exon1;Parent=Ma01_g00440.1
chr01	.	CDS	314790	314900	.	-	.	ID=cds2;Parent=Ma01_g00440.1
chr01	.	exon	314790	314900	.	-	.	ID=exon2;Parent=Ma01_g00440.1
chr01	.	CDS	314547	314690	.	-	.	ID=cds3;Parent=Ma01_g00440.1
chr01	.	exon	314547	314690	.	-	.	ID=exon3;Parent=Ma01_g00440.1
chr01	.	CDS	314253	314477	.	-	.	ID=cds4;Parent=Ma01_g00440.1
chr01	.	exon	314253	314477	.	-	.	ID=exon4;Parent=Ma01_g00440.1
chr01	.	gene	1866501	1867245	.	+	.	ID=Ma01_g02850
chr01	.	mRNA	1866501	1867245	.	+	.	ID=Ma01_g02850.1;Parent=Ma01_g02850
chr01	.	CDS	1866501	1866763	.	+	.	ID=cds1;Parent=Ma01_g02850.1
chr01	.	exon	1866501	1866763	.	+	.	ID=exon1;Parent=Ma01_g02850.1
chr01	.	CDS	1866831	1866951	.	+	.	ID=cds2;Parent=Ma01_g02850.1
chr01	.	exon	1866831	1866951	.	+	.	ID=exon2;Parent=Ma01_g02850.1
chr01	.	CDS	1867030	1867245	.	+	.	ID=cds3;Parent=Ma01_g02850.1
chr01	.	exon	1867030	1867245	.	+	.	ID=exon3;Parent=Ma01_g02850.1
chr01	.	gene	3005032	3006551	.	+	.	ID=Ma01_g04470
chr01	.	mRNA	3005032	3006551	.	+	.	ID=Ma01_g04470.1;Parent=Ma01_g04470
chr01	.	CDS	3005032	3005164	.	+	.	ID=cds1;Parent=Ma01_g04470.1
chr01	.	exon	3005032	3005164	.	+	.	ID=exon1;Parent=Ma01_g04470.1
chr01	.	CDS	3005300	3005429	.	+	.	ID=cds2;Parent=Ma01_g04470.1
chr01	.	exon	3005300	3005429	.	+	.	ID=exon2;Parent=Ma01_g04470.1
chr01	.	CDS	3006062	3006289	.	+	.	ID=cds3;Parent=Ma01_g04470.1
chr01	.	exon	3006062	3006289	.	+	.	ID=exon3;Parent=Ma01_g04470.1
chr01	.	CDS	3006353	3006551	.	+	.	ID=cds4;Parent=Ma01_g04470.1
chr01	.	exon	3006353	3006551	.	+	.	ID=exon4;Parent=Ma01_g04470.1
chr01	.	gene	7520585	7526901	.	+	.	ID=Ma01_g10440;Name=Ma01_g10440
chr01	.	mRNA	7520585	7526901	.	+	.	ID=Ma01_t10440.1;Parent=Ma01_g10440
chr01	.	exon	7520585	7520761	.	+	.	ID=exon1;Parent=Ma01_t10440.1
chr01	.	exon	7521448	7521823	.	+	.	ID=exon2;Parent=Ma01_t10440.1
chr01	.	CDS	7521458	7521823	.	+	.	ID=cds1;Parent=Ma01_t10440.1
chr01	.	CDS	7525138	7526140	.	+	.	ID=cds2;Parent=Ma01_t10440.1
chr01	.	exon	7525138	7526140	.	+	.	ID=exon3;Parent=Ma01_t10440.1
chr01	.	CDS	7526272	7526573	.	+	.	ID=cds3;Parent=Ma01_t10440.1
chr01	.	exon	7526272	7526901	.	+	.	ID=exon4;Parent=Ma01_t10440.1
chr01	.	gene	7722708	7723839	.	-	.	ID=Ma01_g10750
chr01	.	mRNA	7722708	7723839	.	-	.	ID=Ma01_g10750.1;Parent=Ma01_g10750
chr01	.	CDS	7723734	7723839	.	-	.	ID=cds1;Parent=Ma01_g10750.1
chr01	.	exon	7723734	7723839	.	-	.	ID=exon1;Parent=Ma01_g10750.1
chr01	.	CDS	7723530	7723659	.	-	.	ID=cds2;Parent=Ma01_g10750.1
chr01	.	exon	7723530	7723659	.	-	.	ID=exon2;Parent=Ma01_g10750.1
chr01	.	CDS	7723358	7723408	.	-	.	ID=cds3;Parent=Ma01_g10750.1
chr01	.	exon	7723358	7723408	.	-	.	ID=exon3;Parent=Ma01_g10750.1
chr01	.	CDS	7722708	7723239	.	-	.	ID=cds4;Parent=Ma01_g10750.1
chr01	.	exon	7722708	7723239	.	-	.	ID=exon4;Parent=Ma01_g10750.1
chr01	.	gene	8618982	8620082	.	+	.	ID=Ma01_g11890
chr01	.	mRNA	8618982	8620082	.	+	.	ID=Ma01_g11890.1;Parent=Ma01_g11890
chr01	.	CDS	8618982	8619244	.	+	.	ID=cds1;Parent=Ma01_g11890.1
chr01	.	exon	8618982	8619244	.	+	.	ID=exon1;Parent=Ma01_g11890.1
chr01	.	CDS	8619644	8620082	.	+	.	ID=cds2;Parent=Ma01_g11890.1
chr01	.	exon	8619644	8620082	.	+	.	ID=exon2;Parent=Ma01_g11890.1
chr01	.	gene	8870030	8871190	.	-	.	ID=Ma01_g12250
chr01	.	mRNA	8870030	8871190	.	-	.	ID=Ma01_g12250.1;Parent=Ma01_g12250
chr01	.	CDS	8871058	8871190	.	-	.	ID=cds1;Parent=Ma01_g12250.1
chr01	.	exon	8871058	8871190	.	-	.	ID=exon1;Parent=Ma01_g12250.1
chr01	.	CDS	8870856	8870985	.	-	.	ID=cds2;Parent=Ma01_g12250.1
chr01	.	exon	8870856	8870985	.	-	.	ID=exon2;Parent=Ma01_g12250.1
chr01	.	CDS	8870030	8870768	.	-	.	ID=cds3;Parent=Ma01_g12250.1
chr01	.	exon	8870030	8870768	.	-	.	ID=exon3;Parent=Ma01_g12250.1
chr01	.	gene	10499811	10500874	.	+	.	ID=Ma01_g14370
chr01	.	mRNA	10499811	10500874	.	+	.	ID=Ma01_g14370.1;Parent=Ma01_g14370
chr01	.	CDS	10499811	10499955	.	+	.	ID=cds1;Parent=Ma01_g14370.1
chr01	.	exon	10499811	10499955	.	+	.	ID=exon1;Parent=Ma01_g14370.1
chr01	.	CDS	10500023	10500152	.	+	.	ID=cds2;Parent=Ma01_g14370.1
chr01	.	exon	10500023	10500152	.	+	.	ID=exon2;Parent=Ma01_g14370.1
chr01	.	CDS	10500271	10500387	.	+	.	ID=cds3;Parent=Ma01_g14370.1
chr01	.	exon	10500271	10500387	.	+	.	ID=exon3;Parent=Ma01_g14370.1
chr01	.	CDS	10500682	10500874	.	+	.	ID=cds4;Parent=Ma01_g14370.1
chr01	.	exon	10500682	10500874	.	+	.	ID=exon4;Parent=Ma01_g14370.1
chr01	.	gene	11477487	11478908	.	+	.	ID=Ma01_g15800
chr01	.	mRNA	11477487	11478908	.	+	.	ID=Ma01_g15800.1;Parent=Ma01_g15800
chr01	.	CDS	11477487	11477619	.	+	.	ID=cds1;Parent=Ma01_g15800.1
chr01	.	exon	11477487	11477619	.	+	.	ID=exon1;Parent=Ma01_g15800.1
chr01	.	CDS	11478174	11478303	.	+	.	ID=cds2;Parent=Ma01_g15800.1
chr01	.	exon	11478174	11478303	.	+	.	ID=exon2;Parent=Ma01_g15800.1
chr01	.	CDS	11478374	11478498	.	+	.	ID=cds3;Parent=Ma01_g15800.1
chr01	.	exon	11478374	11478498	.	+	.	ID=exon3;Parent=Ma01_g15800.1
chr01	.	CDS	11478706	11478908	.	+	.	ID=cds4;Parent=Ma01_g15800.1
chr01	.	exon	11478706	11478908	.	+	.	ID=exon4;Parent=Ma01_g15800.1
chr01	.	gene	12409268	12410289	.	+	.	ID=Ma01_g16960
chr01	.	mRNA	12409268	12410289	.	+	.	ID=Ma01_g16960.1;Parent=Ma01_g16960
chr01	.	CDS	12409268	12409400	.	+	.	ID=cds1;Parent=Ma01_g16960.1
chr01	.	exon	12409268	12409400	.	+	.	ID=exon1;Parent=Ma01_g16960.1
chr01	.	CDS	12409472	12409601	.	+	.	ID=cds2;Parent=Ma01_g16960.1
chr01	.	exon	12409472	12409601	.	+	.	ID=exon2;Parent=Ma01_g16960.1
chr01	.	CDS	12409674	12410289	.	+	.	ID=cds3;Parent=Ma01_g16960.1
chr01	.	exon	12409674	12410289	.	+	.	ID=exon3;Parent=Ma01_g16960.1
chr01	.	gene	12621891	12623358	.	-	.	ID=Ma01_g17260
chr01	.	mRNA	12621891	12623358	.	-	.	ID=Ma01_g17260.1;Parent=Ma01_g17260
chr01	.	CDS	12623226	12623358	.	-	.	ID=cds1;Parent=Ma01_g17260.1
chr01	.	exon	12623226	12623358	.	-	.	ID=exon1;Parent=Ma01_g17260.1
chr01	.	CDS	12622988	12623117	.	-	.	ID=cds2;Parent=Ma01_g17260.1
chr01	.	exon	12622988	12623117	.	-	.	ID=exon2;Parent=Ma01_g17260.1
chr01	.	CDS	12622627	12622872	.	-	.	ID=cds3;Parent=Ma01_g17260.1
chr01	.	exon	12622627	12622872	.	-	.	ID=exon3;Parent=Ma01_g17260.1
chr01	.	CDS	12622403	12622524	.	-	.	ID=cds4;Parent=Ma01_g17260.1
chr01	.	exon	12622403	12622524	.	-	.	ID=exon4;Parent=Ma01_g17260.1
chr01	.	CDS	12621891	12622339	.	-	.	ID=cds5;Parent=Ma01_g17260.1
chr01	.	exon	12621891	12622339	.	-	.	ID=exon5;Parent=Ma01_g17260.1
chr01	.	gene	12782371	12783358	.	+	.	ID=Ma01_g17450
chr01	.	mRNA	12782371	12783358	.	+	.	ID=Ma01_g17450.1;Parent=Ma01_g17450
chr01	.	CDS	12782371	12782512	.	+	.	ID=cds1;Parent=Ma01_g17450.1
chr01	.	exon	12782371	12782512	.	+	.	ID=exon1;Parent=Ma01_g17450.1
chr01	.	CDS	12782604	12782733	.	+	.	ID=cds2;Parent=Ma01_g17450.1
chr01	.	exon	12782604	12782733	.	+	.	ID=exon2;Parent=Ma01_g17450.1
chr01	.	CDS	12782821	12783358	.	+	.	ID=cds3;Parent=Ma01_g17450.1
chr01	.	exon	12782821	12783358	.	+	.	ID=exon3;Parent=Ma01_g17450.1
chr01	.	gene	13704465	13705557	.	-	.	ID=Ma01_g18470
chr01	.	mRNA	13704465	13705557	.	-	.	ID=Ma01_g18470.1;Parent=Ma01_g18470
chr01	.	CDS	13705295	13705557	.	-	.	ID=cds1;Parent=Ma01_g18470.1
chr01	.	exon	13705295	13705557	.	-	.	ID=exon1;Parent=Ma01_g18470.1
chr01	.	CDS	13704465	13705191	.	-	.	ID=cds2;Parent=Ma01_g18470.1
chr01	.	exon	13704465	13705191	.	-	.	ID=exon2;Parent=Ma01_g18470.1
chr01	.	gene	15271319	15272110	.	-	.	ID=Ma01_g19610
chr01	.	mRNA	15271319	15272110	.	-	.	ID=Ma01_g19610.1;Parent=Ma01_g19610
chr01	.	CDS	15271848	15272110	.	-	.	ID=cds1;Parent=Ma01_g19610.1
chr01	.	exon	15271848	15272110	.	-	.	ID=exon1;Parent=Ma01_g19610.1
chr01	.	CDS	15271319	15271778	.	-	.	ID=cds2;Parent=Ma01_g19610.1
chr01	.	exon	15271319	15271778	.	-	.	ID=exon2;Parent=Ma01_g19610.1
chr01	.	gene	15935305	15936912	.	-	.	ID=Ma01_g19960
chr01	.	mRNA	15935305	15936912	.	-	.	ID=Ma01_g19960.1;Parent=Ma01_g19960
chr01	.	CDS	15936537	15936912	.	-	.	ID=cds1;Parent=Ma01_g19960.1
chr01	.	exon	15936537	15936912	.	-	.	ID=exon1;Parent=Ma01_g19960.1
chr01	.	CDS	15936318	15936407	.	-	.	ID=cds2;Parent=Ma01_g19960.1
chr01	.	exon	15936318	15936407	.	-	.	ID=exon2;Parent=Ma01_g19960.1
chr01	.	CDS	15936103	15936251	.	-	.	ID=cds3;Parent=Ma01_g19960.1
chr01	.	exon	15936103	15936251	.	-	.	ID=exon3;Parent=Ma01_g19960.1
chr01	.	CDS	15935819	15936018	.	-	.	ID=cds4;Parent=Ma01_g19960.1
chr01	.	exon	15935819	15936018	.	-	.	ID=exon4;Parent=Ma01_g19960.1
chr01	.	CDS	15935305	15935335	.	-	.	ID=cds5;Parent=Ma01_g19960.1
chr01	.	exon	15935305	15935335	.	-	.	ID=exon5;Parent=Ma01_g19960.1
chr01	.	gene	20977298	20978421	.	-	.	ID=Ma01_g21340
chr01	.	mRNA	20977298	20978421	.	-	.	ID=Ma01_g21340.1;Parent=Ma01_g21340
chr01	.	CDS	20978286	20978421	.	-	.	ID=cds1;Parent=Ma01_g21340.1
chr01	.	exon	20978286	20978421	.	-	.	ID=exon1;Parent=Ma01_g21340.1
chr01	.	CDS	20978059	20978188	.	-	.	ID=cds2;Parent=Ma01_g21340.1
chr01	.	exon	20978059	20978188	.	-	.	ID=exon2;Parent=Ma01_g21340.1
chr01	.	CDS	20977298	20977619	.	-	.	ID=cds3;Parent=Ma01_g21340.1
chr01	.	exon	20977298	20977619	.	-	.	ID=exon3;Parent=Ma01_g21340.1
chr02	.	gene	2702046	2703056	.	+	.	ID=Ma02_g00280
chr02	.	mRNA	2702046	2703056	.	+	.	ID=Ma02_g00280.1;Parent=Ma02_g00280
chr02	.	CDS	2702046	2702190	.	+	.	ID=cds1;Parent=Ma02_g00280.1
chr02	.	exon	2702046	2702190	.	+	.	ID=exon1;Parent=Ma02_g00280.1
chr02	.	CDS	2702282	2702411	.	+	.	ID=cds2;Parent=Ma02_g00280.1
chr02	.	exon	2702282	2702411	.	+	.	ID=exon2;Parent=Ma02_g00280.1
chr02	.	CDS	2702489	2703056	.	+	.	ID=cds3;Parent=Ma02_g00280.1
chr02	.	exon	2702489	2703056	.	+	.	ID=exon3;Parent=Ma02_g00280.1
chr02	.	gene	4086487	4089065	.	+	.	ID=Ma02_g00290
chr02	.	mRNA	4086487	4089065	.	+	.	ID=Ma02_g00290.1;Parent=Ma02_g00290
chr02	.	CDS	4086487	4086619	.	+	.	ID=cds1;Parent=Ma02_g00290.1
chr02	.	exon	4086487	4086619	.	+	.	ID=exon1;Parent=Ma02_g00290.1
chr02	.	CDS	4086772	4086901	.	+	.	ID=cds2;Parent=Ma02_g00290.1
chr02	.	exon	4086772	4086901	.	+	.	ID=exon2;Parent=Ma02_g00290.1
chr02	.	CDS	4088369	4089065	.	+	.	ID=cds3;Parent=Ma02_g00290.1
chr02	.	exon	4088369	4089065	.	+	.	ID=exon3;Parent=Ma02_g00290.1
chr02	.	gene	15236983	15238054	.	+	.	ID=Ma02_g03780
chr02	.	mRNA	15236983	15238054	.	+	.	ID=Ma02_g03780.1;Parent=Ma02_g03780
chr02	.	CDS	15236983	15237115	.	+	.	ID=cds1;Parent=Ma02_g03780.1
chr02	.	exon	15236983	15237115	.	+	.	ID=exon1;Parent=Ma02_g03780.1
chr02	.	CDS	15237185	15237314	.	+	.	ID=cds2;Parent=Ma02_g03780.1
chr02	.	exon	15237185	15237314	.	+	.	ID=exon2;Parent=Ma02_g03780.1
chr02	.	CDS	15237397	15238054	.	+	.	ID=cds3;Parent=Ma02_g03780.1
chr02	.	exon	15237397	15238054	.	+	.	ID=exon3;Parent=Ma02_g03780.1
chr02	.	gene	16268865	16270029	.	+	.	ID=Ma02_g04860
chr02	.	mRNA	16268865	16270029	.	+	.	ID=Ma02_g04860.1;Parent=Ma02_g04860
chr02	.	CDS	16268865	16268997	.	+	.	ID=cds1;Parent=Ma02_g04860.1
chr02	.	exon	16268865	16268997	.	+	.	ID=exon1;Parent=Ma02_g04860.1
chr02	.	CDS	16269096	16269225	.	+	.	ID=cds2;Parent=Ma02_g04860.1
chr02	.	exon	16269096	16269225	.	+	.	ID=exon2;Parent=Ma02_g04860.1
chr02	.	CDS	16269318	16270029	.	+	.	ID=cds3;Parent=Ma02_g04860.1
chr02	.	exon	16269318	16270029	.	+	.	ID=exon3;Parent=Ma02_g04860.1
chr02	.	gene	17024294	17029382	.	-	.	ID=Ma02_g05880
chr02	.	mRNA	17024294	17029382	.	-	.	ID=Ma02_g05880.1;Parent=Ma02_g05880
chr02	.	CDS	17029297	17029382	.	-	.	ID=cds1;Parent=Ma02_g05880.1
chr02	.	exon	17029297	17029382	.	-	.	ID=exon1;Parent=Ma02_g05880.1
chr02	.	CDS	17028787	17028841	.	-	.	ID=cds2;Parent=Ma02_g05880.1
chr02	.	exon	17028787	17028841	.	-	.	ID=exon2;Parent=Ma02_g05880.1
chr02	.	CDS	17027118	17027175	.	-	.	ID=cds3;Parent=Ma02_g05880.1
chr02	.	exon	17027118	17027175	.	-	.	ID=exon3;Parent=Ma02_g05880.1
chr02	.	CDS	17026730	17026824	.	-	.	ID=cds4;Parent=Ma02_g05880.1
chr02	.	exon	17026730	17026824	.	-	.	ID=exon4;Parent=Ma02_g05880.1
chr02	.	CDS	17026549	17026652	.	-	.	ID=cds5;Parent=Ma02_g05880.1
chr02	.	exon	17026549	17026652	.	-	.	ID=exon5;Parent=Ma02_g05880.1
chr02	.	CDS	17025835	17025963	.	-	.	ID=cds6;Parent=Ma02_g05880.1
chr02	.	exon	17025835	17025963	.	-	.	ID=exon6;Parent=Ma02_g05880.1
chr02	.	CDS	17024294	17025233	.	-	.	ID=cds7;Parent=Ma02_g05880.1
chr02	.	exon	17024294	17025233	.	-	.	ID=exon7;Parent=Ma02_g05880.1
chr02	.	gene	17225149	17226252	.	+	.	ID=Ma02_g06190
chr02	.	mRNA	17225149	17226252	.	+	.	ID=Ma02_g06190.1;Parent=Ma02_g06190
chr02	.	CDS	17225149	17225284	.	+	.	ID=cds1;Parent=Ma02_g06190.1
chr02	.	exon	17225149	17225284	.	+	.	ID=exon1;Parent=Ma02_g06190.1
chr02	.	CDS	17225388	17225517	.	+	.	ID=cds2;Parent=Ma02_g06190.1
chr02	.	exon	17225388	17225517	.	+	.	ID=exon2;Parent=Ma02_g06190.1
chr02	.	CDS	17225616	17226252	.	+	.	ID=cds3;Parent=Ma02_g06190.1
chr02	.	exon	17225616	17226252	.	+	.	ID=exon3;Parent=Ma02_g06190.1
chr02	.	gene	17595551	17596584	.	+	.	ID=Ma02_g06670
chr02	.	mRNA	17595551	17596584	.	+	.	ID=Ma02_g06670.1;Parent=Ma02_g06670
chr02	.	CDS	17595551	17595816	.	+	.	ID=cds1;Parent=Ma02_g06670.1
chr02	.	exon	17595551	17595816	.	+	.	ID=exon1;Parent=Ma02_g06670.1
chr02	.	CDS	17595900	17596584	.	+	.	ID=cds2;Parent=Ma02_g06670.1
chr02	.	exon	17595900	17596584	.	+	.	ID=exon2;Parent=Ma02_g06670.1
chr02	.	gene	19581503	19582518	.	+	.	ID=Ma02_g09720
chr02	.	mRNA	19581503	19582518	.	+	.	ID=Ma02_g09720.1;Parent=Ma02_g09720
chr02	.	CDS	19581503	19581804	.	+	.	ID=cds1;Parent=Ma02_g09720.1
chr02	.	exon	19581503	19581804	.	+	.	ID=exon1;Parent=Ma02_g09720.1
chr02	.	CDS	19581930	19582518	.	+	.	ID=cds2;Parent=Ma02_g09720.1
chr02	.	exon	19581930	19582518	.	+	.	ID=exon2;Parent=Ma02_g09720.1
chr02	.	gene	19645550	19646834	.	-	.	ID=Ma02_g09870
chr02	.	mRNA	19645550	19646834	.	-	.	ID=Ma02_g09870.1;Parent=Ma02_g09870
chr02	.	CDS	19646702	19646834	.	-	.	ID=cds1;Parent=Ma02_g09870.1
chr02	.	exon	19646702	19646834	.	-	.	ID=exon1;Parent=Ma02_g09870.1
chr02	.	CDS	19646491	19646620	.	-	.	ID=cds2;Parent=Ma02_g09870.1
chr02	.	exon	19646491	19646620	.	-	.	ID=exon2;Parent=Ma02_g09870.1
chr02	.	CDS	19645550	19646429	.	-	.	ID=cds3;Parent=Ma02_g09870.1
chr02	.	exon	19645550	19646429	.	-	.	ID=exon3;Parent=Ma02_g09870.1
chr02	.	gene	21804465	21806215	.	+	.	ID=Ma02_g13370
chr02	.	mRNA	21804465	21806215	.	+	.	ID=Ma02_g13370.1;Parent=Ma02_g13370
chr02	.	CDS	21804465	21804600	.	+	.	ID=cds1;Parent=Ma02_g13370.1
chr02	.	exon	21804465	21804600	.	+	.	ID=exon1;Parent=Ma02_g13370.1
chr02	.	CDS	21805007	21805136	.	+	.	ID=cds2;Parent=Ma02_g13370.1
chr02	.	exon	21805007	21805136	.	+	.	ID=exon2;Parent=Ma02_g13370.1
chr02	.	CDS	21805642	21806215	.	+	.	ID=cds3;Parent=Ma02_g13370.1
chr02	.	exon	21805642	21806215	.	+	.	ID=exon3;Parent=Ma02_g13370.1
chr02	.	gene	23338515	23340804	.	-	.	ID=Ma02_g15770
chr02	.	mRNA	23338515	23340804	.	-	.	ID=Ma02_g15770.1;Parent=Ma02_g15770
chr02	.	CDS	23340445	23340804	.	-	.	ID=cds1;Parent=Ma02_g15770.1
chr02	.	exon	23340445	23340804	.	-	.	ID=exon1;Parent=Ma02_g15770.1
chr02	.	CDS	23339665	23340364	.	-	.	ID=cds2;Parent=Ma02_g15770.1
chr02	.	exon	23339665	23340364	.	-	.	ID=exon2;Parent=Ma02_g15770.1
chr02	.	CDS	23338515	23338786	.	-	.	ID=cds3;Parent=Ma02_g15770.1
chr02	.	exon	23338515	23338786	.	-	.	ID=exon3;Parent=Ma02_g15770.1
chr02	.	gene	23869343	23870389	.	+	.	ID=Ma02_g16570
chr02	.	mRNA	23869343	23870389	.	+	.	ID=Ma02_g16570.1;Parent=Ma02_g16570
chr02	.	CDS	23869343	23869475	.	+	.	ID=cds1;Parent=Ma02_g16570.1
chr02	.	exon	23869343	23869475	.	+	.	ID=exon1;Parent=Ma02_g16570.1
chr02	.	CDS	23869543	23869672	.	+	.	ID=cds2;Parent=Ma02_g16570.1
chr02	.	exon	23869543	23869672	.	+	.	ID=exon2;Parent=Ma02_g16570.1
chr02	.	CDS	23869762	23870389	.	+	.	ID=cds3;Parent=Ma02_g16570.1
chr02	.	exon	23869762	23870389	.	+	.	ID=exon3;Parent=Ma02_g16570.1
chr02	.	gene	24668376	24669235	.	-	.	ID=Ma02_g17950
chr02	.	mRNA	24668376	24669235	.	-	.	ID=Ma02_g17950.1;Parent=Ma02_g17950
chr02	.	CDS	24669130	24669235	.	-	.	ID=cds1;Parent=Ma02_g17950.1
chr02	.	exon	24669130	24669235	.	-	.	ID=exon1;Parent=Ma02_g17950.1
chr02	.	CDS	24668896	24669025	.	-	.	ID=cds2;Parent=Ma02_g17950.1
chr02	.	exon	24668896	24669025	.	-	.	ID=exon2;Parent=Ma02_g17950.1
chr02	.	CDS	24668688	24668820	.	-	.	ID=cds3;Parent=Ma02_g17950.1
chr02	.	exon	24668688	24668820	.	-	.	ID=exon3;Parent=Ma02_g17950.1
chr02	.	CDS	24668376	24668621	.	-	.	ID=cds4;Parent=Ma02_g17950.1
chr02	.	exon	24668376	24668621	.	-	.	ID=exon4;Parent=Ma02_g17950.1
chr02	.	gene	25862380	25864514	.	+	.	ID=Ma02_g19650
chr02	.	mRNA	25862380	25864514	.	+	.	ID=Ma02_g19650.1;Parent=Ma02_g19650
chr02	.	CDS	25862380	25862530	.	+	.	ID=cds1;Parent=Ma02_g19650.1
chr02	.	exon	25862380	25862530	.	+	.	ID=exon1;Parent=Ma02_g19650.1
chr02	.	CDS	25863432	25863561	.	+	.	ID=cds2;Parent=Ma02_g19650.1
chr02	.	exon	25863432	25863561	.	+	.	ID=exon2;Parent=Ma02_g19650.1
chr02	.	CDS	25864022	25864514	.	+	.	ID=cds3;Parent=Ma02_g19650.1
chr02	.	exon	25864022	25864514	.	+	.	ID=exon3;Parent=Ma02_g19650.1
chr02	.	gene	25962707	25963911	.	-	.	ID=Ma02_g19770
chr02	.	mRNA	25962707	25963911	.	-	.	ID=Ma02_g19770.1;Parent=Ma02_g19770
chr02	.	CDS	25963773	25963911	.	-	.	ID=cds1;Parent=Ma02_g19770.1
chr02	.	exon	25963773	25963911	.	-	.	ID=exon1;Parent=Ma02_g19770.1
chr02	.	CDS	25963539	25963668	.	-	.	ID=cds2;Parent=Ma02_g19770.1
chr02	.	exon	25963539	25963668	.	-	.	ID=exon2;Parent=Ma02_g19770.1
chr02	.	CDS	25963249	25963412	.	-	.	ID=cds3;Parent=Ma02_g19770.1
chr02	.	exon	25963249	25963412	.	-	.	ID=exon3;Parent=Ma02_g19770.1
chr02	.	CDS	25962707	25963182	.	-	.	ID=cds4;Parent=Ma02_g19770.1
chr02	.	exon	25962707	25963182	.	-	.	ID=exon4;Parent=Ma02_g19770.1
chr02	.	gene	26305481	26306910	.	+	.	ID=Ma02_g20270
chr02	.	mRNA	26305481	26306910	.	+	.	ID=Ma02_g20270.1;Parent=Ma02_g20270
chr02	.	CDS	26305481	26305613	.	+	.	ID=cds1;Parent=Ma02_g20270.1
chr02	.	exon	26305481	26305613	.	+	.	ID=exon1;Parent=Ma02_g20270.1
chr02	.	CDS	26305686	26305815	.	+	.	ID=cds2;Parent=Ma02_g20270.1
chr02	.	exon	26305686	26305815	.	+	.	ID=exon2;Parent=Ma02_g20270.1
chr02	.	CDS	26305920	26306162	.	+	.	ID=cds3;Parent=Ma02_g20270.1
chr02	.	exon	26305920	26306162	.	+	.	ID=exon3;Parent=Ma02_g20270.1
chr02	.	CDS	26306322	26306910	.	+	.	ID=cds4;Parent=Ma02_g20270.1
chr02	.	exon	26306322	26306910	.	+	.	ID=exon4;Parent=Ma02_g20270.1
chr02	.	gene	26925219	26926055	.	+	.	ID=Ma02_g21230
chr02	.	mRNA	26925219	26926055	.	+	.	ID=Ma02_g21230.1;Parent=Ma02_g21230
chr02	.	CDS	26925219	26925448	.	+	.	ID=cds1;Parent=Ma02_g21230.1
chr02	.	exon	26925219	26925448	.	+	.	ID=exon1;Parent=Ma02_g21230.1
chr02	.	CDS	26925554	26926055	.	+	.	ID=cds2;Parent=Ma02_g21230.1
chr02	.	exon	26925554	26926055	.	+	.	ID=exon2;Parent=Ma02_g21230.1
chr02	.	gene	27304216	27317415	.	-	.	ID=Ma02_g21760
chr02	.	mRNA	27304216	27317415	.	-	.	ID=Ma02_g21760.1;Parent=Ma02_g21760
chr02	.	CDS	27317309	27317415	.	-	.	ID=cds1;Parent=Ma02_g21760.1
chr02	.	exon	27317309	27317415	.	-	.	ID=exon1;Parent=Ma02_g21760.1
chr02	.	CDS	27317031	27317085	.	-	.	ID=cds2;Parent=Ma02_g21760.1
chr02	.	exon	27317031	27317085	.	-	.	ID=exon2;Parent=Ma02_g21760.1
chr02	.	CDS	27315008	27315065	.	-	.	ID=cds3;Parent=Ma02_g21760.1
chr02	.	exon	27315008	27315065	.	-	.	ID=exon3;Parent=Ma02_g21760.1
chr02	.	CDS	27314055	27314149	.	-	.	ID=cds4;Parent=Ma02_g21760.1
chr02	.	exon	27314055	27314149	.	-	.	ID=exon4;Parent=Ma02_g21760.1
chr02	.	CDS	27313833	27313936	.	-	.	ID=cds5;Parent=Ma02_g21760.1
chr02	.	exon	27313833	27313936	.	-	.	ID=exon5;Parent=Ma02_g21760.1
chr02	.	CDS	27312457	27312585	.	-	.	ID=cds6;Parent=Ma02_g21760.1
chr02	.	exon	27312457	27312585	.	-	.	ID=exon6;Parent=Ma02_g21760.1
chr02	.	CDS	27309585	27311442	.	-	.	ID=cds7;Parent=Ma02_g21760.1
chr02	.	exon	27309585	27311442	.	-	.	ID=exon7;Parent=Ma02_g21760.1
chr02	.	CDS	27306817	27307160	.	-	.	ID=cds8;Parent=Ma02_g21760.1
chr02	.	exon	27306817	27307160	.	-	.	ID=exon8;Parent=Ma02_g21760.1
chr02	.	CDS	27305558	27305672	.	-	.	ID=cds9;Parent=Ma02_g21760.1
chr02	.	exon	27305558	27305672	.	-	.	ID=exon9;Parent=Ma02_g21760.1
chr02	.	CDS	27304800	27305030	.	-	.	ID=cds10;Parent=Ma02_g21760.1
chr02	.	exon	27304800	27305030	.	-	.	ID=exon10;Parent=Ma02_g21760.1
chr02	.	CDS	27304216	27304347	.	-	.	ID=cds11;Parent=Ma02_g21760.1
chr02	.	exon	27304216	27304347	.	-	.	ID=exon11;Parent=Ma02_g21760.1
chr02	.	gene	27850957	27852253	.	+	.	ID=Ma02_g22540
chr02	.	mRNA	27850957	27852253	.	+	.	ID=Ma02_t22540.1;Parent=Ma02_g22540
chr02	.	exon	27850957	27851436	.	+	.	ID=exon1;Parent=Ma02_t22540.1
chr02	.	CDS	27851304	27851436	.	+	.	ID=cds1;Parent=Ma02_t22540.1
chr02	.	CDS	27851520	27851649	.	+	.	ID=cds2;Parent=Ma02_t22540.1
chr02	.	exon	27851520	27851649	.	+	.	ID=exon2;Parent=Ma02_t22540.1
chr02	.	CDS	27851738	27852164	.	+	.	ID=cds3;Parent=Ma02_t22540.1
chr02	.	exon	27851738	27852253	.	+	.	ID=exon3;Parent=Ma02_t22540.1
chr02	.	gene	28706512	28707545	.	+	.	ID=Ma02_g23870
chr02	.	mRNA	28706512	28707545	.	+	.	ID=Ma02_g23870.1;Parent=Ma02_g23870
chr02	.	CDS	28706512	28706644	.	+	.	ID=cds1;Parent=Ma02_g23870.1
chr02	.	exon	28706512	28706644	.	+	.	ID=exon1;Parent=Ma02_g23870.1
chr02	.	CDS	28706725	28706854	.	+	.	ID=cds2;Parent=Ma02_g23870.1
chr02	.	exon	28706725	28706854	.	+	.	ID=exon2;Parent=Ma02_g23870.1
chr02	.	CDS	28706942	28707068	.	+	.	ID=cds3;Parent=Ma02_g23870.1
chr02	.	exon	28706942	28707068	.	+	.	ID=exon3;Parent=Ma02_g23870.1
chr02	.	CDS	28707177	28707545	.	+	.	ID=cds4;Parent=Ma02_g23870.1
chr02	.	exon	28707177	28707545	.	+	.	ID=exon4;Parent=Ma02_g23870.1
chr02	.	gene	29095026	29096192	.	-	.	ID=Ma02_g24520
chr02	.	mRNA	29095026	29096192	.	-	.	ID=Ma02_g24520.1;Parent=Ma02_g24520
chr02	.	CDS	29096036	29096192	.	-	.	ID=cds1;Parent=Ma02_g24520.1
chr02	.	exon	29096036	29096192	.	-	.	ID=exon1;Parent=Ma02_g24520.1
chr02	.	CDS	29095798	29095927	.	-	.	ID=cds2;Parent=Ma02_g24520.1
chr02	.	exon	29095798	29095927	.	-	.	ID=exon2;Parent=Ma02_g24520.1
chr02	.	CDS	29095026	29095614	.	-	.	ID=cds3;Parent=Ma02_g24520.1
chr02	.	exon	29095026	29095614	.	-	.	ID=exon3;Parent=Ma02_g24520.1
chr03	.	gene	944774	947014	.	+	.	ID=Ma03_g01260
chr03	.	mRNA	944774	947014	.	+	.	ID=Ma03_g01260.1;Parent=Ma03_g01260
chr03	.	CDS	944774	944879	.	+	.	ID=cds1;Parent=Ma03_g01260.1
chr03	.	exon	944774	944879	.	+	.	ID=exon1;Parent=Ma03_g01260.1
chr03	.	CDS	944977	945106	.	+	.	ID=cds2;Parent=Ma03_g01260.1
chr03	.	exon	944977	945106	.	+	.	ID=exon2;Parent=Ma03_g01260.1
chr03	.	CDS	945225	945321	.	+	.	ID=cds3;Parent=Ma03_g01260.1
chr03	.	exon	945225	945321	.	+	.	ID=exon3;Parent=Ma03_g01260.1
chr03	.	CDS	946976	947014	.	+	.	ID=cds4;Parent=Ma03_g01260.1
chr03	.	exon	946976	947014	.	+	.	ID=exon4;Parent=Ma03_g01260.1
chr03	.	gene	4438262	4439441	.	-	.	ID=Ma03_g06410
chr03	.	mRNA	4438262	4439441	.	-	.	ID=Ma03_g06410.1;Parent=Ma03_g06410
chr03	.	CDS	4439309	4439441	.	-	.	ID=cds1;Parent=Ma03_g06410.1
chr03	.	exon	4439309	4439441	.	-	.	ID=exon1;Parent=Ma03_g06410.1
chr03	.	CDS	4439059	4439188	.	-	.	ID=cds2;Parent=Ma03_g06410.1
chr03	.	exon	4439059	4439188	.	-	.	ID=exon2;Parent=Ma03_g06410.1
chr03	.	CDS	4438687	4438976	.	-	.	ID=cds3;Parent=Ma03_g06410.1
chr03	.	exon	4438687	4438976	.	-	.	ID=exon3;Parent=Ma03_g06410.1
chr03	.	CDS	4438262	4438569	.	-	.	ID=cds4;Parent=Ma03_g06410.1
chr03	.	exon	4438262	4438569	.	-	.	ID=exon4;Parent=Ma03_g06410.1
chr03	.	gene	5357989	5358809	.	-	.	ID=Ma03_g07620
chr03	.	mRNA	5357989	5358809	.	-	.	ID=Ma03_g07620.1;Parent=Ma03_g07620
chr03	.	CDS	5358695	5358809	.	-	.	ID=cds1;Parent=Ma03_g07620.1
chr03	.	exon	5358695	5358809	.	-	.	ID=exon1;Parent=Ma03_g07620.1
chr03	.	CDS	5358275	5358600	.	-	.	ID=cds2;Parent=Ma03_g07620.1
chr03	.	exon	5358275	5358600	.	-	.	ID=exon2;Parent=Ma03_g07620.1
chr03	.	CDS	5357989	5358162	.	-	.	ID=cds3;Parent=Ma03_g07620.1
chr03	.	exon	5357989	5358162	.	-	.	ID=exon3;Parent=Ma03_g07620.1
chr03	.	gene	5566137	5567139	.	-	.	ID=Ma03_g07840
chr03	.	mRNA	5566137	5567139	.	-	.	ID=Ma03_g07840.1;Parent=Ma03_g07840
chr03	.	CDS	5567007	5567139	.	-	.	ID=cds1;Parent=Ma03_g07840.1
chr03	.	exon	5567007	5567139	.	-	.	ID=exon1;Parent=Ma03_g07840.1
chr03	.	CDS	5566797	5566926	.	-	.	ID=cds2;Parent=Ma03_g07840.1
chr03	.	exon	5566797	5566926	.	-	.	ID=exon2;Parent=Ma03_g07840.1
chr03	.	CDS	5566137	5566719	.	-	.	ID=cds3;Parent=Ma03_g07840.1
chr03	.	exon	5566137	5566719	.	-	.	ID=exon3;Parent=Ma03_g07840.1
chr03	.	gene	5573753	5574630	.	+	.	ID=Ma03_g07850
chr03	.	mRNA	5573753	5574630	.	+	.	ID=Ma03_g07850.1;Parent=Ma03_g07850
chr03	.	CDS	5573753	5573888	.	+	.	ID=cds1;Parent=Ma03_g07850.1
chr03	.	exon	5573753	5573888	.	+	.	ID=exon1;Parent=Ma03_g07850.1
chr03	.	CDS	5573995	5574124	.	+	.	ID=cds2;Parent=Ma03_g07850.1
chr03	.	exon	5573995	5574124	.	+	.	ID=exon2;Parent=Ma03_g07850.1
chr03	.	CDS	5574183	5574630	.	+	.	ID=cds3;Parent=Ma03_g07850.1
chr03	.	exon	5574183	5574630	.	+	.	ID=exon3;Parent=Ma03_g07850.1
chr03	.	gene	5982225	5985925	.	-	.	ID=Ma03_g08300
chr03	.	mRNA	5982225	5985925	.	-	.	ID=Ma03_g08300.1;Parent=Ma03_g08300
chr03	.	CDS	5985766	5985925	.	-	.	ID=cds1;Parent=Ma03_g08300.1
chr03	.	exon	5985766	5985925	.	-	.	ID=exon1;Parent=Ma03_g08300.1
chr03	.	CDS	5985465	5985594	.	-	.	ID=cds2;Parent=Ma03_g08300.1
chr03	.	exon	5985465	5985594	.	-	.	ID=exon2;Parent=Ma03_g08300.1
chr03	.	CDS	5985280	5985382	.	-	.	ID=cds3;Parent=Ma03_g08300.1
chr03	.	exon	5985280	5985382	.	-	.	ID=exon3;Parent=Ma03_g08300.1
chr03	.	CDS	5984923	5985090	.	-	.	ID=cds4;Parent=Ma03_g08300.1
chr03	.	exon	5984923	5985090	.	-	.	ID=exon4;Parent=Ma03_g08300.1
chr03	.	CDS	5982225	5982524	.	-	.	ID=cds5;Parent=Ma03_g08300.1
chr03	.	exon	5982225	5982524	.	-	.	ID=exon5;Parent=Ma03_g08300.1
chr03	.	gene	6570843	6573019	.	+	.	ID=Ma03_g08930
chr03	.	mRNA	6570843	6573019	.	+	.	ID=Ma03_g08930.1;Parent=Ma03_g08930
chr03	.	CDS	6570843	6571231	.	+	.	ID=cds1;Parent=Ma03_g08930.1
chr03	.	exon	6570843	6571231	.	+	.	ID=exon1;Parent=Ma03_g08930.1
chr03	.	CDS	6571342	6571468	.	+	.	ID=cds2;Parent=Ma03_g08930.1
chr03	.	exon	6571342	6571468	.	+	.	ID=exon2;Parent=Ma03_g08930.1
chr03	.	CDS	6572456	6573019	.	+	.	ID=cds3;Parent=Ma03_g08930.1
chr03	.	exon	6572456	6573019	.	+	.	ID=exon3;Parent=Ma03_g08930.1
chr03	.	gene	6861304	6862367	.	+	.	ID=Ma03_g09310
chr03	.	mRNA	6861304	6862367	.	+	.	ID=Ma03_g09310.1;Parent=Ma03_g09310
chr03	.	CDS	6861304	6861436	.	+	.	ID=cds1;Parent=Ma03_g09310.1
chr03	.	exon	6861304	6861436	.	+	.	ID=exon1;Parent=Ma03_g09310.1
chr03	.	CDS	6861543	6861672	.	+	.	ID=cds2;Parent=Ma03_g09310.1
chr03	.	exon	6861543	6861672	.	+	.	ID=exon2;Parent=Ma03_g09310.1
chr03	.	CDS	6861764	6862367	.	+	.	ID=cds3;Parent=Ma03_g09310.1
chr03	.	exon	6861764	6862367	.	+	.	ID=exon3;Parent=Ma03_g09310.1
chr03	.	gene	6900833	6902218	.	+	.	ID=Ma03_g09340
chr03	.	mRNA	6900833	6902218	.	+	.	ID=Ma03_g09340.1;Parent=Ma03_g09340
chr03	.	CDS	6900833	6901175	.	+	.	ID=cds1;Parent=Ma03_g09340.1
chr03	.	exon	6900833	6901175	.	+	.	ID=exon1;Parent=Ma03_g09340.1
chr03	.	CDS	6901295	6901510	.	+	.	ID=cds2;Parent=Ma03_g09340.1
chr03	.	exon	6901295	6901510	.	+	.	ID=exon2;Parent=Ma03_g09340.1
chr03	.	CDS	6901646	6901780	.	+	.	ID=cds3;Parent=Ma03_g09340.1
chr03	.	exon	6901646	6901780	.	+	.	ID=exon3;Parent=Ma03_g09340.1
chr03	.	CDS	6901956	6902218	.	+	.	ID=cds4;Parent=Ma03_g09340.1
chr03	.	exon	6901956	6902218	.	+	.	ID=exon4;Parent=Ma03_g09340.1
chr03	.	gene	7294462	7296093	.	+	.	ID=Ma03_g09840
chr03	.	mRNA	7294462	7296093	.	+	.	ID=Ma03_g09840.1;Parent=Ma03_g09840
chr03	.	CDS	7294462	7294594	.	+	.	ID=cds1;Parent=Ma03_g09840.1
chr03	.	exon	7294462	7294594	.	+	.	ID=exon1;Parent=Ma03_g09840.1
chr03	.	CDS	7294704	7294833	.	+	.	ID=cds2;Parent=Ma03_g09840.1
chr03	.	exon	7294704	7294833	.	+	.	ID=exon2;Parent=Ma03_g09840.1
chr03	.	CDS	7295397	7296093	.	+	.	ID=cds3;Parent=Ma03_g09840.1
chr03	.	exon	7295397	7296093	.	+	.	ID=exon3;Parent=Ma03_g09840.1
chr03	.	gene	9246422	9247790	.	+	.	ID=Ma03_g11910
chr03	.	mRNA	9246422	9247790	.	+	.	ID=Ma03_g11910.1;Parent=Ma03_g11910
chr03	.	CDS	9246422	9246554	.	+	.	ID=cds1;Parent=Ma03_g11910.1
chr03	.	exon	9246422	9246554	.	+	.	ID=exon1;Parent=Ma03_g11910.1
chr03	.	CDS	9246646	9246775	.	+	.	ID=cds2;Parent=Ma03_g11910.1
chr03	.	exon	9246646	9246775	.	+	.	ID=exon2;Parent=Ma03_g11910.1
chr03	.	CDS	9246866	9247079	.	+	.	ID=cds3;Parent=Ma03_g11910.1
chr03	.	exon	9246866	9247079	.	+	.	ID=exon3;Parent=Ma03_g11910.1
chr03	.	CDS	9247188	9247790	.	+	.	ID=cds4;Parent=Ma03_g11910.1
chr03	.	exon	9247188	9247790	.	+	.	ID=exon4;Parent=Ma03_g11910.1
chr03	.	gene	9621017	9623699	.	-	.	ID=Ma03_g12480
chr03	.	mRNA	9621017	9623699	.	-	.	ID=Ma03_g12480.1;Parent=Ma03_g12480
chr03	.	CDS	9623591	9623699	.	-	.	ID=cds1;Parent=Ma03_g12480.1
chr03	.	exon	9623591	9623699	.	-	.	ID=exon1;Parent=Ma03_g12480.1
chr03	.	CDS	9623262	9623391	.	-	.	ID=cds2;Parent=Ma03_g12480.1
chr03	.	exon	9623262	9623391	.	-	.	ID=exon2;Parent=Ma03_g12480.1
chr03	.	CDS	9622953	9623022	.	-	.	ID=cds3;Parent=Ma03_g12480.1
chr03	.	exon	9622953	9623022	.	-	.	ID=exon3;Parent=Ma03_g12480.1
chr03	.	CDS	9621017	9621232	.	-	.	ID=cds4;Parent=Ma03_g12480.1
chr03	.	exon	9621017	9621232	.	-	.	ID=exon4;Parent=Ma03_g12480.1
chr03	.	gene	9782781	9783893	.	-	.	ID=Ma03_g12720
chr03	.	mRNA	9782781	9783893	.	-	.	ID=Ma03_g12720.1;Parent=Ma03_g12720
chr03	.	CDS	9783497	9783893	.	-	.	ID=cds1;Parent=Ma03_g12720.1
chr03	.	exon	9783497	9783893	.	-	.	ID=exon1;Parent=Ma03_g12720.1
chr03	.	CDS	9783291	9783400	.	-	.	ID=cds2;Parent=Ma03_g12720.1
chr03	.	exon	9783291	9783400	.	-	.	ID=exon2;Parent=Ma03_g12720.1
chr03	.	CDS	9783057	9783224	.	-	.	ID=cds3;Parent=Ma03_g12720.1
chr03	.	exon	9783057	9783224	.	-	.	ID=exon3;Parent=Ma03_g12720.1
chr03	.	CDS	9782781	9782975	.	-	.	ID=cds4;Parent=Ma03_g12720.1
chr03	.	exon	9782781	9782975	.	-	.	ID=exon4;Parent=Ma03_g12720.1
chr03	.	gene	11197863	11198880	.	-	.	ID=Ma03_g14020
chr03	.	mRNA	11197863	11198880	.	-	.	ID=Ma03_g14020.1;Parent=Ma03_g14020
chr03	.	CDS	11198618	11198880	.	-	.	ID=cds1;Parent=Ma03_g14020.1
chr03	.	exon	11198618	11198880	.	-	.	ID=exon1;Parent=Ma03_g14020.1
chr03	.	CDS	11197863	11198538	.	-	.	ID=cds2;Parent=Ma03_g14020.1
chr03	.	exon	11197863	11198538	.	-	.	ID=exon2;Parent=Ma03_g14020.1
chr03	.	gene	23945840	23948315	.	+	.	ID=Ma03_g18410
chr03	.	mRNA	23945840	23948315	.	+	.	ID=Ma03_g18410.1;Parent=Ma03_g18410
chr03	.	CDS	23945840	23946002	.	+	.	ID=cds1;Parent=Ma03_g18410.1
chr03	.	exon	23945840	23946002	.	+	.	ID=exon1;Parent=Ma03_g18410.1
chr03	.	CDS	23946230	23946408	.	+	.	ID=cds2;Parent=Ma03_g18410.1
chr03	.	exon	23946230	23946408	.	+	.	ID=exon2;Parent=Ma03_g18410.1
chr03	.	CDS	23948154	23948315	.	+	.	ID=cds3;Parent=Ma03_g18410.1
chr03	.	exon	23948154	23948315	.	+	.	ID=exon3;Parent=Ma03_g18410.1
chr03	.	gene	25073787	25074642	.	+	.	ID=Ma03_g19810
chr03	.	mRNA	25073787	25074642	.	+	.	ID=Ma03_g19810.1;Parent=Ma03_g19810
chr03	.	CDS	25073787	25073934	.	+	.	ID=cds1;Parent=Ma03_g19810.1
chr03	.	exon	25073787	25073934	.	+	.	ID=exon1;Parent=Ma03_g19810.1
chr03	.	CDS	25074014	25074642	.	+	.	ID=cds2;Parent=Ma03_g19810.1
chr03	.	exon	25074014	25074642	.	+	.	ID=exon2;Parent=Ma03_g19810.1
chr03	.	gene	25556498	25558664	.	-	.	ID=Ma03_g20390
chr03	.	mRNA	25556498	25558664	.	-	.	ID=Ma03_g20390.1;Parent=Ma03_g20390
chr03	.	CDS	25558255	25558664	.	-	.	ID=cds1;Parent=Ma03_g20390.1
chr03	.	exon	25558255	25558664	.	-	.	ID=exon1;Parent=Ma03_g20390.1
chr03	.	CDS	25558032	25558158	.	-	.	ID=cds2;Parent=Ma03_g20390.1
chr03	.	exon	25558032	25558158	.	-	.	ID=exon2;Parent=Ma03_g20390.1
chr03	.	CDS	25556498	25557106	.	-	.	ID=cds3;Parent=Ma03_g20390.1
chr03	.	exon	25556498	25557106	.	-	.	ID=exon3;Parent=Ma03_g20390.1
chr03	.	gene	26789598	26790783	.	+	.	ID=Ma03_g21920
chr03	.	mRNA	26789598	26790783	.	+	.	ID=Ma03_g21920.1;Parent=Ma03_g21920
chr03	.	CDS	26789598	26789714	.	+	.	ID=cds1;Parent=Ma03_g21920.1
chr03	.	exon	26789598	26789714	.	+	.	ID=exon1;Parent=Ma03_g21920.1
chr03	.	CDS	26789891	26790095	.	+	.	ID=cds2;Parent=Ma03_g21920.1
chr03	.	exon	26789891	26790095	.	+	.	ID=exon2;Parent=Ma03_g21920.1
chr03	.	CDS	26790181	26790310	.	+	.	ID=cds3;Parent=Ma03_g21920.1
chr03	.	exon	26790181	26790310	.	+	.	ID=exon3;Parent=Ma03_g21920.1
chr03	.	CDS	26790405	26790534	.	+	.	ID=cds4;Parent=Ma03_g21920.1
chr03	.	exon	26790405	26790534	.	+	.	ID=exon4;Parent=Ma03_g21920.1
chr03	.	CDS	26790604	26790783	.	+	.	ID=cds5;Parent=Ma03_g21920.1
chr03	.	exon	26790604	26790783	.	+	.	ID=exon5;Parent=Ma03_g21920.1
chr03	.	gene	26827699	26828817	.	+	.	ID=Ma03_g21970
chr03	.	mRNA	26827699	26828817	.	+	.	ID=Ma03_g21970.1;Parent=Ma03_g21970
chr03	.	CDS	26827699	26827843	.	+	.	ID=cds1;Parent=Ma03_g21970.1
chr03	.	exon	26827699	26827843	.	+	.	ID=exon1;Parent=Ma03_g21970.1
chr03	.	CDS	26827967	26828096	.	+	.	ID=cds2;Parent=Ma03_g21970.1
chr03	.	exon	26827967	26828096	.	+	.	ID=exon2;Parent=Ma03_g21970.1
chr03	.	CDS	26828184	26828817	.	+	.	ID=cds3;Parent=Ma03_g21970.1
chr03	.	exon	26828184	26828817	.	+	.	ID=exon3;Parent=Ma03_g21970.1
chr03	.	gene	27799667	27800542	.	-	.	ID=Ma03_g23170
chr03	.	mRNA	27799667	27800542	.	-	.	ID=Ma03_g23170.1;Parent=Ma03_g23170
chr03	.	CDS	27800410	27800542	.	-	.	ID=cds1;Parent=Ma03_g23170.1
chr03	.	exon	27800410	27800542	.	-	.	ID=exon1;Parent=Ma03_g23170.1
chr03	.	CDS	27800205	27800334	.	-	.	ID=cds2;Parent=Ma03_g23170.1
chr03	.	exon	27800205	27800334	.	-	.	ID=exon2;Parent=Ma03_g23170.1
chr03	.	CDS	27799994	27800123	.	-	.	ID=cds3;Parent=Ma03_g23170.1
chr03	.	exon	27799994	27800123	.	-	.	ID=exon3;Parent=Ma03_g23170.1
chr03	.	CDS	27799667	27799924	.	-	.	ID=cds4;Parent=Ma03_g23170.1
chr03	.	exon	27799667	27799924	.	-	.	ID=exon4;Parent=Ma03_g23170.1
chr03	.	gene	29742629	29743879	.	+	.	ID=Ma03_g25780
chr03	.	mRNA	29742629	29743879	.	+	.	ID=Ma03_g25780.1;Parent=Ma03_g25780
chr03	.	CDS	29742629	29742761	.	+	.	ID=cds1;Parent=Ma03_g25780.1
chr03	.	exon	29742629	29742761	.	+	.	ID=exon1;Parent=Ma03_g25780.1
chr03	.	CDS	29742832	29742961	.	+	.	ID=cds2;Parent=Ma03_g25780.1
chr03	.	exon	29742832	29742961	.	+	.	ID=exon2;Parent=Ma03_g25780.1
chr03	.	CDS	29743033	29743245	.	+	.	ID=cds3;Parent=Ma03_g25780.1
chr03	.	exon	29743033	29743245	.	+	.	ID=exon3;Parent=Ma03_g25780.1
chr03	.	CDS	29743324	29743879	.	+	.	ID=cds4;Parent=Ma03_g25780.1
chr03	.	exon	29743324	29743879	.	+	.	ID=exon4;Parent=Ma03_g25780.1
chr03	.	gene	31825604	31827664	.	+	.	ID=Ma03_g28720
chr03	.	mRNA	31825604	31827664	.	+	.	ID=Ma03_g28720.1;Parent=Ma03_g28720
chr03	.	CDS	31825604	31825736	.	+	.	ID=cds1;Parent=Ma03_g28720.1
chr03	.	exon	31825604	31825736	.	+	.	ID=exon1;Parent=Ma03_g28720.1
chr03	.	CDS	31826371	31826500	.	+	.	ID=cds2;Parent=Ma03_g28720.1
chr03	.	exon	31826371	31826500	.	+	.	ID=exon2;Parent=Ma03_g28720.1
chr03	.	CDS	31827106	31827664	.	+	.	ID=cds3;Parent=Ma03_g28720.1
chr03	.	exon	31827106	31827664	.	+	.	ID=exon3;Parent=Ma03_g28720.1
chr03	.	gene	32109761	32110872	.	-	.	ID=Ma03_g29070
chr03	.	mRNA	32109761	32110872	.	-	.	ID=Ma03_g29070.1;Parent=Ma03_g29070
chr03	.	CDS	32110686	32110872	.	-	.	ID=cds1;Parent=Ma03_g29070.1
chr03	.	exon	32110686	32110872	.	-	.	ID=exon1;Parent=Ma03_g29070.1
chr03	.	CDS	32110491	32110620	.	-	.	ID=cds2;Parent=Ma03_g29070.1
chr03	.	exon	32110491	32110620	.	-	.	ID=exon2;Parent=Ma03_g29070.1
chr03	.	CDS	32109761	32110418	.	-	.	ID=cds3;Parent=Ma03_g29070.1
chr03	.	exon	32109761	32110418	.	-	.	ID=exon3;Parent=Ma03_g29070.1
chr03	.	gene	32402508	32403434	.	-	.	ID=Ma03_g29510
chr03	.	mRNA	32402508	32403434	.	-	.	ID=Ma03_g29510.1;Parent=Ma03_g29510
chr03	.	CDS	32403049	32403434	.	-	.	ID=cds1;Parent=Ma03_g29510.1
chr03	.	exon	32403049	32403434	.	-	.	ID=exon1;Parent=Ma03_g29510.1
chr03	.	CDS	32402508	32402985	.	-	.	ID=cds2;Parent=Ma03_g29510.1
chr03	.	exon	32402508	32402985	.	-	.	ID=exon2;Parent=Ma03_g29510.1
chr03	.	gene	32613605	32614662	.	+	.	ID=Ma03_g29770
chr03	.	mRNA	32613605	32614662	.	+	.	ID=Ma03_g29770.1;Parent=Ma03_g29770
chr03	.	CDS	32613605	32613737	.	+	.	ID=cds1;Parent=Ma03_g29770.1
chr03	.	exon	32613605	32613737	.	+	.	ID=exon1;Parent=Ma03_g29770.1
chr03	.	CDS	32613803	32613932	.	+	.	ID=cds2;Parent=Ma03_g29770.1
chr03	.	exon	32613803	32613932	.	+	.	ID=exon2;Parent=Ma03_g29770.1
chr03	.	CDS	32614005	32614662	.	+	.	ID=cds3;Parent=Ma03_g29770.1
chr03	.	exon	32614005	32614662	.	+	.	ID=exon3;Parent=Ma03_g29770.1
chr04	.	gene	405252	406293	.	+	.	ID=Ma04_g00460
chr04	.	mRNA	405252	406293	.	+	.	ID=Ma04_g00460.1;Parent=Ma04_g00460
chr04	.	CDS	405252	405381	.	+	.	ID=cds1;Parent=Ma04_g00460.1
chr04	.	exon	405252	405381	.	+	.	ID=exon1;Parent=Ma04_g00460.1
chr04	.	CDS	405474	405603	.	+	.	ID=cds2;Parent=Ma04_g00460.1
chr04	.	exon	405474	405603	.	+	.	ID=exon2;Parent=Ma04_g00460.1
chr04	.	CDS	405669	405843	.	+	.	ID=cds3;Parent=Ma04_g00460.1
chr04	.	exon	405669	405843	.	+	.	ID=exon3;Parent=Ma04_g00460.1
chr04	.	CDS	405934	406293	.	+	.	ID=cds4;Parent=Ma04_g00460.1
chr04	.	exon	405934	406293	.	+	.	ID=exon4;Parent=Ma04_g00460.1
chr04	.	gene	896369	897222	.	-	.	ID=Ma04_g01010
chr04	.	mRNA	896369	897222	.	-	.	ID=Ma04_g01010.1;Parent=Ma04_g01010
chr04	.	CDS	897087	897222	.	-	.	ID=cds1;Parent=Ma04_g01010.1
chr04	.	exon	897087	897222	.	-	.	ID=exon1;Parent=Ma04_g01010.1
chr04	.	CDS	896858	896987	.	-	.	ID=cds2;Parent=Ma04_g01010.1
chr04	.	exon	896858	896987	.	-	.	ID=exon2;Parent=Ma04_g01010.1
chr04	.	CDS	896369	896780	.	-	.	ID=cds3;Parent=Ma04_g01010.1
chr04	.	exon	896369	896780	.	-	.	ID=exon3;Parent=Ma04_g01010.1
chr04	.	gene	4086523	4089539	.	+	.	ID=Ma04_g05460
chr04	.	mRNA	4086523	4089539	.	+	.	ID=Ma04_g05460.1;Parent=Ma04_g05460
chr04	.	CDS	4086523	4086664	.	+	.	ID=cds1;Parent=Ma04_g05460.1
chr04	.	exon	4086523	4086664	.	+	.	ID=exon1;Parent=Ma04_g05460.1
chr04	.	CDS	4087258	4087387	.	+	.	ID=cds2;Parent=Ma04_g05460.1
chr04	.	exon	4087258	4087387	.	+	.	ID=exon2;Parent=Ma04_g05460.1
chr04	.	CDS	4087918	4088368	.	+	.	ID=cds3;Parent=Ma04_g05460.1
chr04	.	exon	4087918	4088368	.	+	.	ID=exon3;Parent=Ma04_g05460.1
chr04	.	CDS	4089501	4089539	.	+	.	ID=cds4;Parent=Ma04_g05460.1
chr04	.	exon	4089501	4089539	.	+	.	ID=exon4;Parent=Ma04_g05460.1
chr04	.	gene	4737396	4738484	.	+	.	ID=Ma04_g06410
chr04	.	mRNA	4737396	4738484	.	+	.	ID=Ma04_g06410.1;Parent=Ma04_g06410
chr04	.	CDS	4737396	4737501	.	+	.	ID=cds1;Parent=Ma04_g06410.1
chr04	.	exon	4737396	4737501	.	+	.	ID=exon1;Parent=Ma04_g06410.1
chr04	.	CDS	4737600	4737750	.	+	.	ID=cds2;Parent=Ma04_g06410.1
chr04	.	exon	4737600	4737750	.	+	.	ID=exon2;Parent=Ma04_g06410.1
chr04	.	CDS	4737824	4738484	.	+	.	ID=cds3;Parent=Ma04_g06410.1
chr04	.	exon	4737824	4738484	.	+	.	ID=exon3;Parent=Ma04_g06410.1
chr04	.	gene	6706438	6707529	.	+	.	ID=Ma04_g09430
chr04	.	mRNA	6706438	6707529	.	+	.	ID=Ma04_g09430.1;Parent=Ma04_g09430
chr04	.	CDS	6706438	6706853	.	+	.	ID=cds1;Parent=Ma04_g09430.1
chr04	.	exon	6706438	6706853	.	+	.	ID=exon1;Parent=Ma04_g09430.1
chr04	.	CDS	6706965	6707248	.	+	.	ID=cds2;Parent=Ma04_g09430.1
chr04	.	exon	6706965	6707248	.	+	.	ID=exon2;Parent=Ma04_g09430.1
chr04	.	CDS	6707324	6707529	.	+	.	ID=cds3;Parent=Ma04_g09430.1
chr04	.	exon	6707324	6707529	.	+	.	ID=exon3;Parent=Ma04_g09430.1
chr04	.	gene	8517172	8518916	.	+	.	ID=Ma04_g11930
chr04	.	mRNA	8517172	8518916	.	+	.	ID=Ma04_g11930.1;Parent=Ma04_g11930
chr04	.	CDS	8517172	8517313	.	+	.	ID=cds1;Parent=Ma04_g11930.1
chr04	.	exon	8517172	8517313	.	+	.	ID=exon1;Parent=Ma04_g11930.1
chr04	.	CDS	8517767	8517896	.	+	.	ID=cds2;Parent=Ma04_g11930.1
chr04	.	exon	8517767	8517896	.	+	.	ID=exon2;Parent=Ma04_g11930.1
chr04	.	CDS	8518505	8518916	.	+	.	ID=cds3;Parent=Ma04_g11930.1
chr04	.	exon	8518505	8518916	.	+	.	ID=exon3;Parent=Ma04_g11930.1
chr04	.	gene	9788899	9789804	.	+	.	ID=Ma04_g12940
chr04	.	mRNA	9788899	9789804	.	+	.	ID=Ma04_g12940.1;Parent=Ma04_g12940
chr04	.	CDS	9788899	9789245	.	+	.	ID=cds1;Parent=Ma04_g12940.1
chr04	.	exon	9788899	9789245	.	+	.	ID=exon1;Parent=Ma04_g12940.1
chr04	.	CDS	9789354	9789804	.	+	.	ID=cds2;Parent=Ma04_g12940.1
chr04	.	exon	9789354	9789804	.	+	.	ID=exon2;Parent=Ma04_g12940.1
chr04	.	gene	10044518	10045599	.	+	.	ID=Ma04_g13260
chr04	.	mRNA	10044518	10045599	.	+	.	ID=Ma04_g13260.1;Parent=Ma04_g13260
chr04	.	CDS	10044518	10044650	.	+	.	ID=cds1;Parent=Ma04_g13260.1
chr04	.	exon	10044518	10044650	.	+	.	ID=exon1;Parent=Ma04_g13260.1
chr04	.	CDS	10044738	10044867	.	+	.	ID=cds2;Parent=Ma04_g13260.1
chr04	.	exon	10044738	10044867	.	+	.	ID=exon2;Parent=Ma04_g13260.1
chr04	.	CDS	10044939	10045599	.	+	.	ID=cds3;Parent=Ma04_g13260.1
chr04	.	exon	10044939	10045599	.	+	.	ID=exon3;Parent=Ma04_g13260.1
chr04	.	gene	16592910	16594109	.	-	.	ID=Ma04_g16770
chr04	.	mRNA	16592910	16594109	.	-	.	ID=Ma04_g16770.1;Parent=Ma04_g16770
chr04	.	CDS	16593847	16594109	.	-	.	ID=cds1;Parent=Ma04_g16770.1
chr04	.	exon	16593847	16594109	.	-	.	ID=exon1;Parent=Ma04_g16770.1
chr04	.	CDS	16593025	16593777	.	-	.	ID=cds2;Parent=Ma04_g16770.1
chr04	.	exon	16593025	16593777	.	-	.	ID=exon2;Parent=Ma04_g16770.1
chr04	.	CDS	16592910	16592937	.	-	.	ID=cds3;Parent=Ma04_g16770.1
chr04	.	exon	16592910	16592937	.	-	.	ID=exon3;Parent=Ma04_g16770.1
chr04	.	gene	20887894	20888897	.	+	.	ID=Ma04_g18740
chr04	.	mRNA	20887894	20888897	.	+	.	ID=Ma04_g18740.1;Parent=Ma04_g18740
chr04	.	CDS	20887894	20888026	.	+	.	ID=cds1;Parent=Ma04_g18740.1
chr04	.	exon	20887894	20888026	.	+	.	ID=exon1;Parent=Ma04_g18740.1
chr04	.	CDS	20888139	20888268	.	+	.	ID=cds2;Parent=Ma04_g18740.1
chr04	.	exon	20888139	20888268	.	+	.	ID=exon2;Parent=Ma04_g18740.1
chr04	.	CDS	20888378	20888459	.	+	.	ID=cds3;Parent=Ma04_g18740.1
chr04	.	exon	20888378	20888459	.	+	.	ID=exon3;Parent=Ma04_g18740.1
chr04	.	CDS	20888805	20888897	.	+	.	ID=cds4;Parent=Ma04_g18740.1
chr04	.	exon	20888805	20888897	.	+	.	ID=exon4;Parent=Ma04_g18740.1
chr04	.	gene	22140585	22141813	.	+	.	ID=Ma04_g19500
chr04	.	mRNA	22140585	22141813	.	+	.	ID=Ma04_g19500.1;Parent=Ma04_g19500
chr04	.	CDS	22140585	22140847	.	+	.	ID=cds1;Parent=Ma04_g19500.1
chr04	.	exon	22140585	22140847	.	+	.	ID=exon1;Parent=Ma04_g19500.1
chr04	.	CDS	22141036	22141813	.	+	.	ID=cds2;Parent=Ma04_g19500.1
chr04	.	exon	22141036	22141813	.	+	.	ID=exon2;Parent=Ma04_g19500.1
chr04	.	gene	22833201	22834619	.	+	.	ID=Ma04_g20120
chr04	.	mRNA	22833201	22834619	.	+	.	ID=Ma04_g20120.1;Parent=Ma04_g20120
chr04	.	CDS	22833201	22833300	.	+	.	ID=cds1;Parent=Ma04_g20120.1
chr04	.	exon	22833201	22833300	.	+	.	ID=exon1;Parent=Ma04_g20120.1
chr04	.	CDS	22833546	22833720	.	+	.	ID=cds2;Parent=Ma04_g20120.1
chr04	.	exon	22833546	22833720	.	+	.	ID=exon2;Parent=Ma04_g20120.1
chr04	.	CDS	22833826	22834079	.	+	.	ID=cds3;Parent=Ma04_g20120.1
chr04	.	exon	22833826	22834079	.	+	.	ID=exon3;Parent=Ma04_g20120.1
chr04	.	CDS	22834183	22834619	.	+	.	ID=cds4;Parent=Ma04_g20120.1
chr04	.	exon	22834183	22834619	.	+	.	ID=exon4;Parent=Ma04_g20120.1
chr04	.	gene	24575839	24576649	.	-	.	ID=Ma04_g22200
chr04	.	mRNA	24575839	24576649	.	-	.	ID=Ma04_g22200.1;Parent=Ma04_g22200
chr04	.	CDS	24576387	24576649	.	-	.	ID=cds1;Parent=Ma04_g22200.1
chr04	.	exon	24576387	24576649	.	-	.	ID=exon1;Parent=Ma04_g22200.1
chr04	.	CDS	24576160	24576292	.	-	.	ID=cds2;Parent=Ma04_g22200.1
chr04	.	exon	24576160	24576292	.	-	.	ID=exon2;Parent=Ma04_g22200.1
chr04	.	CDS	24575839	24576027	.	-	.	ID=cds3;Parent=Ma04_g22200.1
chr04	.	exon	24575839	24576027	.	-	.	ID=exon3;Parent=Ma04_g22200.1
chr04	.	gene	25120275	25121367	.	-	.	ID=Ma04_g22930
chr04	.	mRNA	25120275	25121367	.	-	.	ID=Ma04_g22930.1;Parent=Ma04_g22930
chr04	.	CDS	25121232	25121367	.	-	.	ID=cds1;Parent=Ma04_g22930.1
chr04	.	exon	25121232	25121367	.	-	.	ID=exon1;Parent=Ma04_g22930.1
chr04	.	CDS	25121018	25121147	.	-	.	ID=cds2;Parent=Ma04_g22930.1
chr04	.	exon	25121018	25121147	.	-	.	ID=exon2;Parent=Ma04_g22930.1
chr04	.	CDS	25120754	25120869	.	-	.	ID=cds3;Parent=Ma04_g22930.1
chr04	.	exon	25120754	25120869	.	-	.	ID=exon3;Parent=Ma04_g22930.1
chr04	.	CDS	25120275	25120654	.	-	.	ID=cds4;Parent=Ma04_g22930.1
chr04	.	exon	25120275	25120654	.	-	.	ID=exon4;Parent=Ma04_g22930.1
chr04	.	gene	25400512	25401385	.	-	.	ID=Ma04_g23220
chr04	.	mRNA	25400512	25401385	.	-	.	ID=Ma04_g23220.1;Parent=Ma04_g23220
chr04	.	CDS	25401247	25401385	.	-	.	ID=cds1;Parent=Ma04_g23220.1
chr04	.	exon	25401247	25401385	.	-	.	ID=exon1;Parent=Ma04_g23220.1
chr04	.	CDS	25401043	25401172	.	-	.	ID=cds2;Parent=Ma04_g23220.1
chr04	.	exon	25401043	25401172	.	-	.	ID=exon2;Parent=Ma04_g23220.1
chr04	.	CDS	25400512	25400971	.	-	.	ID=cds3;Parent=Ma04_g23220.1
chr04	.	exon	25400512	25400971	.	-	.	ID=exon3;Parent=Ma04_g23220.1
chr04	.	gene	26639014	26639915	.	+	.	ID=Ma04_g24670
chr04	.	mRNA	26639014	26639915	.	+	.	ID=Ma04_g24670.1;Parent=Ma04_g24670
chr04	.	CDS	26639014	26639149	.	+	.	ID=cds1;Parent=Ma04_g24670.1
chr04	.	exon	26639014	26639149	.	+	.	ID=exon1;Parent=Ma04_g24670.1
chr04	.	CDS	26639248	26639377	.	+	.	ID=cds2;Parent=Ma04_g24670.1
chr04	.	exon	26639248	26639377	.	+	.	ID=exon2;Parent=Ma04_g24670.1
chr04	.	CDS	26639453	26639915	.	+	.	ID=cds3;Parent=Ma04_g24670.1
chr04	.	exon	26639453	26639915	.	+	.	ID=exon3;Parent=Ma04_g24670.1
chr04	.	gene	27753189	27754723	.	+	.	ID=Ma04_g26220
chr04	.	mRNA	27753189	27754723	.	+	.	ID=Ma04_g26220.1;Parent=Ma04_g26220
chr04	.	CDS	27753189	27753321	.	+	.	ID=cds1;Parent=Ma04_g26220.1
chr04	.	exon	27753189	27753321	.	+	.	ID=exon1;Parent=Ma04_g26220.1
chr04	.	CDS	27753383	27753512	.	+	.	ID=cds2;Parent=Ma04_g26220.1
chr04	.	exon	27753383	27753512	.	+	.	ID=exon2;Parent=Ma04_g26220.1
chr04	.	CDS	27753588	27754109	.	+	.	ID=cds3;Parent=Ma04_g26220.1
chr04	.	exon	27753588	27754109	.	+	.	ID=exon3;Parent=Ma04_g26220.1
chr04	.	CDS	27754660	27754723	.	+	.	ID=cds4;Parent=Ma04_g26220.1
chr04	.	exon	27754660	27754723	.	+	.	ID=exon4;Parent=Ma04_g26220.1
chr04	.	gene	27973322	27974181	.	-	.	ID=Ma04_g26550
chr04	.	mRNA	27973322	27974181	.	-	.	ID=Ma04_g26550.1;Parent=Ma04_g26550
chr04	.	CDS	27973919	27974181	.	-	.	ID=cds1;Parent=Ma04_g26550.1
chr04	.	exon	27973919	27974181	.	-	.	ID=exon1;Parent=Ma04_g26550.1
chr04	.	CDS	27973322	27973805	.	-	.	ID=cds2;Parent=Ma04_g26550.1
chr04	.	exon	27973322	27973805	.	-	.	ID=exon2;Parent=Ma04_g26550.1
chr04	.	gene	28040859	28041969	.	-	.	ID=Ma04_g26660
chr04	.	mRNA	28040859	28041969	.	-	.	ID=Ma04_g26660.1;Parent=Ma04_g26660
chr04	.	CDS	28041861	28041969	.	-	.	ID=cds1;Parent=Ma04_g26660.1
chr04	.	exon	28041861	28041969	.	-	.	ID=exon1;Parent=Ma04_g26660.1
chr04	.	CDS	28041658	28041787	.	-	.	ID=cds2;Parent=Ma04_g26660.1
chr04	.	exon	28041658	28041787	.	-	.	ID=exon2;Parent=Ma04_g26660.1
chr04	.	CDS	28041472	28041574	.	-	.	ID=cds3;Parent=Ma04_g26660.1
chr04	.	exon	28041472	28041574	.	-	.	ID=exon3;Parent=Ma04_g26660.1
chr04	.	CDS	28040859	28040900	.	-	.	ID=cds4;Parent=Ma04_g26660.1
chr04	.	exon	28040859	28040900	.	-	.	ID=exon4;Parent=Ma04_g26660.1
chr04	.	gene	28140628	28141740	.	-	.	ID=Ma04_g26810
chr04	.	mRNA	28140628	28141740	.	-	.	ID=Ma04_g26810.1;Parent=Ma04_g26810
chr04	.	CDS	28141391	28141740	.	-	.	ID=cds1;Parent=Ma04_g26810.1
chr04	.	exon	28141391	28141740	.	-	.	ID=exon1;Parent=Ma04_g26810.1
chr04	.	CDS	28141135	28141306	.	-	.	ID=cds2;Parent=Ma04_g26810.1
chr04	.	exon	28141135	28141306	.	-	.	ID=exon2;Parent=Ma04_g26810.1
chr04	.	CDS	28140935	28141059	.	-	.	ID=cds3;Parent=Ma04_g26810.1
chr04	.	exon	28140935	28141059	.	-	.	ID=exon3;Parent=Ma04_g26810.1
chr04	.	CDS	28140628	28140787	.	-	.	ID=cds4;Parent=Ma04_g26810.1
chr04	.	exon	28140628	28140787	.	-	.	ID=exon4;Parent=Ma04_g26810.1
chr04	.	gene	29374644	29376644	.	-	.	ID=Ma04_g28300
chr04	.	mRNA	29374644	29376644	.	-	.	ID=Ma04_g28300.1;Parent=Ma04_g28300
chr04	.	CDS	29376484	29376644	.	-	.	ID=cds1;Parent=Ma04_g28300.1
chr04	.	exon	29376484	29376644	.	-	.	ID=exon1;Parent=Ma04_g28300.1
chr04	.	CDS	29375669	29375788	.	-	.	ID=cds2;Parent=Ma04_g28300.1
chr04	.	exon	29375669	29375788	.	-	.	ID=exon2;Parent=Ma04_g28300.1
chr04	.	CDS	29374644	29375058	.	-	.	ID=cds3;Parent=Ma04_g28300.1
chr04	.	exon	29374644	29375058	.	-	.	ID=exon3;Parent=Ma04_g28300.1
chr04	.	gene	29563855	29564811	.	+	.	ID=Ma04_g28510
chr04	.	mRNA	29563855	29564811	.	+	.	ID=Ma04_g28510.1;Parent=Ma04_g28510
chr04	.	CDS	29563855	29563960	.	+	.	ID=cds1;Parent=Ma04_g28510.1
chr04	.	exon	29563855	29563960	.	+	.	ID=exon1;Parent=Ma04_g28510.1
chr04	.	CDS	29564065	29564194	.	+	.	ID=cds2;Parent=Ma04_g28510.1
chr04	.	exon	29564065	29564194	.	+	.	ID=exon2;Parent=Ma04_g28510.1
chr04	.	CDS	29564280	29564436	.	+	.	ID=cds3;Parent=Ma04_g28510.1
chr04	.	exon	29564280	29564436	.	+	.	ID=exon3;Parent=Ma04_g28510.1
chr04	.	CDS	29564548	29564811	.	+	.	ID=cds4;Parent=Ma04_g28510.1
chr04	.	exon	29564548	29564811	.	+	.	ID=exon4;Parent=Ma04_g28510.1
chr04	.	gene	30890260	30891484	.	-	.	ID=Ma04_g30160
chr04	.	mRNA	30890260	30891484	.	-	.	ID=Ma04_g30160.1;Parent=Ma04_g30160
chr04	.	CDS	30891185	30891484	.	-	.	ID=cds1;Parent=Ma04_g30160.1
chr04	.	exon	30891185	30891484	.	-	.	ID=exon1;Parent=Ma04_g30160.1
chr04	.	CDS	30890260	30891063	.	-	.	ID=cds2;Parent=Ma04_g30160.1
chr04	.	exon	30890260	30891063	.	-	.	ID=exon2;Parent=Ma04_g30160.1
chr04	.	gene	32024735	32025857	.	+	.	ID=Ma04_g31800
chr04	.	mRNA	32024735	32025857	.	+	.	ID=Ma04_g31800.1;Parent=Ma04_g31800
chr04	.	CDS	32024735	32024870	.	+	.	ID=cds1;Parent=Ma04_g31800.1
chr04	.	exon	32024735	32024870	.	+	.	ID=exon1;Parent=Ma04_g31800.1
chr04	.	CDS	32025034	32025163	.	+	.	ID=cds2;Parent=Ma04_g31800.1
chr04	.	exon	32025034	32025163	.	+	.	ID=exon2;Parent=Ma04_g31800.1
chr04	.	CDS	32025287	32025857	.	+	.	ID=cds3;Parent=Ma04_g31800.1
chr04	.	exon	32025287	32025857	.	+	.	ID=exon3;Parent=Ma04_g31800.1
chr04	.	gene	32081718	32084107	.	-	.	ID=Ma04_g31880
chr04	.	mRNA	32081718	32084107	.	-	.	ID=Ma04_g31880.1;Parent=Ma04_g31880
chr04	.	CDS	32083972	32084107	.	-	.	ID=cds1;Parent=Ma04_g31880.1
chr04	.	exon	32083972	32084107	.	-	.	ID=exon1;Parent=Ma04_g31880.1
chr04	.	CDS	32083560	32083689	.	-	.	ID=cds2;Parent=Ma04_g31880.1
chr04	.	exon	32083560	32083689	.	-	.	ID=exon2;Parent=Ma04_g31880.1
chr04	.	CDS	32083158	32083239	.	-	.	ID=cds3;Parent=Ma04_g31880.1
chr04	.	exon	32083158	32083239	.	-	.	ID=exon3;Parent=Ma04_g31880.1
chr04	.	CDS	32081718	32081795	.	-	.	ID=cds4;Parent=Ma04_g31880.1
chr04	.	exon	32081718	32081795	.	-	.	ID=exon4;Parent=Ma04_g31880.1
chr04	.	gene	32306362	32307003	.	+	.	ID=Ma04_g32240
chr04	.	mRNA	32306362	32307003	.	+	.	ID=Ma04_g32240.1;Parent=Ma04_g32240
chr04	.	CDS	32306362	32306633	.	+	.	ID=cds1;Parent=Ma04_g32240.1
chr04	.	exon	32306362	32306633	.	+	.	ID=exon1;Parent=Ma04_g32240.1
chr04	.	CDS	32306715	32307003	.	+	.	ID=cds2;Parent=Ma04_g32240.1
chr04	.	exon	32306715	32307003	.	+	.	ID=exon2;Parent=Ma04_g32240.1
chr04	.	gene	33328252	33329340	.	+	.	ID=Ma04_g33920
chr04	.	mRNA	33328252	33329340	.	+	.	ID=Ma04_g33920.1;Parent=Ma04_g33920
chr04	.	CDS	33328252	33328393	.	+	.	ID=cds1;Parent=Ma04_g33920.1
chr04	.	exon	33328252	33328393	.	+	.	ID=exon1;Parent=Ma04_g33920.1
chr04	.	CDS	33328499	33328628	.	+	.	ID=cds2;Parent=Ma04_g33920.1
chr04	.	exon	33328499	33328628	.	+	.	ID=exon2;Parent=Ma04_g33920.1
chr04	.	CDS	33328713	33329340	.	+	.	ID=cds3;Parent=Ma04_g33920.1
chr04	.	exon	33328713	33329340	.	+	.	ID=exon3;Parent=Ma04_g33920.1
chr04	.	gene	33575039	33576369	.	+	.	ID=Ma04_g34300
chr04	.	mRNA	33575039	33576369	.	+	.	ID=Ma04_g34300.1;Parent=Ma04_g34300
chr04	.	CDS	33575039	33575353	.	+	.	ID=cds1;Parent=Ma04_g34300.1
chr04	.	exon	33575039	33575353	.	+	.	ID=exon1;Parent=Ma04_g34300.1
chr04	.	CDS	33575443	33576076	.	+	.	ID=cds2;Parent=Ma04_g34300.1
chr04	.	exon	33575443	33576076	.	+	.	ID=exon2;Parent=Ma04_g34300.1
chr04	.	CDS	33576173	33576369	.	+	.	ID=cds3;Parent=Ma04_g34300.1
chr04	.	exon	33576173	33576369	.	+	.	ID=exon3;Parent=Ma04_g34300.1
chr04	.	gene	33734735	33735587	.	+	.	ID=Ma04_g34660
chr04	.	mRNA	33734735	33735587	.	+	.	ID=Ma04_g34660.1;Parent=Ma04_g34660
chr04	.	CDS	33734735	33734870	.	+	.	ID=cds1;Parent=Ma04_g34660.1
chr04	.	exon	33734735	33734870	.	+	.	ID=exon1;Parent=Ma04_g34660.1
chr04	.	CDS	33734958	33735087	.	+	.	ID=cds2;Parent=Ma04_g34660.1
chr04	.	exon	33734958	33735087	.	+	.	ID=exon2;Parent=Ma04_g34660.1
chr04	.	CDS	33735176	33735587	.	+	.	ID=cds3;Parent=Ma04_g34660.1
chr04	.	exon	33735176	33735587	.	+	.	ID=exon3;Parent=Ma04_g34660.1
chr04	.	gene	34164151	34165124	.	-	.	ID=Ma04_g35350
chr04	.	mRNA	34164151	34165124	.	-	.	ID=Ma04_g35350.1;Parent=Ma04_g35350
chr04	.	CDS	34164986	34165124	.	-	.	ID=cds1;Parent=Ma04_g35350.1
chr04	.	exon	34164986	34165124	.	-	.	ID=exon1;Parent=Ma04_g35350.1
chr04	.	CDS	34164778	34164907	.	-	.	ID=cds2;Parent=Ma04_g35350.1
chr04	.	exon	34164778	34164907	.	-	.	ID=exon2;Parent=Ma04_g35350.1
chr04	.	CDS	34164151	34164697	.	-	.	ID=cds3;Parent=Ma04_g35350.1
chr04	.	exon	34164151	34164697	.	-	.	ID=exon3;Parent=Ma04_g35350.1
chr04	.	gene	34361423	34362164	.	+	.	ID=Ma04_g35730
chr04	.	mRNA	34361423	34362164	.	+	.	ID=Ma04_g35730.1;Parent=Ma04_g35730
chr04	.	CDS	34361423	34361567	.	+	.	ID=cds1;Parent=Ma04_g35730.1
chr04	.	exon	34361423	34361567	.	+	.	ID=exon1;Parent=Ma04_g35730.1
chr04	.	CDS	34361632	34361761	.	+	.	ID=cds2;Parent=Ma04_g35730.1
chr04	.	exon	34361632	34361761	.	+	.	ID=exon2;Parent=Ma04_g35730.1
chr04	.	CDS	34361828	34362164	.	+	.	ID=cds3;Parent=Ma04_g35730.1
chr04	.	exon	34361828	34362164	.	+	.	ID=exon3;Parent=Ma04_g35730.1
chr04	.	gene	34456334	34457640	.	-	.	ID=Ma04_g35890
chr04	.	mRNA	34456334	34457640	.	-	.	ID=Ma04_g35890.1;Parent=Ma04_g35890
chr04	.	CDS	34457505	34457640	.	-	.	ID=cds1;Parent=Ma04_g35890.1
chr04	.	exon	34457505	34457640	.	-	.	ID=exon1;Parent=Ma04_g35890.1
chr04	.	CDS	34457204	34457333	.	-	.	ID=cds2;Parent=Ma04_g35890.1
chr04	.	exon	34457204	34457333	.	-	.	ID=exon2;Parent=Ma04_g35890.1
chr04	.	CDS	34456334	34456904	.	-	.	ID=cds3;Parent=Ma04_g35890.1
chr04	.	exon	34456334	34456904	.	-	.	ID=exon3;Parent=Ma04_g35890.1
chr04	.	gene	36139124	36140139	.	+	.	ID=Ma04_g38740
chr04	.	mRNA	36139124	36140139	.	+	.	ID=Ma04_g38740.1;Parent=Ma04_g38740
chr04	.	CDS	36139124	36139259	.	+	.	ID=cds1;Parent=Ma04_g38740.1
chr04	.	exon	36139124	36139259	.	+	.	ID=exon1;Parent=Ma04_g38740.1
chr04	.	CDS	36139350	36139479	.	+	.	ID=cds2;Parent=Ma04_g38740.1
chr04	.	exon	36139350	36139479	.	+	.	ID=exon2;Parent=Ma04_g38740.1
chr04	.	CDS	36139569	36140139	.	+	.	ID=cds3;Parent=Ma04_g38740.1
chr04	.	exon	36139569	36140139	.	+	.	ID=exon3;Parent=Ma04_g38740.1
chr05	.	gene	651244	652022	.	+	.	ID=Ma05_g01100
chr05	.	mRNA	651244	652022	.	+	.	ID=Ma05_g01100.1;Parent=Ma05_g01100
chr05	.	CDS	651244	651376	.	+	.	ID=cds1;Parent=Ma05_g01100.1
chr05	.	exon	651244	651376	.	+	.	ID=exon1;Parent=Ma05_g01100.1
chr05	.	CDS	651463	651592	.	+	.	ID=cds2;Parent=Ma05_g01100.1
chr05	.	exon	651463	651592	.	+	.	ID=exon2;Parent=Ma05_g01100.1
chr05	.	CDS	651668	652022	.	+	.	ID=cds3;Parent=Ma05_g01100.1
chr05	.	exon	651668	652022	.	+	.	ID=exon3;Parent=Ma05_g01100.1
chr05	.	gene	1153222	1154262	.	-	.	ID=Ma05_g01880
chr05	.	mRNA	1153222	1154262	.	-	.	ID=Ma05_g01880.1;Parent=Ma05_g01880
chr05	.	CDS	1154127	1154262	.	-	.	ID=cds1;Parent=Ma05_g01880.1
chr05	.	exon	1154127	1154262	.	-	.	ID=exon1;Parent=Ma05_g01880.1
chr05	.	CDS	1153895	1154024	.	-	.	ID=cds2;Parent=Ma05_g01880.1
chr05	.	exon	1153895	1154024	.	-	.	ID=exon2;Parent=Ma05_g01880.1
chr05	.	CDS	1153222	1153798	.	-	.	ID=cds3;Parent=Ma05_g01880.1
chr05	.	exon	1153222	1153798	.	-	.	ID=exon3;Parent=Ma05_g01880.1
chr05	.	gene	2404480	2405576	.	+	.	ID=Ma05_g03340
chr05	.	mRNA	2404480	2405576	.	+	.	ID=Ma05_g03340.1;Parent=Ma05_g03340
chr05	.	CDS	2404480	2404618	.	+	.	ID=cds1;Parent=Ma05_g03340.1
chr05	.	exon	2404480	2404618	.	+	.	ID=exon1;Parent=Ma05_g03340.1
chr05	.	CDS	2404723	2404852	.	+	.	ID=cds2;Parent=Ma05_g03340.1
chr05	.	exon	2404723	2404852	.	+	.	ID=exon2;Parent=Ma05_g03340.1
chr05	.	CDS	2404937	2405576	.	+	.	ID=cds3;Parent=Ma05_g03340.1
chr05	.	exon	2404937	2405576	.	+	.	ID=exon3;Parent=Ma05_g03340.1
chr05	.	gene	2718554	2719768	.	-	.	ID=Ma05_g03690
chr05	.	mRNA	2718554	2719768	.	-	.	ID=Ma05_g03690.1;Parent=Ma05_g03690
chr05	.	CDS	2719636	2719768	.	-	.	ID=cds1;Parent=Ma05_g03690.1
chr05	.	exon	2719636	2719768	.	-	.	ID=exon1;Parent=Ma05_g03690.1
chr05	.	CDS	2719403	2719532	.	-	.	ID=cds2;Parent=Ma05_g03690.1
chr05	.	exon	2719403	2719532	.	-	.	ID=exon2;Parent=Ma05_g03690.1
chr05	.	CDS	2718946	2719079	.	-	.	ID=cds3;Parent=Ma05_g03690.1
chr05	.	exon	2718946	2719079	.	-	.	ID=exon3;Parent=Ma05_g03690.1
chr05	.	CDS	2718554	2718876	.	-	.	ID=cds4;Parent=Ma05_g03690.1
chr05	.	exon	2718554	2718876	.	-	.	ID=exon4;Parent=Ma05_g03690.1
chr05	.	gene	4316981	4317987	.	-	.	ID=Ma05_g05670
chr05	.	mRNA	4316981	4317987	.	-	.	ID=Ma05_g05670.1;Parent=Ma05_g05670
chr05	.	CDS	4317855	4317987	.	-	.	ID=cds1;Parent=Ma05_g05670.1
chr05	.	exon	4317855	4317987	.	-	.	ID=exon1;Parent=Ma05_g05670.1
chr05	.	CDS	4317644	4317773	.	-	.	ID=cds2;Parent=Ma05_g05670.1
chr05	.	exon	4317644	4317773	.	-	.	ID=exon2;Parent=Ma05_g05670.1
chr05	.	CDS	4317344	4317539	.	-	.	ID=cds3;Parent=Ma05_g05670.1
chr05	.	exon	4317344	4317539	.	-	.	ID=exon3;Parent=Ma05_g05670.1
chr05	.	CDS	4316981	4317259	.	-	.	ID=cds4;Parent=Ma05_g05670.1
chr05	.	exon	4316981	4317259	.	-	.	ID=exon4;Parent=Ma05_g05670.1
chr05	.	gene	4705834	4707231	.	-	.	ID=Ma05_g06310
chr05	.	mRNA	4705834	4707231	.	-	.	ID=Ma05_g06310.1;Parent=Ma05_g06310
chr05	.	CDS	4706906	4707231	.	-	.	ID=cds1;Parent=Ma05_g06310.1
chr05	.	exon	4706906	4707231	.	-	.	ID=exon1;Parent=Ma05_g06310.1
chr05	.	CDS	4706319	4706832	.	-	.	ID=cds2;Parent=Ma05_g06310.1
chr05	.	exon	4706319	4706832	.	-	.	ID=exon2;Parent=Ma05_g06310.1
chr05	.	CDS	4705834	4706118	.	-	.	ID=cds3;Parent=Ma05_g06310.1
chr05	.	exon	4705834	4706118	.	-	.	ID=exon3;Parent=Ma05_g06310.1
chr05	.	gene	5206984	5207790	.	-	.	ID=Ma05_g07140
chr05	.	mRNA	5206984	5207790	.	-	.	ID=Ma05_g07140.1;Parent=Ma05_g07140
chr05	.	CDS	5206984	5207790	.	-	.	ID=cds1;Parent=Ma05_g07140.1
chr05	.	exon	5206984	5207790	.	-	.	ID=exon1;Parent=Ma05_g07140.1
chr05	.	gene	5427233	5429855	.	-	.	ID=Ma05_g07450
chr05	.	mRNA	5427233	5429855	.	-	.	ID=Ma05_g07450.1;Parent=Ma05_g07450
chr05	.	CDS	5429723	5429855	.	-	.	ID=cds1;Parent=Ma05_g07450.1
chr05	.	exon	5429723	5429855	.	-	.	ID=exon1;Parent=Ma05_g07450.1
chr05	.	CDS	5429380	5429509	.	-	.	ID=cds2;Parent=Ma05_g07450.1
chr05	.	exon	5429380	5429509	.	-	.	ID=exon2;Parent=Ma05_g07450.1
chr05	.	CDS	5428896	5429242	.	-	.	ID=cds3;Parent=Ma05_g07450.1
chr05	.	exon	5428896	5429242	.	-	.	ID=exon3;Parent=Ma05_g07450.1
chr05	.	CDS	5428595	5428805	.	-	.	ID=cds4;Parent=Ma05_g07450.1
chr05	.	exon	5428595	5428805	.	-	.	ID=exon4;Parent=Ma05_g07450.1
chr05	.	CDS	5427233	5427296	.	-	.	ID=cds5;Parent=Ma05_g07450.1
chr05	.	exon	5427233	5427296	.	-	.	ID=exon5;Parent=Ma05_g07450.1
chr05	.	gene	6598702	6600983	.	+	.	ID=Ma05_g08960
chr05	.	mRNA	6598702	6600983	.	+	.	ID=Ma05_g08960.1;Parent=Ma05_g08960
chr05	.	CDS	6598702	6598837	.	+	.	ID=cds1;Parent=Ma05_g08960.1
chr05	.	exon	6598702	6598837	.	+	.	ID=exon1;Parent=Ma05_g08960.1
chr05	.	CDS	6599349	6599478	.	+	.	ID=cds2;Parent=Ma05_g08960.1
chr05	.	exon	6599349	6599478	.	+	.	ID=exon2;Parent=Ma05_g08960.1
chr05	.	CDS	6599561	6599669	.	+	.	ID=cds3;Parent=Ma05_g08960.1
chr05	.	exon	6599561	6599669	.	+	.	ID=exon3;Parent=Ma05_g08960.1
chr05	.	CDS	6600004	6600111	.	+	.	ID=cds4;Parent=Ma05_g08960.1
chr05	.	exon	6600004	6600111	.	+	.	ID=exon4;Parent=Ma05_g08960.1
chr05	.	CDS	6600891	6600983	.	+	.	ID=cds5;Parent=Ma05_g08960.1
chr05	.	exon	6600891	6600983	.	+	.	ID=exon5;Parent=Ma05_g08960.1
chr05	.	gene	7526380	7527556	.	+	.	ID=Ma05_g10430
chr05	.	mRNA	7526380	7527556	.	+	.	ID=Ma05_g10430.1;Parent=Ma05_g10430
chr05	.	CDS	7526380	7526515	.	+	.	ID=cds1;Parent=Ma05_g10430.1
chr05	.	exon	7526380	7526515	.	+	.	ID=exon1;Parent=Ma05_g10430.1
chr05	.	CDS	7526672	7526801	.	+	.	ID=cds2;Parent=Ma05_g10430.1
chr05	.	exon	7526672	7526801	.	+	.	ID=exon2;Parent=Ma05_g10430.1
chr05	.	CDS	7526986	7527556	.	+	.	ID=cds3;Parent=Ma05_g10430.1
chr05	.	exon	7526986	7527556	.	+	.	ID=exon3;Parent=Ma05_g10430.1
chr05	.	gene	8749432	8751067	.	+	.	ID=Ma05_g12030
chr05	.	mRNA	8749432	8751067	.	+	.	ID=Ma05_g12030.1;Parent=Ma05_g12030
chr05	.	CDS	8749432	8749564	.	+	.	ID=cds1;Parent=Ma05_g12030.1
chr05	.	exon	8749432	8749564	.	+	.	ID=exon1;Parent=Ma05_g12030.1
chr05	.	CDS	8749916	8750045	.	+	.	ID=cds2;Parent=Ma05_g12030.1
chr05	.	exon	8749916	8750045	.	+	.	ID=exon2;Parent=Ma05_g12030.1
chr05	.	CDS	8750410	8750497	.	+	.	ID=cds3;Parent=Ma05_g12030.1
chr05	.	exon	8750410	8750497	.	+	.	ID=exon3;Parent=Ma05_g12030.1
chr05	.	CDS	8750579	8750686	.	+	.	ID=cds4;Parent=Ma05_g12030.1
chr05	.	exon	8750579	8750686	.	+	.	ID=exon4;Parent=Ma05_g12030.1
chr05	.	CDS	8750762	8751067	.	+	.	ID=cds5;Parent=Ma05_g12030.1
chr05	.	exon	8750762	8751067	.	+	.	ID=exon5;Parent=Ma05_g12030.1
chr05	.	gene	10595192	10596181	.	-	.	ID=Ma05_g14510
chr05	.	mRNA	10595192	10596181	.	-	.	ID=Ma05_g14510.1;Parent=Ma05_g14510
chr05	.	CDS	10596052	10596181	.	-	.	ID=cds1;Parent=Ma05_g14510.1
chr05	.	exon	10596052	10596181	.	-	.	ID=exon1;Parent=Ma05_g14510.1
chr05	.	CDS	10595790	10595919	.	-	.	ID=cds2;Parent=Ma05_g14510.1
chr05	.	exon	10595790	10595919	.	-	.	ID=exon2;Parent=Ma05_g14510.1
chr05	.	CDS	10595563	10595696	.	-	.	ID=cds3;Parent=Ma05_g14510.1
chr05	.	exon	10595563	10595696	.	-	.	ID=exon3;Parent=Ma05_g14510.1
chr05	.	CDS	10595192	10595484	.	-	.	ID=cds4;Parent=Ma05_g14510.1
chr05	.	exon	10595192	10595484	.	-	.	ID=exon4;Parent=Ma05_g14510.1
chr05	.	gene	21202263	21203407	.	-	.	ID=Ma05_g17720
chr05	.	mRNA	21202263	21203407	.	-	.	ID=Ma05_t17720.1;Parent=Ma05_g17720
chr05	.	CDS	21203251	21203383	.	-	.	ID=cds3;Parent=Ma05_t17720.1
chr05	.	CDS	21203008	21203137	.	-	.	ID=cds2;Parent=Ma05_t17720.1
chr05	.	CDS	21202487	21202928	.	-	.	ID=cds1;Parent=Ma05_t17720.1
chr05	.	exon	21202263	21202928	.	-	.	ID=exon1;Parent=Ma05_t17720.1
chr05	.	exon	21203008	21203137	.	-	.	ID=exon2;Parent=Ma05_t17720.1
chr05	.	exon	21203251	21203407	.	-	.	ID=exon3;Parent=Ma05_t17720.1
chr05	.	gene	23864552	23865432	.	+	.	ID=Ma05_g18420
chr05	.	mRNA	23864552	23865432	.	+	.	ID=Ma05_g18420.1;Parent=Ma05_g18420
chr05	.	CDS	23864552	23864684	.	+	.	ID=cds1;Parent=Ma05_g18420.1
chr05	.	exon	23864552	23864684	.	+	.	ID=exon1;Parent=Ma05_g18420.1
chr05	.	CDS	23864776	23864905	.	+	.	ID=cds2;Parent=Ma05_g18420.1
chr05	.	exon	23864776	23864905	.	+	.	ID=exon2;Parent=Ma05_g18420.1
chr05	.	CDS	23864973	23865432	.	+	.	ID=cds3;Parent=Ma05_g18420.1
chr05	.	exon	23864973	23865432	.	+	.	ID=exon3;Parent=Ma05_g18420.1
chr05	.	gene	24606320	24608917	.	-	.	ID=Ma05_g18710
chr05	.	mRNA	24606320	24608917	.	-	.	ID=Ma05_g18710.1;Parent=Ma05_g18710
chr05	.	CDS	24608785	24608917	.	-	.	ID=cds1;Parent=Ma05_g18710.1
chr05	.	exon	24608785	24608917	.	-	.	ID=exon1;Parent=Ma05_g18710.1
chr05	.	CDS	24608575	24608704	.	-	.	ID=cds2;Parent=Ma05_g18710.1
chr05	.	exon	24608575	24608704	.	-	.	ID=exon2;Parent=Ma05_g18710.1
chr05	.	CDS	24608408	24608498	.	-	.	ID=cds3;Parent=Ma05_g18710.1
chr05	.	exon	24608408	24608498	.	-	.	ID=exon3;Parent=Ma05_g18710.1
chr05	.	CDS	24607983	24608341	.	-	.	ID=cds4;Parent=Ma05_g18710.1
chr05	.	exon	24607983	24608341	.	-	.	ID=exon4;Parent=Ma05_g18710.1
chr05	.	CDS	24606320	24606470	.	-	.	ID=cds5;Parent=Ma05_g18710.1
chr05	.	exon	24606320	24606470	.	-	.	ID=exon5;Parent=Ma05_g18710.1
chr05	.	gene	28142012	28143079	.	-	.	ID=Ma05_g19630
chr05	.	mRNA	28142012	28143079	.	-	.	ID=Ma05_g19630.1;Parent=Ma05_g19630
chr05	.	CDS	28142944	28143079	.	-	.	ID=cds1;Parent=Ma05_g19630.1
chr05	.	exon	28142944	28143079	.	-	.	ID=exon1;Parent=Ma05_g19630.1
chr05	.	CDS	28142729	28142858	.	-	.	ID=cds2;Parent=Ma05_g19630.1
chr05	.	exon	28142729	28142858	.	-	.	ID=exon2;Parent=Ma05_g19630.1
chr05	.	CDS	28142012	28142630	.	-	.	ID=cds3;Parent=Ma05_g19630.1
chr05	.	exon	28142012	28142630	.	-	.	ID=exon3;Parent=Ma05_g19630.1
chr05	.	gene	31975647	31976748	.	+	.	ID=Ma05_g20320
chr05	.	mRNA	31975647	31976748	.	+	.	ID=Ma05_g20320.1;Parent=Ma05_g20320
chr05	.	CDS	31975647	31975909	.	+	.	ID=cds1;Parent=Ma05_g20320.1
chr05	.	exon	31975647	31975909	.	+	.	ID=exon1;Parent=Ma05_g20320.1
chr05	.	CDS	31975995	31976627	.	+	.	ID=cds2;Parent=Ma05_g20320.1
chr05	.	exon	31975995	31976627	.	+	.	ID=exon2;Parent=Ma05_g20320.1
chr05	.	CDS	31976724	31976748	.	+	.	ID=cds3;Parent=Ma05_g20320.1
chr05	.	exon	31976724	31976748	.	+	.	ID=exon3;Parent=Ma05_g20320.1
chr05	.	gene	32405906	32411144	.	+	.	ID=Ma05_g20740
chr05	.	mRNA	32405906	32411144	.	+	.	ID=Ma05_g20740.1;Parent=Ma05_g20740
chr05	.	CDS	32405906	32406038	.	+	.	ID=cds1;Parent=Ma05_g20740.1
chr05	.	exon	32405906	32406038	.	+	.	ID=exon1;Parent=Ma05_g20740.1
chr05	.	CDS	32406117	32406246	.	+	.	ID=cds2;Parent=Ma05_g20740.1
chr05	.	exon	32406117	32406246	.	+	.	ID=exon2;Parent=Ma05_g20740.1
chr05	.	CDS	32406322	32406472	.	+	.	ID=cds3;Parent=Ma05_g20740.1
chr05	.	exon	32406322	32406472	.	+	.	ID=exon3;Parent=Ma05_g20740.1
chr05	.	CDS	32406590	32406825	.	+	.	ID=cds4;Parent=Ma05_g20740.1
chr05	.	exon	32406590	32406825	.	+	.	ID=exon4;Parent=Ma05_g20740.1
chr05	.	CDS	32406976	32407306	.	+	.	ID=cds5;Parent=Ma05_g20740.1
chr05	.	exon	32406976	32407306	.	+	.	ID=exon5;Parent=Ma05_g20740.1
chr05	.	CDS	32411001	32411144	.	+	.	ID=cds6;Parent=Ma05_g20740.1
chr05	.	exon	32411001	32411144	.	+	.	ID=exon6;Parent=Ma05_g20740.1
chr05	,	gene	32642123	32643636	,	+	,	ID=Ma05_g20940
chr05	,	mRNA	32642123	32643636	,	+	,	ID=Ma05_t20940.1;Parent=Ma05_g20940
chr05	,	exon	32642123	32642354	,	+	,	ID=exon1;Parent=Ma05_t20940.1
chr05	,	CDS	32642222	32642354	,	+	,	ID=cds1;Parent=Ma05_t20940.1
chr05	,	CDS	32642435	32642564	,	+	,	ID=cds2;Parent=Ma05_t20940.1
chr05	,	exon	32642435	32642564	,	+	,	ID=exon2;Parent=Ma05_t20940.1
chr05	,	CDS	32642874	32643417	,	+	,	ID=cds3;Parent=Ma05_t20940.1
chr05	,	exon	32642874	32643636	,	+	,	ID=exon3;Parent=Ma05_t20940.1
chr05	.	gene	35547417	35548386	.	+	.	ID=Ma05_g23480
chr05	.	mRNA	35547417	35548386	.	+	.	ID=Ma05_g23480.1;Parent=Ma05_g23480
chr05	.	CDS	35547417	35547561	.	+	.	ID=cds1;Parent=Ma05_g23480.1
chr05	.	exon	35547417	35547561	.	+	.	ID=exon1;Parent=Ma05_g23480.1
chr05	.	CDS	35547674	35547803	.	+	.	ID=cds2;Parent=Ma05_g23480.1
chr05	.	exon	35547674	35547803	.	+	.	ID=exon2;Parent=Ma05_g23480.1
chr05	.	CDS	35547894	35548020	.	+	.	ID=cds3;Parent=Ma05_g23480.1
chr05	.	exon	35547894	35548020	.	+	.	ID=exon3;Parent=Ma05_g23480.1
chr05	.	CDS	35548243	35548386	.	+	.	ID=cds4;Parent=Ma05_g23480.1
chr05	.	exon	35548243	35548386	.	+	.	ID=exon4;Parent=Ma05_g23480.1
chr05	.	gene	35794926	35797163	.	-	.	ID=Ma05_g23640
chr05	.	mRNA	35794926	35797163	.	-	.	ID=Ma05_g23640.1;Parent=Ma05_g23640
chr05	.	CDS	35797031	35797163	.	-	.	ID=cds1;Parent=Ma05_g23640.1
chr05	.	exon	35797031	35797163	.	-	.	ID=exon1;Parent=Ma05_g23640.1
chr05	.	CDS	35796755	35796884	.	-	.	ID=cds2;Parent=Ma05_g23640.1
chr05	.	exon	35796755	35796884	.	-	.	ID=exon2;Parent=Ma05_g23640.1
chr05	.	CDS	35794926	35795625	.	-	.	ID=cds3;Parent=Ma05_g23640.1
chr05	.	exon	35794926	35795625	.	-	.	ID=exon3;Parent=Ma05_g23640.1
chr05	.	gene	36482627	36483576	.	+	.	ID=Ma05_g24200
chr05	.	mRNA	36482627	36483576	.	+	.	ID=Ma05_g24200.1;Parent=Ma05_g24200
chr05	.	CDS	36482627	36482762	.	+	.	ID=cds1;Parent=Ma05_g24200.1
chr05	.	exon	36482627	36482762	.	+	.	ID=exon1;Parent=Ma05_g24200.1
chr05	.	CDS	36482976	36483105	.	+	.	ID=cds2;Parent=Ma05_g24200.1
chr05	.	exon	36482976	36483105	.	+	.	ID=exon2;Parent=Ma05_g24200.1
chr05	.	CDS	36483222	36483576	.	+	.	ID=cds3;Parent=Ma05_g24200.1
chr05	.	exon	36483222	36483576	.	+	.	ID=exon3;Parent=Ma05_g24200.1
chr05	.	gene	36981509	36982626	.	+	.	ID=Ma05_g24840
chr05	.	mRNA	36981509	36982626	.	+	.	ID=Ma05_g24840.1;Parent=Ma05_g24840
chr05	.	CDS	36981509	36981641	.	+	.	ID=cds1;Parent=Ma05_g24840.1
chr05	.	exon	36981509	36981641	.	+	.	ID=exon1;Parent=Ma05_g24840.1
chr05	.	CDS	36981714	36981843	.	+	.	ID=cds2;Parent=Ma05_g24840.1
chr05	.	exon	36981714	36981843	.	+	.	ID=exon2;Parent=Ma05_g24840.1
chr05	.	CDS	36981921	36982626	.	+	.	ID=cds3;Parent=Ma05_g24840.1
chr05	.	exon	36981921	36982626	.	+	.	ID=exon3;Parent=Ma05_g24840.1
chr05	.	gene	37166050	37167522	.	+	.	ID=Ma05_g25150
chr05	.	mRNA	37166050	37167522	.	+	.	ID=Ma05_g25150.1;Parent=Ma05_g25150
chr05	.	CDS	37166050	37166185	.	+	.	ID=cds1;Parent=Ma05_g25150.1
chr05	.	exon	37166050	37166185	.	+	.	ID=exon1;Parent=Ma05_g25150.1
chr05	.	CDS	37166616	37166745	.	+	.	ID=cds2;Parent=Ma05_g25150.1
chr05	.	exon	37166616	37166745	.	+	.	ID=exon2;Parent=Ma05_g25150.1
chr05	.	CDS	37166841	37167522	.	+	.	ID=cds3;Parent=Ma05_g25150.1
chr05	.	exon	37166841	37167522	.	+	.	ID=exon3;Parent=Ma05_g25150.1
chr05	.	gene	37423048	37423913	.	-	.	ID=Ma05_g25490
chr05	.	mRNA	37423048	37423913	.	-	.	ID=Ma05_g25490.1;Parent=Ma05_g25490
chr05	.	CDS	37423781	37423913	.	-	.	ID=cds1;Parent=Ma05_g25490.1
chr05	.	exon	37423781	37423913	.	-	.	ID=exon1;Parent=Ma05_g25490.1
chr05	.	CDS	37423563	37423692	.	-	.	ID=cds2;Parent=Ma05_g25490.1
chr05	.	exon	37423563	37423692	.	-	.	ID=exon2;Parent=Ma05_g25490.1
chr05	.	CDS	37423048	37423462	.	-	.	ID=cds3;Parent=Ma05_g25490.1
chr05	.	exon	37423048	37423462	.	-	.	ID=exon3;Parent=Ma05_g25490.1
chr05	.	gene	37499891	37501199	.	-	.	ID=Ma05_g25630
chr05	.	mRNA	37499891	37501199	.	-	.	ID=Ma05_g25630.1;Parent=Ma05_g25630
chr05	.	CDS	37501067	37501199	.	-	.	ID=cds1;Parent=Ma05_g25630.1
chr05	.	exon	37501067	37501199	.	-	.	ID=exon1;Parent=Ma05_g25630.1
chr05	.	CDS	37500869	37500998	.	-	.	ID=cds2;Parent=Ma05_g25630.1
chr05	.	exon	37500869	37500998	.	-	.	ID=exon2;Parent=Ma05_g25630.1
chr05	.	CDS	37500531	37500782	.	-	.	ID=cds3;Parent=Ma05_g25630.1
chr05	.	exon	37500531	37500782	.	-	.	ID=exon3;Parent=Ma05_g25630.1
chr05	.	CDS	37500272	37500407	.	-	.	ID=cds4;Parent=Ma05_g25630.1
chr05	.	exon	37500272	37500407	.	-	.	ID=exon4;Parent=Ma05_g25630.1
chr05	.	CDS	37500073	37500172	.	-	.	ID=cds5;Parent=Ma05_g25630.1
chr05	.	exon	37500073	37500172	.	-	.	ID=exon5;Parent=Ma05_g25630.1
chr05	.	CDS	37499891	37500009	.	-	.	ID=cds6;Parent=Ma05_g25630.1
chr05	.	exon	37499891	37500009	.	-	.	ID=exon6;Parent=Ma05_g25630.1
chr05	.	gene	37532411	37533682	.	+	.	ID=Ma05_g25680
chr05	.	mRNA	37532411	37533682	.	+	.	ID=Ma05_g25680.1;Parent=Ma05_g25680
chr05	.	CDS	37532411	37532756	.	+	.	ID=cds1;Parent=Ma05_g25680.1
chr05	.	exon	37532411	37532756	.	+	.	ID=exon1;Parent=Ma05_g25680.1
chr05	.	CDS	37532950	37533318	.	+	.	ID=cds2;Parent=Ma05_g25680.1
chr05	.	exon	37532950	37533318	.	+	.	ID=exon2;Parent=Ma05_g25680.1
chr05	.	CDS	37533492	37533682	.	+	.	ID=cds3;Parent=Ma05_g25680.1
chr05	.	exon	37533492	37533682	.	+	.	ID=exon3;Parent=Ma05_g25680.1
chr05	.	gene	39396363	39402499	.	-	.	ID=Ma05_g28370
chr05	.	mRNA	39396363	39402499	.	-	.	ID=Ma05_g28370.1;Parent=Ma05_g28370
chr05	.	CDS	39402367	39402499	.	-	.	ID=cds1;Parent=Ma05_g28370.1
chr05	.	exon	39402367	39402499	.	-	.	ID=exon1;Parent=Ma05_g28370.1
chr05	.	CDS	39402158	39402287	.	-	.	ID=cds2;Parent=Ma05_g28370.1
chr05	.	exon	39402158	39402287	.	-	.	ID=exon2;Parent=Ma05_g28370.1
chr05	.	CDS	39401899	39402067	.	-	.	ID=cds3;Parent=Ma05_g28370.1
chr05	.	exon	39401899	39402067	.	-	.	ID=exon3;Parent=Ma05_g28370.1
chr05	.	CDS	39401638	39401805	.	-	.	ID=cds4;Parent=Ma05_g28370.1
chr05	.	exon	39401638	39401805	.	-	.	ID=exon4;Parent=Ma05_g28370.1
chr05	.	CDS	39396363	39396392	.	-	.	ID=cds5;Parent=Ma05_g28370.1
chr05	.	exon	39396363	39396392	.	-	.	ID=exon5;Parent=Ma05_g28370.1
chr05	.	gene	40637530	40638485	.	+	.	ID=Ma05_g30120
chr05	.	mRNA	40637530	40638485	.	+	.	ID=Ma05_g30120.1;Parent=Ma05_g30120
chr05	.	CDS	40637530	40637698	.	+	.	ID=cds1;Parent=Ma05_g30120.1
chr05	.	exon	40637530	40637698	.	+	.	ID=exon1;Parent=Ma05_g30120.1
chr05	.	CDS	40637810	40638205	.	+	.	ID=cds2;Parent=Ma05_g30120.1
chr05	.	exon	40637810	40638205	.	+	.	ID=exon2;Parent=Ma05_g30120.1
chr05	.	CDS	40638295	40638485	.	+	.	ID=cds3;Parent=Ma05_g30120.1
chr05	.	exon	40638295	40638485	.	+	.	ID=exon3;Parent=Ma05_g30120.1
chr05	.	gene	40993457	40994353	.	+	.	ID=Ma05_g30720
chr05	.	mRNA	40993457	40994353	.	+	.	ID=Ma05_g30720.1;Parent=Ma05_g30720
chr05	.	CDS	40993457	40993577	.	+	.	ID=cds1;Parent=Ma05_g30720.1
chr05	.	exon	40993457	40993577	.	+	.	ID=exon1;Parent=Ma05_g30720.1
chr05	.	CDS	40993662	40993791	.	+	.	ID=cds2;Parent=Ma05_g30720.1
chr05	.	exon	40993662	40993791	.	+	.	ID=exon2;Parent=Ma05_g30720.1
chr05	.	CDS	40993894	40994353	.	+	.	ID=cds3;Parent=Ma05_g30720.1
chr05	.	exon	40993894	40994353	.	+	.	ID=exon3;Parent=Ma05_g30720.1
chr05	.	gene	41195712	41202456	.	-	.	ID=Ma05_g31160
chr05	.	mRNA	41195712	41202456	.	-	.	ID=Ma05_g31160.1;Parent=Ma05_g31160
chr05	.	CDS	41202225	41202456	.	-	.	ID=cds1;Parent=Ma05_g31160.1
chr05	.	exon	41202225	41202456	.	-	.	ID=exon1;Parent=Ma05_g31160.1
chr05	.	CDS	41199435	41199566	.	-	.	ID=cds2;Parent=Ma05_g31160.1
chr05	.	exon	41199435	41199566	.	-	.	ID=exon2;Parent=Ma05_g31160.1
chr05	.	CDS	41196596	41197190	.	-	.	ID=cds3;Parent=Ma05_g31160.1
chr05	.	exon	41196596	41197190	.	-	.	ID=exon3;Parent=Ma05_g31160.1
chr05	.	CDS	41195712	41195943	.	-	.	ID=cds4;Parent=Ma05_g31160.1
chr05	.	exon	41195712	41195943	.	-	.	ID=exon4;Parent=Ma05_g31160.1
chr05	.	gene	41356727	41357758	.	+	.	ID=Ma05_g31440
chr05	.	mRNA	41356727	41357758	.	+	.	ID=Ma05_g31440.1;Parent=Ma05_g31440
chr05	.	CDS	41356727	41357758	.	+	.	ID=cds1;Parent=Ma05_g31440.1
chr05	.	exon	41356727	41357758	.	+	.	ID=exon1;Parent=Ma05_g31440.1
chr06	.	gene	744618	747868	.	+	.	ID=Ma06_g00910
chr06	.	mRNA	744618	747868	.	+	.	ID=Ma06_g00910.1;Parent=Ma06_g00910
chr06	.	CDS	744618	744746	.	+	.	ID=cds1;Parent=Ma06_g00910.1
chr06	.	exon	744618	744746	.	+	.	ID=exon1;Parent=Ma06_g00910.1
chr06	.	CDS	745859	746105	.	+	.	ID=cds2;Parent=Ma06_g00910.1
chr06	.	exon	745859	746105	.	+	.	ID=exon2;Parent=Ma06_g00910.1
chr06	.	CDS	746322	746726	.	+	.	ID=cds3;Parent=Ma06_g00910.1
chr06	.	exon	746322	746726	.	+	.	ID=exon3;Parent=Ma06_g00910.1
chr06	.	CDS	747276	747557	.	+	.	ID=cds4;Parent=Ma06_g00910.1
chr06	.	exon	747276	747557	.	+	.	ID=exon4;Parent=Ma06_g00910.1
chr06	.	CDS	747750	747868	.	+	.	ID=cds5;Parent=Ma06_g00910.1
chr06	.	exon	747750	747868	.	+	.	ID=exon5;Parent=Ma06_g00910.1
chr06	.	gene	2604334	2605906	.	+	.	ID=Ma06_g03570
chr06	.	mRNA	2604334	2605906	.	+	.	ID=Ma06_g03570.1;Parent=Ma06_g03570
chr06	.	CDS	2604334	2604469	.	+	.	ID=cds1;Parent=Ma06_g03570.1
chr06	.	exon	2604334	2604469	.	+	.	ID=exon1;Parent=Ma06_g03570.1
chr06	.	CDS	2604960	2605089	.	+	.	ID=cds2;Parent=Ma06_g03570.1
chr06	.	exon	2604960	2605089	.	+	.	ID=exon2;Parent=Ma06_g03570.1
chr06	.	CDS	2605174	2605906	.	+	.	ID=cds3;Parent=Ma06_g03570.1
chr06	.	exon	2605174	2605906	.	+	.	ID=exon3;Parent=Ma06_g03570.1
chr06	.	gene	3055555	3059353	.	-	.	ID=Ma06_g04210
chr06	.	mRNA	3055555	3059353	.	-	.	ID=Ma06_g04210.1;Parent=Ma06_g04210
chr06	.	CDS	3059221	3059353	.	-	.	ID=cds1;Parent=Ma06_g04210.1
chr06	.	exon	3059221	3059353	.	-	.	ID=exon1;Parent=Ma06_g04210.1
chr06	.	CDS	3058739	3058868	.	-	.	ID=cds2;Parent=Ma06_g04210.1
chr06	.	exon	3058739	3058868	.	-	.	ID=exon2;Parent=Ma06_g04210.1
chr06	.	CDS	3058083	3058667	.	-	.	ID=cds3;Parent=Ma06_g04210.1
chr06	.	exon	3058083	3058667	.	-	.	ID=exon3;Parent=Ma06_g04210.1
chr06	.	CDS	3055555	3055789	.	-	.	ID=cds4;Parent=Ma06_g04210.1
chr06	.	exon	3055555	3055789	.	-	.	ID=exon4;Parent=Ma06_g04210.1
chr06	.	gene	3072400	3074637	.	-	.	ID=Ma06_g04240
chr06	.	mRNA	3072400	3074637	.	-	.	ID=Ma06_g04240.1;Parent=Ma06_g04240
chr06	.	CDS	3074505	3074637	.	-	.	ID=cds1;Parent=Ma06_g04240.1
chr06	.	exon	3074505	3074637	.	-	.	ID=exon1;Parent=Ma06_g04240.1
chr06	.	CDS	3074309	3074438	.	-	.	ID=cds2;Parent=Ma06_g04240.1
chr06	.	exon	3074309	3074438	.	-	.	ID=exon2;Parent=Ma06_g04240.1
chr06	.	CDS	3073898	3074123	.	-	.	ID=cds3;Parent=Ma06_g04240.1
chr06	.	exon	3073898	3074123	.	-	.	ID=exon3;Parent=Ma06_g04240.1
chr06	.	CDS	3073803	3073822	.	-	.	ID=cds4;Parent=Ma06_g04240.1
chr06	.	exon	3073803	3073822	.	-	.	ID=exon4;Parent=Ma06_g04240.1
chr06	.	CDS	3073502	3073715	.	-	.	ID=cds5;Parent=Ma06_g04240.1
chr06	.	exon	3073502	3073715	.	-	.	ID=exon5;Parent=Ma06_g04240.1
chr06	.	CDS	3073339	3073426	.	-	.	ID=cds6;Parent=Ma06_g04240.1
chr06	.	exon	3073339	3073426	.	-	.	ID=exon6;Parent=Ma06_g04240.1
chr06	.	CDS	3072400	3072623	.	-	.	ID=cds7;Parent=Ma06_g04240.1
chr06	.	exon	3072400	3072623	.	-	.	ID=exon7;Parent=Ma06_g04240.1
chr06	.	gene	3095165	3096766	.	+	.	ID=Ma06_g04270
chr06	.	mRNA	3095165	3096766	.	+	.	ID=Ma06_g04270.1;Parent=Ma06_g04270
chr06	.	CDS	3095165	3095537	.	+	.	ID=cds1;Parent=Ma06_g04270.1
chr06	.	exon	3095165	3095537	.	+	.	ID=exon1;Parent=Ma06_g04270.1
chr06	.	CDS	3095637	3096087	.	+	.	ID=cds2;Parent=Ma06_g04270.1
chr06	.	exon	3095637	3096087	.	+	.	ID=exon2;Parent=Ma06_g04270.1
chr06	.	CDS	3096456	3096621	.	+	.	ID=cds3;Parent=Ma06_g04270.1
chr06	.	exon	3096456	3096621	.	+	.	ID=exon3;Parent=Ma06_g04270.1
chr06	.	CDS	3096695	3096766	.	+	.	ID=cds4;Parent=Ma06_g04270.1
chr06	.	exon	3096695	3096766	.	+	.	ID=exon4;Parent=Ma06_g04270.1
chr06	.	gene	3152489	3153586	.	+	.	ID=Ma06_g04370
chr06	.	mRNA	3152489	3153586	.	+	.	ID=Ma06_g04370.1;Parent=Ma06_g04370
chr06	.	CDS	3152489	3152621	.	+	.	ID=cds1;Parent=Ma06_g04370.1
chr06	.	exon	3152489	3152621	.	+	.	ID=exon1;Parent=Ma06_g04370.1
chr06	.	CDS	3152788	3152917	.	+	.	ID=cds2;Parent=Ma06_g04370.1
chr06	.	exon	3152788	3152917	.	+	.	ID=exon2;Parent=Ma06_g04370.1
chr06	.	CDS	3153004	3153165	.	+	.	ID=cds3;Parent=Ma06_g04370.1
chr06	.	exon	3153004	3153165	.	+	.	ID=exon3;Parent=Ma06_g04370.1
chr06	.	CDS	3153262	3153586	.	+	.	ID=cds4;Parent=Ma06_g04370.1
chr06	.	exon	3153262	3153586	.	+	.	ID=exon4;Parent=Ma06_g04370.1
chr06	.	gene	4227458	4228553	.	+	.	ID=Ma06_g05680
chr06	.	mRNA	4227458	4228553	.	+	.	ID=Ma06_g05680.1;Parent=Ma06_g05680
chr06	.	CDS	4227458	4227590	.	+	.	ID=cds1;Parent=Ma06_g05680.1
chr06	.	exon	4227458	4227590	.	+	.	ID=exon1;Parent=Ma06_g05680.1
chr06	.	CDS	4227685	4227814	.	+	.	ID=cds2;Parent=Ma06_g05680.1
chr06	.	exon	4227685	4227814	.	+	.	ID=exon2;Parent=Ma06_g05680.1
chr06	.	CDS	4227902	4228553	.	+	.	ID=cds3;Parent=Ma06_g05680.1
chr06	.	exon	4227902	4228553	.	+	.	ID=exon3;Parent=Ma06_g05680.1
chr06	.	gene	4396784	4397869	.	-	.	ID=Ma06_g05960
chr06	.	mRNA	4396784	4397869	.	-	.	ID=Ma06_g05960.1;Parent=Ma06_g05960
chr06	.	CDS	4397737	4397869	.	-	.	ID=cds1;Parent=Ma06_g05960.1
chr06	.	exon	4397737	4397869	.	-	.	ID=exon1;Parent=Ma06_g05960.1
chr06	.	CDS	4397534	4397663	.	-	.	ID=cds2;Parent=Ma06_g05960.1
chr06	.	exon	4397534	4397663	.	-	.	ID=exon2;Parent=Ma06_g05960.1
chr06	.	CDS	4396784	4397345	.	-	.	ID=cds3;Parent=Ma06_g05960.1
chr06	.	exon	4396784	4397345	.	-	.	ID=exon3;Parent=Ma06_g05960.1
chr06	.	gene	4801530	4808116	.	-	.	ID=Ma06_g06660
chr06	.	mRNA	4801530	4808116	.	-	.	ID=Ma06_g06660.1;Parent=Ma06_g06660
chr06	.	CDS	4807980	4808116	.	-	.	ID=cds1;Parent=Ma06_g06660.1
chr06	.	exon	4807980	4808116	.	-	.	ID=exon1;Parent=Ma06_g06660.1
chr06	.	CDS	4807005	4807056	.	-	.	ID=cds2;Parent=Ma06_g06660.1
chr06	.	exon	4807005	4807056	.	-	.	ID=exon2;Parent=Ma06_g06660.1
chr06	.	CDS	4806069	4806126	.	-	.	ID=cds3;Parent=Ma06_g06660.1
chr06	.	exon	4806069	4806126	.	-	.	ID=exon3;Parent=Ma06_g06660.1
chr06	.	CDS	4804449	4804543	.	-	.	ID=cds4;Parent=Ma06_g06660.1
chr06	.	exon	4804449	4804543	.	-	.	ID=exon4;Parent=Ma06_g06660.1
chr06	.	CDS	4804259	4804362	.	-	.	ID=cds5;Parent=Ma06_g06660.1
chr06	.	exon	4804259	4804362	.	-	.	ID=exon5;Parent=Ma06_g06660.1
chr06	.	CDS	4803385	4803513	.	-	.	ID=cds6;Parent=Ma06_g06660.1
chr06	.	exon	4803385	4803513	.	-	.	ID=exon6;Parent=Ma06_g06660.1
chr06	.	CDS	4801530	4802505	.	-	.	ID=cds7;Parent=Ma06_g06660.1
chr06	.	exon	4801530	4802505	.	-	.	ID=exon7;Parent=Ma06_g06660.1
chr06	.	gene	5748553	5749986	.	+	.	ID=Ma06_g08100
chr06	.	mRNA	5748553	5749986	.	+	.	ID=Ma06_g08100.1;Parent=Ma06_g08100
chr06	.	CDS	5748553	5748632	.	+	.	ID=cds1;Parent=Ma06_g08100.1
chr06	.	exon	5748553	5748632	.	+	.	ID=exon1;Parent=Ma06_g08100.1
chr06	.	CDS	5748697	5748823	.	+	.	ID=cds2;Parent=Ma06_g08100.1
chr06	.	exon	5748697	5748823	.	+	.	ID=exon2;Parent=Ma06_g08100.1
chr06	.	CDS	5749366	5749986	.	+	.	ID=cds3;Parent=Ma06_g08100.1
chr06	.	exon	5749366	5749986	.	+	.	ID=exon3;Parent=Ma06_g08100.1
chr06	.	gene	5976699	5977672	.	-	.	ID=Ma06_g08440
chr06	.	mRNA	5976699	5977672	.	-	.	ID=Ma06_g08440.1;Parent=Ma06_g08440
chr06	.	CDS	5977477	5977672	.	-	.	ID=cds1;Parent=Ma06_g08440.1
chr06	.	exon	5977477	5977672	.	-	.	ID=exon1;Parent=Ma06_g08440.1
chr06	.	CDS	5977190	5977319	.	-	.	ID=cds2;Parent=Ma06_g08440.1
chr06	.	exon	5977190	5977319	.	-	.	ID=exon2;Parent=Ma06_g08440.1
chr06	.	CDS	5976699	5977101	.	-	.	ID=cds3;Parent=Ma06_g08440.1
chr06	.	exon	5976699	5977101	.	-	.	ID=exon3;Parent=Ma06_g08440.1
chr06	.	gene	6239164	6240262	.	+	.	ID=Ma06_g08910
chr06	.	mRNA	6239164	6240262	.	+	.	ID=Ma06_g08910.1;Parent=Ma06_g08910
chr06	.	CDS	6239164	6239192	.	+	.	ID=cds1;Parent=Ma06_g08910.1
chr06	.	exon	6239164	6239192	.	+	.	ID=exon1;Parent=Ma06_g08910.1
chr06	.	CDS	6239347	6239516	.	+	.	ID=cds2;Parent=Ma06_g08910.1
chr06	.	exon	6239347	6239516	.	+	.	ID=exon2;Parent=Ma06_g08910.1
chr06	.	CDS	6239589	6239718	.	+	.	ID=cds3;Parent=Ma06_g08910.1
chr06	.	exon	6239589	6239718	.	+	.	ID=exon3;Parent=Ma06_g08910.1
chr06	.	CDS	6239820	6240005	.	+	.	ID=cds4;Parent=Ma06_g08910.1
chr06	.	exon	6239820	6240005	.	+	.	ID=exon4;Parent=Ma06_g08910.1
chr06	.	CDS	6240181	6240262	.	+	.	ID=cds5;Parent=Ma06_g08910.1
chr06	.	exon	6240181	6240262	.	+	.	ID=exon5;Parent=Ma06_g08910.1
chr06	.	gene	7827980	7828834	.	+	.	ID=Ma06_g11140
chr06	.	mRNA	7827980	7828834	.	+	.	ID=Ma06_g11140.1;Parent=Ma06_g11140
chr06	.	CDS	7827980	7828109	.	+	.	ID=cds1;Parent=Ma06_g11140.1
chr06	.	exon	7827980	7828109	.	+	.	ID=exon1;Parent=Ma06_g11140.1
chr06	.	CDS	7828201	7828330	.	+	.	ID=cds2;Parent=Ma06_g11140.1
chr06	.	exon	7828201	7828330	.	+	.	ID=exon2;Parent=Ma06_g11140.1
chr06	.	CDS	7828420	7828621	.	+	.	ID=cds3;Parent=Ma06_g11140.1
chr06	.	exon	7828420	7828621	.	+	.	ID=exon3;Parent=Ma06_g11140.1
chr06	.	CDS	7828697	7828834	.	+	.	ID=cds4;Parent=Ma06_g11140.1
chr06	.	exon	7828697	7828834	.	+	.	ID=exon4;Parent=Ma06_g11140.1
chr06	.	gene	7905384	7906681	.	+	.	ID=Ma06_g11270
chr06	.	mRNA	7905384	7906681	.	+	.	ID=Ma06_g11270.1;Parent=Ma06_g11270
chr06	.	CDS	7905384	7905531	.	+	.	ID=cds1;Parent=Ma06_g11270.1
chr06	.	exon	7905384	7905531	.	+	.	ID=exon1;Parent=Ma06_g11270.1
chr06	.	CDS	7905668	7905797	.	+	.	ID=cds2;Parent=Ma06_g11270.1
chr06	.	exon	7905668	7905797	.	+	.	ID=exon2;Parent=Ma06_g11270.1
chr06	.	CDS	7906036	7906681	.	+	.	ID=cds3;Parent=Ma06_g11270.1
chr06	.	exon	7906036	7906681	.	+	.	ID=exon3;Parent=Ma06_g11270.1
chr06	.	gene	8408418	8411546	.	-	.	ID=Ma06_g12110
chr06	.	mRNA	8408418	8411546	.	-	.	ID=Ma06_g12110.1;Parent=Ma06_g12110
chr06	.	CDS	8411442	8411546	.	-	.	ID=cds1;Parent=Ma06_g12110.1
chr06	.	exon	8411442	8411546	.	-	.	ID=exon1;Parent=Ma06_g12110.1
chr06	.	CDS	8411305	8411351	.	-	.	ID=cds2;Parent=Ma06_g12110.1
chr06	.	exon	8411305	8411351	.	-	.	ID=exon2;Parent=Ma06_g12110.1
chr06	.	CDS	8411138	8411194	.	-	.	ID=cds3;Parent=Ma06_g12110.1
chr06	.	exon	8411138	8411194	.	-	.	ID=exon3;Parent=Ma06_g12110.1
chr06	.	CDS	8410958	8411030	.	-	.	ID=cds4;Parent=Ma06_g12110.1
chr06	.	exon	8410958	8411030	.	-	.	ID=exon4;Parent=Ma06_g12110.1
chr06	.	CDS	8410535	8410590	.	-	.	ID=cds5;Parent=Ma06_g12110.1
chr06	.	exon	8410535	8410590	.	-	.	ID=exon5;Parent=Ma06_g12110.1
chr06	.	CDS	8410271	8410450	.	-	.	ID=cds6;Parent=Ma06_g12110.1
chr06	.	exon	8410271	8410450	.	-	.	ID=exon6;Parent=Ma06_g12110.1
chr06	.	CDS	8409981	8410144	.	-	.	ID=cds7;Parent=Ma06_g12110.1
chr06	.	exon	8409981	8410144	.	-	.	ID=exon7;Parent=Ma06_g12110.1
chr06	.	CDS	8409724	8409869	.	-	.	ID=cds8;Parent=Ma06_g12110.1
chr06	.	exon	8409724	8409869	.	-	.	ID=exon8;Parent=Ma06_g12110.1
chr06	.	CDS	8409470	8409612	.	-	.	ID=cds9;Parent=Ma06_g12110.1
chr06	.	exon	8409470	8409612	.	-	.	ID=exon9;Parent=Ma06_g12110.1
chr06	.	CDS	8409189	8409370	.	-	.	ID=cds10;Parent=Ma06_g12110.1
chr06	.	exon	8409189	8409370	.	-	.	ID=exon10;Parent=Ma06_g12110.1
chr06	.	CDS	8408948	8409090	.	-	.	ID=cds11;Parent=Ma06_g12110.1
chr06	.	exon	8408948	8409090	.	-	.	ID=exon11;Parent=Ma06_g12110.1
chr06	.	CDS	8408418	8408528	.	-	.	ID=cds12;Parent=Ma06_g12110.1
chr06	.	exon	8408418	8408528	.	-	.	ID=exon12;Parent=Ma06_g12110.1
chr06	.	gene	8449881	8450871	.	-	.	ID=Ma06_g12160
chr06	.	mRNA	8449881	8450871	.	-	.	ID=Ma06_g12160.1;Parent=Ma06_g12160
chr06	.	CDS	8450739	8450871	.	-	.	ID=cds1;Parent=Ma06_g12160.1
chr06	.	exon	8450739	8450871	.	-	.	ID=exon1;Parent=Ma06_g12160.1
chr06	.	CDS	8450541	8450670	.	-	.	ID=cds2;Parent=Ma06_g12160.1
chr06	.	exon	8450541	8450670	.	-	.	ID=exon2;Parent=Ma06_g12160.1
chr06	.	CDS	8450310	8450454	.	-	.	ID=cds3;Parent=Ma06_g12160.1
chr06	.	exon	8450310	8450454	.	-	.	ID=exon3;Parent=Ma06_g12160.1
chr06	.	CDS	8449881	8450240	.	-	.	ID=cds4;Parent=Ma06_g12160.1
chr06	.	exon	8449881	8450240	.	-	.	ID=exon4;Parent=Ma06_g12160.1
chr06	.	gene	9914817	9917018	.	-	.	ID=Ma06_g14470
chr06	.	mRNA	9914817	9917018	.	-	.	ID=Ma06_g14470.1;Parent=Ma06_g14470
chr06	.	CDS	9916886	9917018	.	-	.	ID=cds1;Parent=Ma06_g14470.1
chr06	.	exon	9916886	9917018	.	-	.	ID=exon1;Parent=Ma06_g14470.1
chr06	.	CDS	9916672	9916801	.	-	.	ID=cds2;Parent=Ma06_g14470.1
chr06	.	exon	9916672	9916801	.	-	.	ID=exon2;Parent=Ma06_g14470.1
chr06	.	CDS	9916243	9916567	.	-	.	ID=cds3;Parent=Ma06_g14470.1
chr06	.	exon	9916243	9916567	.	-	.	ID=exon3;Parent=Ma06_g14470.1
chr06	.	CDS	9915242	9915322	.	-	.	ID=cds4;Parent=Ma06_g14470.1
chr06	.	exon	9915242	9915322	.	-	.	ID=exon4;Parent=Ma06_g14470.1
chr06	.	CDS	9914817	9915005	.	-	.	ID=cds5;Parent=Ma06_g14470.1
chr06	.	exon	9914817	9915005	.	-	.	ID=exon5;Parent=Ma06_g14470.1
chr06	.	gene	11053657	11054699	.	+	.	ID=Ma06_g16350
chr06	.	mRNA	11053657	11054699	.	+	.	ID=Ma06_g16350.1;Parent=Ma06_g16350
chr06	.	CDS	11053657	11053943	.	+	.	ID=cds1;Parent=Ma06_g16350.1
chr06	.	exon	11053657	11053943	.	+	.	ID=exon1;Parent=Ma06_g16350.1
chr06	.	CDS	11054033	11054316	.	+	.	ID=cds2;Parent=Ma06_g16350.1
chr06	.	exon	11054033	11054316	.	+	.	ID=exon2;Parent=Ma06_g16350.1
chr06	.	CDS	11054401	11054699	.	+	.	ID=cds3;Parent=Ma06_g16350.1
chr06	.	exon	11054401	11054699	.	+	.	ID=exon3;Parent=Ma06_g16350.1
chr06	.	gene	11470816	11471624	.	+	.	ID=Ma06_g16920
chr06	.	mRNA	11470816	11471624	.	+	.	ID=Ma06_g16920.1;Parent=Ma06_g16920
chr06	.	CDS	11470816	11470939	.	+	.	ID=cds1;Parent=Ma06_g16920.1
chr06	.	exon	11470816	11470939	.	+	.	ID=exon1;Parent=Ma06_g16920.1
chr06	.	CDS	11471026	11471155	.	+	.	ID=cds2;Parent=Ma06_g16920.1
chr06	.	exon	11471026	11471155	.	+	.	ID=exon2;Parent=Ma06_g16920.1
chr06	.	CDS	11471219	11471624	.	+	.	ID=cds3;Parent=Ma06_g16920.1
chr06	.	exon	11471219	11471624	.	+	.	ID=exon3;Parent=Ma06_g16920.1
chr06	.	gene	11851435	11852673	.	-	.	ID=Ma06_g17440
chr06	.	mRNA	11851435	11852673	.	-	.	ID=Ma06_g17440.1;Parent=Ma06_g17440
chr06	.	CDS	11852418	11852673	.	-	.	ID=cds1;Parent=Ma06_g17440.1
chr06	.	exon	11852418	11852673	.	-	.	ID=exon1;Parent=Ma06_g17440.1
chr06	.	CDS	11852022	11852229	.	-	.	ID=cds2;Parent=Ma06_g17440.1
chr06	.	exon	11852022	11852229	.	-	.	ID=exon2;Parent=Ma06_g17440.1
chr06	.	CDS	11851759	11851883	.	-	.	ID=cds3;Parent=Ma06_g17440.1
chr06	.	exon	11851759	11851883	.	-	.	ID=exon3;Parent=Ma06_g17440.1
chr06	.	CDS	11851435	11851670	.	-	.	ID=cds4;Parent=Ma06_g17440.1
chr06	.	exon	11851435	11851670	.	-	.	ID=exon4;Parent=Ma06_g17440.1
chr06	.	gene	13020150	13021197	.	+	.	ID=Ma06_g19030
chr06	.	mRNA	13020150	13021197	.	+	.	ID=Ma06_g19030.1;Parent=Ma06_g19030
chr06	.	CDS	13020150	13020306	.	+	.	ID=cds1;Parent=Ma06_g19030.1
chr06	.	exon	13020150	13020306	.	+	.	ID=exon1;Parent=Ma06_g19030.1
chr06	.	CDS	13020566	13021197	.	+	.	ID=cds2;Parent=Ma06_g19030.1
chr06	.	exon	13020566	13021197	.	+	.	ID=exon2;Parent=Ma06_g19030.1
chr06	.	gene	29243310	29244238	.	-	.	ID=Ma06_g27210
chr06	.	mRNA	29243310	29244238	.	-	.	ID=Ma06_g27210.1;Parent=Ma06_g27210
chr06	.	CDS	29244106	29244238	.	-	.	ID=cds1;Parent=Ma06_g27210.1
chr06	.	exon	29244106	29244238	.	-	.	ID=exon1;Parent=Ma06_g27210.1
chr06	.	CDS	29243894	29244023	.	-	.	ID=cds2;Parent=Ma06_g27210.1
chr06	.	exon	29243894	29244023	.	-	.	ID=exon2;Parent=Ma06_g27210.1
chr06	.	CDS	29243500	29243817	.	-	.	ID=cds3;Parent=Ma06_g27210.1
chr06	.	exon	29243500	29243817	.	-	.	ID=exon3;Parent=Ma06_g27210.1
chr06	.	CDS	29243310	29243439	.	-	.	ID=cds4;Parent=Ma06_g27210.1
chr06	.	exon	29243310	29243439	.	-	.	ID=exon4;Parent=Ma06_g27210.1
chr06	.	gene	30553280	30554423	.	+	.	ID=Ma06_g29060
chr06	.	mRNA	30553280	30554423	.	+	.	ID=Ma06_g29060.1;Parent=Ma06_g29060
chr06	.	CDS	30553280	30553442	.	+	.	ID=cds1;Parent=Ma06_g29060.1
chr06	.	exon	30553280	30553442	.	+	.	ID=exon1;Parent=Ma06_g29060.1
chr06	.	CDS	30553516	30553645	.	+	.	ID=cds2;Parent=Ma06_g29060.1
chr06	.	exon	30553516	30553645	.	+	.	ID=exon2;Parent=Ma06_g29060.1
chr06	.	CDS	30554132	30554423	.	+	.	ID=cds3;Parent=Ma06_g29060.1
chr06	.	exon	30554132	30554423	.	+	.	ID=exon3;Parent=Ma06_g29060.1
chr06	.	gene	32237208	32238426	.	+	.	ID=Ma06_g31020
chr06	.	mRNA	32237208	32238426	.	+	.	ID=Ma06_g31020.1;Parent=Ma06_g31020
chr06	.	CDS	32237208	32237340	.	+	.	ID=cds1;Parent=Ma06_g31020.1
chr06	.	exon	32237208	32237340	.	+	.	ID=exon1;Parent=Ma06_g31020.1
chr06	.	CDS	32237412	32237541	.	+	.	ID=cds2;Parent=Ma06_g31020.1
chr06	.	exon	32237412	32237541	.	+	.	ID=exon2;Parent=Ma06_g31020.1
chr06	.	CDS	32237637	32238426	.	+	.	ID=cds3;Parent=Ma06_g31020.1
chr06	.	exon	32237637	32238426	.	+	.	ID=exon3;Parent=Ma06_g31020.1
chr06	.	gene	33447718	33449121	.	+	.	ID=Ma06_g32530
chr06	.	mRNA	33447718	33449121	.	+	.	ID=Ma06_g32530.1;Parent=Ma06_g32530
chr06	.	CDS	33447718	33447853	.	+	.	ID=cds1;Parent=Ma06_g32530.1
chr06	.	exon	33447718	33447853	.	+	.	ID=exon1;Parent=Ma06_g32530.1
chr06	.	CDS	33448225	33448354	.	+	.	ID=cds2;Parent=Ma06_g32530.1
chr06	.	exon	33448225	33448354	.	+	.	ID=exon2;Parent=Ma06_g32530.1
chr06	.	CDS	33448443	33449121	.	+	.	ID=cds3;Parent=Ma06_g32530.1
chr06	.	exon	33448443	33449121	.	+	.	ID=exon3;Parent=Ma06_g32530.1
chr06	.	gene	33858326	33871293	.	+	.	ID=Ma06_g33100
chr06	.	mRNA	33858326	33871293	.	+	.	ID=Ma06_g33100.1;Parent=Ma06_g33100
chr06	.	CDS	33858326	33858647	.	+	.	ID=cds1;Parent=Ma06_g33100.1
chr06	.	exon	33858326	33858647	.	+	.	ID=exon1;Parent=Ma06_g33100.1
chr06	.	CDS	33862005	33862447	.	+	.	ID=cds2;Parent=Ma06_g33100.1
chr06	.	exon	33862005	33862447	.	+	.	ID=exon2;Parent=Ma06_g33100.1
chr06	.	CDS	33865183	33865382	.	+	.	ID=cds3;Parent=Ma06_g33100.1
chr06	.	exon	33865183	33865382	.	+	.	ID=exon3;Parent=Ma06_g33100.1
chr06	.	CDS	33865568	33865729	.	+	.	ID=cds4;Parent=Ma06_g33100.1
chr06	.	exon	33865568	33865729	.	+	.	ID=exon4;Parent=Ma06_g33100.1
chr06	.	CDS	33867659	33867970	.	+	.	ID=cds5;Parent=Ma06_g33100.1
chr06	.	exon	33867659	33867970	.	+	.	ID=exon5;Parent=Ma06_g33100.1
chr06	.	CDS	33869487	33869645	.	+	.	ID=cds6;Parent=Ma06_g33100.1
chr06	.	exon	33869487	33869645	.	+	.	ID=exon6;Parent=Ma06_g33100.1
chr06	.	CDS	33869728	33869877	.	+	.	ID=cds7;Parent=Ma06_g33100.1
chr06	.	exon	33869728	33869877	.	+	.	ID=exon7;Parent=Ma06_g33100.1
chr06	.	CDS	33870038	33870238	.	+	.	ID=cds8;Parent=Ma06_g33100.1
chr06	.	exon	33870038	33870238	.	+	.	ID=exon8;Parent=Ma06_g33100.1
chr06	.	CDS	33870424	33870582	.	+	.	ID=cds9;Parent=Ma06_g33100.1
chr06	.	exon	33870424	33870582	.	+	.	ID=exon9;Parent=Ma06_g33100.1
chr06	.	CDS	33870702	33870878	.	+	.	ID=cds10;Parent=Ma06_g33100.1
chr06	.	exon	33870702	33870878	.	+	.	ID=exon10;Parent=Ma06_g33100.1
chr06	.	CDS	33870984	33871154	.	+	.	ID=cds11;Parent=Ma06_g33100.1
chr06	.	exon	33870984	33871154	.	+	.	ID=exon11;Parent=Ma06_g33100.1
chr06	.	CDS	33871236	33871293	.	+	.	ID=cds12;Parent=Ma06_g33100.1
chr06	.	exon	33871236	33871293	.	+	.	ID=exon12;Parent=Ma06_g33100.1
chr06	.	gene	33914360	33915233	.	+	.	ID=Ma06_g33190
chr06	.	mRNA	33914360	33915233	.	+	.	ID=Ma06_g33190.1;Parent=Ma06_g33190
chr06	.	CDS	33914360	33914498	.	+	.	ID=cds1;Parent=Ma06_g33190.1
chr06	.	exon	33914360	33914498	.	+	.	ID=exon1;Parent=Ma06_g33190.1
chr06	.	CDS	33914572	33914701	.	+	.	ID=cds2;Parent=Ma06_g33190.1
chr06	.	exon	33914572	33914701	.	+	.	ID=exon2;Parent=Ma06_g33190.1
chr06	.	CDS	33914771	33915233	.	+	.	ID=cds3;Parent=Ma06_g33190.1
chr06	.	exon	33914771	33915233	.	+	.	ID=exon3;Parent=Ma06_g33190.1
chr06	.	gene	34073015	34074005	.	+	.	ID=Ma06_g33430
chr06	.	mRNA	34073015	34074005	.	+	.	ID=Ma06_g33430.1;Parent=Ma06_g33430
chr06	.	CDS	34073015	34073150	.	+	.	ID=cds1;Parent=Ma06_g33430.1
chr06	.	exon	34073015	34073150	.	+	.	ID=exon1;Parent=Ma06_g33430.1
chr06	.	CDS	34073240	34073369	.	+	.	ID=cds2;Parent=Ma06_g33430.1
chr06	.	exon	34073240	34073369	.	+	.	ID=exon2;Parent=Ma06_g33430.1
chr06	.	CDS	34073453	34074005	.	+	.	ID=cds3;Parent=Ma06_g33430.1
chr06	.	exon	34073453	34074005	.	+	.	ID=exon3;Parent=Ma06_g33430.1
chr06	.	gene	34371289	34372730	.	+	.	ID=Ma06_g33920
chr06	.	mRNA	34371289	34372730	.	+	.	ID=Ma06_g33920.1;Parent=Ma06_g33920
chr06	.	CDS	34371289	34371589	.	+	.	ID=cds1;Parent=Ma06_g33920.1
chr06	.	exon	34371289	34371589	.	+	.	ID=exon1;Parent=Ma06_g33920.1
chr06	.	CDS	34371828	34372292	.	+	.	ID=cds2;Parent=Ma06_g33920.1
chr06	.	exon	34371828	34372292	.	+	.	ID=exon2;Parent=Ma06_g33920.1
chr06	.	CDS	34372459	34372730	.	+	.	ID=cds3;Parent=Ma06_g33920.1
chr06	.	exon	34372459	34372730	.	+	.	ID=exon3;Parent=Ma06_g33920.1
chr06	.	gene	35255099	35260321	.	-	.	ID=Ma06_g35430
chr06	.	mRNA	35255099	35260321	.	-	.	ID=Ma06_g35430.1;Parent=Ma06_g35430
chr06	.	CDS	35260259	35260321	.	-	.	ID=cds1;Parent=Ma06_g35430.1
chr06	.	exon	35260259	35260321	.	-	.	ID=exon1;Parent=Ma06_g35430.1
chr06	.	CDS	35257263	35257722	.	-	.	ID=cds2;Parent=Ma06_g35430.1
chr06	.	exon	35257263	35257722	.	-	.	ID=exon2;Parent=Ma06_g35430.1
chr06	.	CDS	35255099	35255250	.	-	.	ID=cds3;Parent=Ma06_g35430.1
chr06	.	exon	35255099	35255250	.	-	.	ID=exon3;Parent=Ma06_g35430.1
chr06	.	gene	35399156	35400628	.	+	.	ID=Ma06_g35620
chr06	.	mRNA	35399156	35400628	.	+	.	ID=Ma06_g35620.1;Parent=Ma06_g35620
chr06	.	CDS	35399156	35399375	.	+	.	ID=cds1;Parent=Ma06_g35620.1
chr06	.	exon	35399156	35399375	.	+	.	ID=exon1;Parent=Ma06_g35620.1
chr06	.	CDS	35399502	35399541	.	+	.	ID=cds2;Parent=Ma06_g35620.1
chr06	.	exon	35399502	35399541	.	+	.	ID=exon2;Parent=Ma06_g35620.1
chr06	.	CDS	35399620	35399746	.	+	.	ID=cds3;Parent=Ma06_g35620.1
chr06	.	exon	35399620	35399746	.	+	.	ID=exon3;Parent=Ma06_g35620.1
chr06	.	CDS	35399816	35400628	.	+	.	ID=cds4;Parent=Ma06_g35620.1
chr06	.	exon	35399816	35400628	.	+	.	ID=exon4;Parent=Ma06_g35620.1
chr06	.	gene	36662931	36664093	.	+	.	ID=Ma06_g37660
chr06	.	mRNA	36662931	36664093	.	+	.	ID=Ma06_g37660.1;Parent=Ma06_g37660
chr06	.	CDS	36662931	36663063	.	+	.	ID=cds1;Parent=Ma06_g37660.1
chr06	.	exon	36662931	36663063	.	+	.	ID=exon1;Parent=Ma06_g37660.1
chr06	.	CDS	36663211	36663340	.	+	.	ID=cds2;Parent=Ma06_g37660.1
chr06	.	exon	36663211	36663340	.	+	.	ID=exon2;Parent=Ma06_g37660.1
chr06	.	CDS	36663460	36664093	.	+	.	ID=cds3;Parent=Ma06_g37660.1
chr06	.	exon	36663460	36664093	.	+	.	ID=exon3;Parent=Ma06_g37660.1
chr06	.	gene	37507220	37508388	.	-	.	ID=Ma06_g38880
chr06	.	mRNA	37507220	37508388	.	-	.	ID=Ma06_g38880.1;Parent=Ma06_g38880
chr06	.	CDS	37508256	37508388	.	-	.	ID=cds1;Parent=Ma06_g38880.1
chr06	.	exon	37508256	37508388	.	-	.	ID=exon1;Parent=Ma06_g38880.1
chr06	.	CDS	37508025	37508154	.	-	.	ID=cds2;Parent=Ma06_g38880.1
chr06	.	exon	37508025	37508154	.	-	.	ID=exon2;Parent=Ma06_g38880.1
chr06	.	CDS	37507220	37507889	.	-	.	ID=cds3;Parent=Ma06_g38880.1
chr06	.	exon	37507220	37507889	.	-	.	ID=exon3;Parent=Ma06_g38880.1
chr07	.	gene	249167	250371	.	+	.	ID=Ma07_g00270
chr07	.	mRNA	249167	250371	.	+	.	ID=Ma07_g00270.1;Parent=Ma07_g00270
chr07	.	CDS	249167	249481	.	+	.	ID=cds1;Parent=Ma07_g00270.1
chr07	.	exon	249167	249481	.	+	.	ID=exon1;Parent=Ma07_g00270.1
chr07	.	CDS	249604	250371	.	+	.	ID=cds2;Parent=Ma07_g00270.1
chr07	.	exon	249604	250371	.	+	.	ID=exon2;Parent=Ma07_g00270.1
chr07	.	gene	1968784	1973645	.	-	.	ID=Ma07_g02470
chr07	.	mRNA	1968784	1973645	.	-	.	ID=Ma07_g02470.1;Parent=Ma07_g02470
chr07	.	CDS	1973633	1973645	.	-	.	ID=cds1;Parent=Ma07_g02470.1
chr07	.	exon	1973633	1973645	.	-	.	ID=exon1;Parent=Ma07_g02470.1
chr07	.	CDS	1971638	1971966	.	-	.	ID=cds2;Parent=Ma07_g02470.1
chr07	.	exon	1971638	1971966	.	-	.	ID=exon2;Parent=Ma07_g02470.1
chr07	.	CDS	1968784	1970241	.	-	.	ID=cds3;Parent=Ma07_g02470.1
chr07	.	exon	1968784	1970241	.	-	.	ID=exon3;Parent=Ma07_g02470.1
chr07	.	gene	4114936	4116029	.	+	.	ID=Ma07_g05660
chr07	.	mRNA	4114936	4116029	.	+	.	ID=Ma07_g05660.1;Parent=Ma07_g05660
chr07	.	CDS	4114936	4115107	.	+	.	ID=cds1;Parent=Ma07_g05660.1
chr07	.	exon	4114936	4115107	.	+	.	ID=exon1;Parent=Ma07_g05660.1
chr07	.	CDS	4115285	4115414	.	+	.	ID=cds2;Parent=Ma07_g05660.1
chr07	.	exon	4115285	4115414	.	+	.	ID=exon2;Parent=Ma07_g05660.1
chr07	.	CDS	4115516	4116029	.	+	.	ID=cds3;Parent=Ma07_g05660.1
chr07	.	exon	4115516	4116029	.	+	.	ID=exon3;Parent=Ma07_g05660.1
chr07	.	gene	4200621	4201699	.	+	.	ID=Ma07_g05780
chr07	.	mRNA	4200621	4201699	.	+	.	ID=Ma07_g05780.1;Parent=Ma07_g05780
chr07	.	CDS	4200621	4200883	.	+	.	ID=cds1;Parent=Ma07_g05780.1
chr07	.	exon	4200621	4200883	.	+	.	ID=exon1;Parent=Ma07_g05780.1
chr07	.	CDS	4201210	4201699	.	+	.	ID=cds2;Parent=Ma07_g05780.1
chr07	.	exon	4201210	4201699	.	+	.	ID=exon2;Parent=Ma07_g05780.1
chr07	.	gene	6059949	6061103	.	+	.	ID=Ma07_g08110
chr07	.	mRNA	6059949	6061103	.	+	.	ID=Ma07_g08110.1;Parent=Ma07_g08110
chr07	.	CDS	6059949	6060084	.	+	.	ID=cds1;Parent=Ma07_g08110.1
chr07	.	exon	6059949	6060084	.	+	.	ID=exon1;Parent=Ma07_g08110.1
chr07	.	CDS	6060168	6060297	.	+	.	ID=cds2;Parent=Ma07_g08110.1
chr07	.	exon	6060168	6060297	.	+	.	ID=exon2;Parent=Ma07_g08110.1
chr07	.	CDS	6060377	6060630	.	+	.	ID=cds3;Parent=Ma07_g08110.1
chr07	.	exon	6060377	6060630	.	+	.	ID=exon3;Parent=Ma07_g08110.1
chr07	.	CDS	6060708	6060847	.	+	.	ID=cds4;Parent=Ma07_g08110.1
chr07	.	exon	6060708	6060847	.	+	.	ID=exon4;Parent=Ma07_g08110.1
chr07	.	CDS	6060996	6061103	.	+	.	ID=cds5;Parent=Ma07_g08110.1
chr07	.	exon	6060996	6061103	.	+	.	ID=exon5;Parent=Ma07_g08110.1
chr07	.	gene	7698721	7708970	.	+	.	ID=Ma07_g10330
chr07	.	mRNA	7698721	7708970	.	+	.	ID=Ma07_g10330.1;Parent=Ma07_g10330
chr07	.	CDS	7698721	7698857	.	+	.	ID=cds1;Parent=Ma07_g10330.1
chr07	.	exon	7698721	7698857	.	+	.	ID=exon1;Parent=Ma07_g10330.1
chr07	.	CDS	7702801	7702852	.	+	.	ID=cds2;Parent=Ma07_g10330.1
chr07	.	exon	7702801	7702852	.	+	.	ID=exon2;Parent=Ma07_g10330.1
chr07	.	CDS	7703677	7703734	.	+	.	ID=cds3;Parent=Ma07_g10330.1
chr07	.	exon	7703677	7703734	.	+	.	ID=exon3;Parent=Ma07_g10330.1
chr07	.	CDS	7705891	7705985	.	+	.	ID=cds4;Parent=Ma07_g10330.1
chr07	.	exon	7705891	7705985	.	+	.	ID=exon4;Parent=Ma07_g10330.1
chr07	.	CDS	7706074	7706177	.	+	.	ID=cds5;Parent=Ma07_g10330.1
chr07	.	exon	7706074	7706177	.	+	.	ID=exon5;Parent=Ma07_g10330.1
chr07	.	CDS	7707256	7707384	.	+	.	ID=cds6;Parent=Ma07_g10330.1
chr07	.	exon	7707256	7707384	.	+	.	ID=exon6;Parent=Ma07_g10330.1
chr07	.	CDS	7707842	7708970	.	+	.	ID=cds7;Parent=Ma07_g10330.1
chr07	.	exon	7707842	7708970	.	+	.	ID=exon7;Parent=Ma07_g10330.1
chr07	.	gene	7710266	7711261	.	-	.	ID=Ma07_g10340
chr07	.	mRNA	7710266	7711261	.	-	.	ID=Ma07_g10340.1;Parent=Ma07_g10340
chr07	.	CDS	7710266	7711261	.	-	.	ID=cds1;Parent=Ma07_g10340.1
chr07	.	exon	7710266	7711261	.	-	.	ID=exon1;Parent=Ma07_g10340.1
chr07	.	gene	8262980	8264078	.	-	.	ID=Ma07_g11110
chr07	.	mRNA	8262980	8264078	.	-	.	ID=Ma07_t11110.1;Parent=Ma07_g11110
chr07	.	CDS	8262980	8263125	.	-	.	ID=cds1;Parent=Ma07_t11110.1
chr07	.	exon	8262980	8263125	.	-	.	ID=exon1;Parent=Ma07_t11110.1
chr07	.	CDS	8263213	8263515	.	-	.	ID=cds2;Parent=Ma07_t11110.1
chr07	.	exon	8263213	8263515	.	-	.	ID=exon2;Parent=Ma07_t11110.1
chr07	.	CDS	8263747	8263861	.	-	.	ID=cds3;Parent=Ma07_t11110.1
chr07	.	exon	8263747	8264078	.	-	.	ID=exon3;Parent=Ma07_t11110.1
chr07	.	gene	9212653	9213850	.	+	.	ID=Ma07_g12330
chr07	.	mRNA	9212653	9213850	.	+	.	ID=Ma07_g12330.1;Parent=Ma07_g12330
chr07	.	CDS	9212653	9212785	.	+	.	ID=cds1;Parent=Ma07_g12330.1
chr07	.	exon	9212653	9212785	.	+	.	ID=exon1;Parent=Ma07_g12330.1
chr07	.	CDS	9212954	9213083	.	+	.	ID=cds2;Parent=Ma07_g12330.1
chr07	.	exon	9212954	9213083	.	+	.	ID=exon2;Parent=Ma07_g12330.1
chr07	.	CDS	9213226	9213388	.	+	.	ID=cds3;Parent=Ma07_g12330.1
chr07	.	exon	9213226	9213388	.	+	.	ID=exon3;Parent=Ma07_g12330.1
chr07	.	CDS	9213461	9213850	.	+	.	ID=cds4;Parent=Ma07_g12330.1
chr07	.	exon	9213461	9213850	.	+	.	ID=exon4;Parent=Ma07_g12330.1
chr07	.	gene	10213901	10216977	.	-	.	ID=Ma07_g13590
chr07	.	mRNA	10213901	10216977	.	-	.	ID=Ma07_g13590.1;Parent=Ma07_g13590
chr07	.	CDS	10216700	10216977	.	-	.	ID=cds1;Parent=Ma07_g13590.1
chr07	.	exon	10216700	10216977	.	-	.	ID=exon1;Parent=Ma07_g13590.1
chr07	.	CDS	10216264	10216573	.	-	.	ID=cds2;Parent=Ma07_g13590.1
chr07	.	exon	10216264	10216573	.	-	.	ID=exon2;Parent=Ma07_g13590.1
chr07	.	CDS	10213901	10214233	.	-	.	ID=cds3;Parent=Ma07_g13590.1
chr07	.	exon	10213901	10214233	.	-	.	ID=exon3;Parent=Ma07_g13590.1
chr07	.	gene	20759044	20760488	.	+	.	ID=Ma07_g17600
chr07	.	mRNA	20759044	20760488	.	+	.	ID=Ma07_g17600.1;Parent=Ma07_g17600
chr07	.	CDS	20759044	20759176	.	+	.	ID=cds1;Parent=Ma07_g17600.1
chr07	.	exon	20759044	20759176	.	+	.	ID=exon1;Parent=Ma07_g17600.1
chr07	.	CDS	20759264	20759393	.	+	.	ID=cds2;Parent=Ma07_g17600.1
chr07	.	exon	20759264	20759393	.	+	.	ID=exon2;Parent=Ma07_g17600.1
chr07	.	CDS	20759493	20759750	.	+	.	ID=cds3;Parent=Ma07_g17600.1
chr07	.	exon	20759493	20759750	.	+	.	ID=exon3;Parent=Ma07_g17600.1
chr07	.	CDS	20759910	20760326	.	+	.	ID=cds4;Parent=Ma07_g17600.1
chr07	.	exon	20759910	20760326	.	+	.	ID=exon4;Parent=Ma07_g17600.1
chr07	.	CDS	20760398	20760488	.	+	.	ID=cds5;Parent=Ma07_g17600.1
chr07	.	exon	20760398	20760488	.	+	.	ID=exon5;Parent=Ma07_g17600.1
chr07	.	gene	27376443	27377703	.	-	.	ID=Ma07_g19350
chr07	.	mRNA	27376443	27377703	.	-	.	ID=Ma07_g19350.1;Parent=Ma07_g19350
chr07	.	CDS	27377571	27377703	.	-	.	ID=cds1;Parent=Ma07_g19350.1
chr07	.	exon	27377571	27377703	.	-	.	ID=exon1;Parent=Ma07_g19350.1
chr07	.	CDS	27377257	27377386	.	-	.	ID=cds2;Parent=Ma07_g19350.1
chr07	.	exon	27377257	27377386	.	-	.	ID=exon2;Parent=Ma07_g19350.1
chr07	.	CDS	27376978	27377136	.	-	.	ID=cds3;Parent=Ma07_g19350.1
chr07	.	exon	27376978	27377136	.	-	.	ID=exon3;Parent=Ma07_g19350.1
chr07	.	CDS	27376668	27376899	.	-	.	ID=cds4;Parent=Ma07_g19350.1
chr07	.	exon	27376668	27376899	.	-	.	ID=exon4;Parent=Ma07_g19350.1
chr07	.	CDS	27376443	27376598	.	-	.	ID=cds5;Parent=Ma07_g19350.1
chr07	.	exon	27376443	27376598	.	-	.	ID=exon5;Parent=Ma07_g19350.1
chr07	.	gene	27474578	27475521	.	+	.	ID=Ma07_g19470
chr07	.	mRNA	27474578	27475521	.	+	.	ID=Ma07_g19470.1;Parent=Ma07_g19470
chr07	.	CDS	27474578	27474692	.	+	.	ID=cds1;Parent=Ma07_g19470.1
chr07	.	exon	27474578	27474692	.	+	.	ID=exon1;Parent=Ma07_g19470.1
chr07	.	CDS	27474769	27474898	.	+	.	ID=cds2;Parent=Ma07_g19470.1
chr07	.	exon	27474769	27474898	.	+	.	ID=exon2;Parent=Ma07_g19470.1
chr07	.	CDS	27474958	27475355	.	+	.	ID=cds3;Parent=Ma07_g19470.1
chr07	.	exon	27474958	27475355	.	+	.	ID=exon3;Parent=Ma07_g19470.1
chr07	.	CDS	27475442	27475521	.	+	.	ID=cds4;Parent=Ma07_g19470.1
chr07	.	exon	27475442	27475521	.	+	.	ID=exon4;Parent=Ma07_g19470.1
chr07	.	gene	27655399	27656957	.	-	.	ID=Ma07_g19700
chr07	.	mRNA	27655399	27656957	.	-	.	ID=Ma07_g19700.1;Parent=Ma07_g19700
chr07	.	CDS	27656507	27656957	.	-	.	ID=cds1;Parent=Ma07_g19700.1
chr07	.	exon	27656507	27656957	.	-	.	ID=exon1;Parent=Ma07_g19700.1
chr07	.	CDS	27655399	27656357	.	-	.	ID=cds2;Parent=Ma07_g19700.1
chr07	.	exon	27655399	27656357	.	-	.	ID=exon2;Parent=Ma07_g19700.1
chr07	.	gene	27682692	27684725	.	+	.	ID=Ma07_g19720
chr07	.	mRNA	27682692	27684725	.	+	.	ID=Ma07_g19720.1;Parent=Ma07_g19720
chr07	.	CDS	27682692	27682776	.	+	.	ID=cds1;Parent=Ma07_g19720.1
chr07	.	exon	27682692	27682776	.	+	.	ID=exon1;Parent=Ma07_g19720.1
chr07	.	CDS	27682978	27683127	.	+	.	ID=cds2;Parent=Ma07_g19720.1
chr07	.	exon	27682978	27683127	.	+	.	ID=exon2;Parent=Ma07_g19720.1
chr07	.	CDS	27683240	27683369	.	+	.	ID=cds3;Parent=Ma07_g19720.1
chr07	.	exon	27683240	27683369	.	+	.	ID=exon3;Parent=Ma07_g19720.1
chr07	.	CDS	27683867	27684172	.	+	.	ID=cds4;Parent=Ma07_g19720.1
chr07	.	exon	27683867	27684172	.	+	.	ID=exon4;Parent=Ma07_g19720.1
chr07	.	CDS	27684257	27684381	.	+	.	ID=cds5;Parent=Ma07_g19720.1
chr07	.	exon	27684257	27684381	.	+	.	ID=exon5;Parent=Ma07_g19720.1
chr07	.	CDS	27684451	27684725	.	+	.	ID=cds6;Parent=Ma07_g19720.1
chr07	.	exon	27684451	27684725	.	+	.	ID=exon6;Parent=Ma07_g19720.1
chr07	.	gene	27793556	27794919	.	+	.	ID=Ma07_g19880
chr07	.	mRNA	27793556	27794919	.	+	.	ID=Ma07_g19880.1;Parent=Ma07_g19880
chr07	.	CDS	27793556	27793688	.	+	.	ID=cds1;Parent=Ma07_g19880.1
chr07	.	exon	27793556	27793688	.	+	.	ID=exon1;Parent=Ma07_g19880.1
chr07	.	CDS	27794032	27794161	.	+	.	ID=cds2;Parent=Ma07_g19880.1
chr07	.	exon	27794032	27794161	.	+	.	ID=exon2;Parent=Ma07_g19880.1
chr07	.	CDS	27794232	27794639	.	+	.	ID=cds3;Parent=Ma07_g19880.1
chr07	.	exon	27794232	27794639	.	+	.	ID=exon3;Parent=Ma07_g19880.1
chr07	.	CDS	27794799	27794919	.	+	.	ID=cds4;Parent=Ma07_g19880.1
chr07	.	exon	27794799	27794919	.	+	.	ID=exon4;Parent=Ma07_g19880.1
chr07	.	gene	27798326	27799369	.	-	.	ID=Ma07_g19890
chr07	.	mRNA	27798326	27799369	.	-	.	ID=Ma07_g19890.1;Parent=Ma07_g19890
chr07	.	CDS	27799237	27799369	.	-	.	ID=cds1;Parent=Ma07_g19890.1
chr07	.	exon	27799237	27799369	.	-	.	ID=exon1;Parent=Ma07_g19890.1
chr07	.	CDS	27798947	27799076	.	-	.	ID=cds2;Parent=Ma07_g19890.1
chr07	.	exon	27798947	27799076	.	-	.	ID=exon2;Parent=Ma07_g19890.1
chr07	.	CDS	27798326	27798869	.	-	.	ID=cds3;Parent=Ma07_g19890.1
chr07	.	exon	27798326	27798869	.	-	.	ID=exon3;Parent=Ma07_g19890.1
chr07	.	gene	27925622	27926695	.	+	.	ID=Ma07_g20020
chr07	.	mRNA	27925622	27926695	.	+	.	ID=Ma07_g20020.1;Parent=Ma07_g20020
chr07	.	CDS	27925622	27925754	.	+	.	ID=cds1;Parent=Ma07_g20020.1
chr07	.	exon	27925622	27925754	.	+	.	ID=exon1;Parent=Ma07_g20020.1
chr07	.	CDS	27925855	27925984	.	+	.	ID=cds2;Parent=Ma07_g20020.1
chr07	.	exon	27925855	27925984	.	+	.	ID=exon2;Parent=Ma07_g20020.1
chr07	.	CDS	27926104	27926240	.	+	.	ID=cds3;Parent=Ma07_g20020.1
chr07	.	exon	27926104	27926240	.	+	.	ID=exon3;Parent=Ma07_g20020.1
chr07	.	CDS	27926319	27926695	.	+	.	ID=cds4;Parent=Ma07_g20020.1
chr07	.	exon	27926319	27926695	.	+	.	ID=exon4;Parent=Ma07_g20020.1
chr07	.	gene	28973984	28975550	.	-	.	ID=Ma07_g20990
chr07	.	mRNA	28973984	28975550	.	-	.	ID=Ma07_g20990.1;Parent=Ma07_g20990
chr07	.	CDS	28975415	28975550	.	-	.	ID=cds1;Parent=Ma07_g20990.1
chr07	.	exon	28975415	28975550	.	-	.	ID=exon1;Parent=Ma07_g20990.1
chr07	.	CDS	28974854	28974983	.	-	.	ID=cds2;Parent=Ma07_g20990.1
chr07	.	exon	28974854	28974983	.	-	.	ID=exon2;Parent=Ma07_g20990.1
chr07	.	CDS	28973984	28974740	.	-	.	ID=cds3;Parent=Ma07_g20990.1
chr07	.	exon	28973984	28974740	.	-	.	ID=exon3;Parent=Ma07_g20990.1
chr07	.	gene	30450574	30451644	.	-	.	ID=Ma07_g22540
chr07	.	mRNA	30450574	30451644	.	-	.	ID=Ma07_g22540.1;Parent=Ma07_g22540
chr07	.	CDS	30451512	30451644	.	-	.	ID=cds1;Parent=Ma07_g22540.1
chr07	.	exon	30451512	30451644	.	-	.	ID=exon1;Parent=Ma07_g22540.1
chr07	.	CDS	30451285	30451414	.	-	.	ID=cds2;Parent=Ma07_g22540.1
chr07	.	exon	30451285	30451414	.	-	.	ID=exon2;Parent=Ma07_g22540.1
chr07	.	CDS	30451101	30451213	.	-	.	ID=cds3;Parent=Ma07_g22540.1
chr07	.	exon	30451101	30451213	.	-	.	ID=exon3;Parent=Ma07_g22540.1
chr07	.	CDS	30450574	30451004	.	-	.	ID=cds4;Parent=Ma07_g22540.1
chr07	.	exon	30450574	30451004	.	-	.	ID=exon4;Parent=Ma07_g22540.1
chr07	.	gene	30809797	30823608	.	+	.	ID=Ma07_g23060
chr07	.	mRNA	30809797	30823608	.	+	.	ID=Ma07_g23060.1;Parent=Ma07_g23060
chr07	.	CDS	30809797	30810162	.	+	.	ID=cds1;Parent=Ma07_g23060.1
chr07	.	exon	30809797	30810162	.	+	.	ID=exon1;Parent=Ma07_g23060.1
chr07	.	CDS	30822215	30823190	.	+	.	ID=cds2;Parent=Ma07_g23060.1
chr07	.	exon	30822215	30823190	.	+	.	ID=exon2;Parent=Ma07_g23060.1
chr07	.	CDS	30823298	30823608	.	+	.	ID=cds3;Parent=Ma07_g23060.1
chr07	.	exon	30823298	30823608	.	+	.	ID=exon3;Parent=Ma07_g23060.1
chr07	.	gene	30932263	30933303	.	+	.	ID=Ma07_g23180
chr07	.	mRNA	30932263	30933303	.	+	.	ID=Ma07_g23180.1;Parent=Ma07_g23180
chr07	.	CDS	30932263	30932395	.	+	.	ID=cds1;Parent=Ma07_g23180.1
chr07	.	exon	30932263	30932395	.	+	.	ID=exon1;Parent=Ma07_g23180.1
chr07	.	CDS	30932486	30932615	.	+	.	ID=cds2;Parent=Ma07_g23180.1
chr07	.	exon	30932486	30932615	.	+	.	ID=exon2;Parent=Ma07_g23180.1
chr07	.	CDS	30932700	30933303	.	+	.	ID=cds3;Parent=Ma07_g23180.1
chr07	.	exon	30932700	30933303	.	+	.	ID=exon3;Parent=Ma07_g23180.1
chr07	.	gene	30951709	30952887	.	+	.	ID=Ma07_g23230
chr07	.	mRNA	30951709	30952887	.	+	.	ID=Ma07_g23230.1;Parent=Ma07_g23230
chr07	.	CDS	30951709	30951979	.	+	.	ID=cds1;Parent=Ma07_g23230.1
chr07	.	exon	30951709	30951979	.	+	.	ID=exon1;Parent=Ma07_g23230.1
chr07	.	CDS	30952221	30952631	.	+	.	ID=cds2;Parent=Ma07_g23230.1
chr07	.	exon	30952221	30952631	.	+	.	ID=exon2;Parent=Ma07_g23230.1
chr07	.	CDS	30952748	30952887	.	+	.	ID=cds3;Parent=Ma07_g23230.1
chr07	.	exon	30952748	30952887	.	+	.	ID=exon3;Parent=Ma07_g23230.1
chr07	.	gene	30951829	30959535	.	+	.	ID=Ma07_g23240
chr07	.	mRNA	30951829	30959535	.	+	.	ID=Ma07_g23240.1;Parent=Ma07_g23240
chr07	.	CDS	30951829	30951979	.	+	.	ID=cds1;Parent=Ma07_g23240.1
chr07	.	exon	30951829	30951979	.	+	.	ID=exon1;Parent=Ma07_g23240.1
chr07	.	CDS	30952221	30952631	.	+	.	ID=cds2;Parent=Ma07_g23240.1
chr07	.	exon	30952221	30952631	.	+	.	ID=exon2;Parent=Ma07_g23240.1
chr07	.	CDS	30952748	30952876	.	+	.	ID=cds3;Parent=Ma07_g23240.1
chr07	.	exon	30952748	30952876	.	+	.	ID=exon3;Parent=Ma07_g23240.1
chr07	.	CDS	30953539	30954385	.	+	.	ID=cds4;Parent=Ma07_g23240.1
chr07	.	exon	30953539	30954385	.	+	.	ID=exon4;Parent=Ma07_g23240.1
chr07	.	CDS	30954566	30954683	.	+	.	ID=cds5;Parent=Ma07_g23240.1
chr07	.	exon	30954566	30954683	.	+	.	ID=exon5;Parent=Ma07_g23240.1
chr07	.	CDS	30955481	30955761	.	+	.	ID=cds6;Parent=Ma07_g23240.1
chr07	.	exon	30955481	30955761	.	+	.	ID=exon6;Parent=Ma07_g23240.1
chr07	.	CDS	30957614	30957712	.	+	.	ID=cds7;Parent=Ma07_g23240.1
chr07	.	exon	30957614	30957712	.	+	.	ID=exon7;Parent=Ma07_g23240.1
chr07	.	CDS	30957804	30958280	.	+	.	ID=cds8;Parent=Ma07_g23240.1
chr07	.	exon	30957804	30958280	.	+	.	ID=exon8;Parent=Ma07_g23240.1
chr07	.	CDS	30958413	30958941	.	+	.	ID=cds9;Parent=Ma07_g23240.1
chr07	.	exon	30958413	30958941	.	+	.	ID=exon9;Parent=Ma07_g23240.1
chr07	.	CDS	30959206	30959535	.	+	.	ID=cds10;Parent=Ma07_g23240.1
chr07	.	exon	30959206	30959535	.	+	.	ID=exon10;Parent=Ma07_g23240.1
chr07	.	gene	33294011	33295448	.	-	.	ID=Ma07_g26530
chr07	.	mRNA	33294011	33295448	.	-	.	ID=Ma07_g26530.1;Parent=Ma07_g26530
chr07	.	CDS	33295313	33295448	.	-	.	ID=cds1;Parent=Ma07_g26530.1
chr07	.	exon	33295313	33295448	.	-	.	ID=exon1;Parent=Ma07_g26530.1
chr07	.	CDS	33294963	33295092	.	-	.	ID=cds2;Parent=Ma07_g26530.1
chr07	.	exon	33294963	33295092	.	-	.	ID=exon2;Parent=Ma07_g26530.1
chr07	.	CDS	33294415	33294889	.	-	.	ID=cds3;Parent=Ma07_g26530.1
chr07	.	exon	33294415	33294889	.	-	.	ID=exon3;Parent=Ma07_g26530.1
chr07	.	CDS	33294011	33294145	.	-	.	ID=cds4;Parent=Ma07_g26530.1
chr07	.	exon	33294011	33294145	.	-	.	ID=exon4;Parent=Ma07_g26530.1
chr08	.	gene	1210795	1211973	.	-	.	ID=Ma08_g01300
chr08	.	mRNA	1210795	1211973	.	-	.	ID=Ma08_g01300.1;Parent=Ma08_g01300
chr08	.	CDS	1211841	1211973	.	-	.	ID=cds1;Parent=Ma08_g01300.1
chr08	.	exon	1211841	1211973	.	-	.	ID=exon1;Parent=Ma08_g01300.1
chr08	.	CDS	1211620	1211749	.	-	.	ID=cds2;Parent=Ma08_g01300.1
chr08	.	exon	1211620	1211749	.	-	.	ID=exon2;Parent=Ma08_g01300.1
chr08	.	CDS	1211393	1211545	.	-	.	ID=cds3;Parent=Ma08_g01300.1
chr08	.	exon	1211393	1211545	.	-	.	ID=exon3;Parent=Ma08_g01300.1
chr08	.	CDS	1211009	1211305	.	-	.	ID=cds4;Parent=Ma08_g01300.1
chr08	.	exon	1211009	1211305	.	-	.	ID=exon4;Parent=Ma08_g01300.1
chr08	.	CDS	1210795	1210870	.	-	.	ID=cds5;Parent=Ma08_g01300.1
chr08	.	exon	1210795	1210870	.	-	.	ID=exon5;Parent=Ma08_g01300.1
chr08	.	gene	1466390	1467139	.	+	.	ID=Ma08_g01760
chr08	.	mRNA	1466390	1467139	.	+	.	ID=Ma08_g01760.1;Parent=Ma08_g01760
chr08	.	CDS	1466390	1467139	.	+	.	ID=cds1;Parent=Ma08_g01760.1
chr08	.	exon	1466390	1467139	.	+	.	ID=exon1;Parent=Ma08_g01760.1
chr08	.	gene	1707379	1708990	.	+	.	ID=Ma08_g02100
chr08	.	mRNA	1707379	1708990	.	+	.	ID=Ma08_g02100.1;Parent=Ma08_g02100
chr08	.	CDS	1707379	1707791	.	+	.	ID=cds1;Parent=Ma08_g02100.1
chr08	.	exon	1707379	1707791	.	+	.	ID=exon1;Parent=Ma08_g02100.1
chr08	.	CDS	1707872	1707998	.	+	.	ID=cds2;Parent=Ma08_g02100.1
chr08	.	exon	1707872	1707998	.	+	.	ID=exon2;Parent=Ma08_g02100.1
chr08	.	CDS	1708268	1708990	.	+	.	ID=cds3;Parent=Ma08_g02100.1
chr08	.	exon	1708268	1708990	.	+	.	ID=exon3;Parent=Ma08_g02100.1
chr08	.	gene	1904860	1905752	.	+	.	ID=Ma08_g02450
chr08	.	mRNA	1904860	1905752	.	+	.	ID=Ma08_g02450.1;Parent=Ma08_g02450
chr08	.	CDS	1904860	1904995	.	+	.	ID=cds1;Parent=Ma08_g02450.1
chr08	.	exon	1904860	1904995	.	+	.	ID=exon1;Parent=Ma08_g02450.1
chr08	.	CDS	1905082	1905211	.	+	.	ID=cds2;Parent=Ma08_g02450.1
chr08	.	exon	1905082	1905211	.	+	.	ID=exon2;Parent=Ma08_g02450.1
chr08	.	CDS	1905296	1905752	.	+	.	ID=cds3;Parent=Ma08_g02450.1
chr08	.	exon	1905296	1905752	.	+	.	ID=exon3;Parent=Ma08_g02450.1
chr08	.	gene	2489605	2490759	.	+	.	ID=Ma08_g03420
chr08	.	mRNA	2489605	2490759	.	+	.	ID=Ma08_g03420.1;Parent=Ma08_g03420
chr08	.	CDS	2489605	2489734	.	+	.	ID=cds1;Parent=Ma08_g03420.1
chr08	.	exon	2489605	2489734	.	+	.	ID=exon1;Parent=Ma08_g03420.1
chr08	.	CDS	2489833	2489962	.	+	.	ID=cds2;Parent=Ma08_g03420.1
chr08	.	exon	2489833	2489962	.	+	.	ID=exon2;Parent=Ma08_g03420.1
chr08	.	CDS	2490063	2490759	.	+	.	ID=cds3;Parent=Ma08_g03420.1
chr08	.	exon	2490063	2490759	.	+	.	ID=exon3;Parent=Ma08_g03420.1
chr08	.	gene	7475942	7478109	.	-	.	ID=Ma08_g10260
chr08	.	mRNA	7475942	7478109	.	-	.	ID=Ma08_g10260.1;Parent=Ma08_g10260
chr08	.	CDS	7477977	7478109	.	-	.	ID=cds1;Parent=Ma08_g10260.1
chr08	.	exon	7477977	7478109	.	-	.	ID=exon1;Parent=Ma08_g10260.1
chr08	.	CDS	7477759	7477888	.	-	.	ID=cds2;Parent=Ma08_g10260.1
chr08	.	exon	7477759	7477888	.	-	.	ID=exon2;Parent=Ma08_g10260.1
chr08	.	CDS	7475942	7476791	.	-	.	ID=cds3;Parent=Ma08_g10260.1
chr08	.	exon	7475942	7476791	.	-	.	ID=exon3;Parent=Ma08_g10260.1
chr08	.	gene	7758649	7759595	.	-	.	ID=Ma08_g10600
chr08	.	mRNA	7758649	7759595	.	-	.	ID=Ma08_g10600.1;Parent=Ma08_g10600
chr08	.	CDS	7759436	7759595	.	-	.	ID=cds1;Parent=Ma08_g10600.1
chr08	.	exon	7759436	7759595	.	-	.	ID=exon1;Parent=Ma08_g10600.1
chr08	.	CDS	7759212	7759341	.	-	.	ID=cds2;Parent=Ma08_g10600.1
chr08	.	exon	7759212	7759341	.	-	.	ID=exon2;Parent=Ma08_g10600.1
chr08	.	CDS	7758649	7759126	.	-	.	ID=cds3;Parent=Ma08_g10600.1
chr08	.	exon	7758649	7759126	.	-	.	ID=exon3;Parent=Ma08_g10600.1
chr08	.	gene	8204512	8205519	.	+	.	ID=Ma08_g11120
chr08	.	mRNA	8204512	8205519	.	+	.	ID=Ma08_g11120.1;Parent=Ma08_g11120
chr08	.	CDS	8204512	8204647	.	+	.	ID=cds1;Parent=Ma08_g11120.1
chr08	.	exon	8204512	8204647	.	+	.	ID=exon1;Parent=Ma08_g11120.1
chr08	.	CDS	8204749	8204878	.	+	.	ID=cds2;Parent=Ma08_g11120.1
chr08	.	exon	8204749	8204878	.	+	.	ID=exon2;Parent=Ma08_g11120.1
chr08	.	CDS	8204952	8205519	.	+	.	ID=cds3;Parent=Ma08_g11120.1
chr08	.	exon	8204952	8205519	.	+	.	ID=exon3;Parent=Ma08_g11120.1
chr08	.	gene	9469693	9470558	.	+	.	ID=Ma08_g12510
chr08	.	mRNA	9469693	9470558	.	+	.	ID=Ma08_g12510.1;Parent=Ma08_g12510
chr08	.	CDS	9469693	9469834	.	+	.	ID=cds1;Parent=Ma08_g12510.1
chr08	.	exon	9469693	9469834	.	+	.	ID=exon1;Parent=Ma08_g12510.1
chr08	.	CDS	9469910	9470039	.	+	.	ID=cds2;Parent=Ma08_g12510.1
chr08	.	exon	9469910	9470039	.	+	.	ID=exon2;Parent=Ma08_g12510.1
chr08	.	CDS	9470138	9470558	.	+	.	ID=cds3;Parent=Ma08_g12510.1
chr08	.	exon	9470138	9470558	.	+	.	ID=exon3;Parent=Ma08_g12510.1
chr08	.	gene	10389299	10390584	.	-	.	ID=Ma08_g13070
chr08	.	mRNA	10389299	10390584	.	-	.	ID=Ma08_g13070.1;Parent=Ma08_g13070
chr08	.	CDS	10390449	10390584	.	-	.	ID=cds1;Parent=Ma08_g13070.1
chr08	.	exon	10390449	10390584	.	-	.	ID=exon1;Parent=Ma08_g13070.1
chr08	.	CDS	10390168	10390297	.	-	.	ID=cds2;Parent=Ma08_g13070.1
chr08	.	exon	10390168	10390297	.	-	.	ID=exon2;Parent=Ma08_g13070.1
chr08	.	CDS	10389299	10389971	.	-	.	ID=cds3;Parent=Ma08_g13070.1
chr08	.	exon	10389299	10389971	.	-	.	ID=exon3;Parent=Ma08_g13070.1
chr08	.	gene	14652484	14653886	.	+	.	ID=Ma08_g14720
chr08	.	mRNA	14652484	14653886	.	+	.	ID=Ma08_g14720.1;Parent=Ma08_g14720
chr08	.	CDS	14652484	14652616	.	+	.	ID=cds1;Parent=Ma08_g14720.1
chr08	.	exon	14652484	14652616	.	+	.	ID=exon1;Parent=Ma08_g14720.1
chr08	.	CDS	14652689	14652818	.	+	.	ID=cds2;Parent=Ma08_g14720.1
chr08	.	exon	14652689	14652818	.	+	.	ID=exon2;Parent=Ma08_g14720.1
chr08	.	CDS	14652908	14653109	.	+	.	ID=cds3;Parent=Ma08_g14720.1
chr08	.	exon	14652908	14653109	.	+	.	ID=exon3;Parent=Ma08_g14720.1
chr08	.	CDS	14653242	14653886	.	+	.	ID=cds4;Parent=Ma08_g14720.1
chr08	.	exon	14653242	14653886	.	+	.	ID=exon4;Parent=Ma08_g14720.1
chr08	.	gene	16034645	16037684	.	-	.	ID=Ma08_g15820
chr08	.	mRNA	16034645	16037684	.	-	.	ID=Ma08_g15820.1;Parent=Ma08_g15820
chr08	.	CDS	16037531	16037684	.	-	.	ID=cds1;Parent=Ma08_g15820.1
chr08	.	exon	16037531	16037684	.	-	.	ID=exon1;Parent=Ma08_g15820.1
chr08	.	CDS	16036229	16036358	.	-	.	ID=cds2;Parent=Ma08_g15820.1
chr08	.	exon	16036229	16036358	.	-	.	ID=exon2;Parent=Ma08_g15820.1
chr08	.	CDS	16034645	16035140	.	-	.	ID=cds3;Parent=Ma08_g15820.1
chr08	.	exon	16034645	16035140	.	-	.	ID=exon3;Parent=Ma08_g15820.1
chr08	.	gene	16626283	16635800	.	-	.	ID=Ma08_g15960
chr08	.	mRNA	16626283	16635800	.	-	.	ID=Ma08_g15960.1;Parent=Ma08_g15960
chr08	.	CDS	16635435	16635800	.	-	.	ID=cds1;Parent=Ma08_g15960.1
chr08	.	exon	16635435	16635800	.	-	.	ID=exon1;Parent=Ma08_g15960.1
chr08	.	CDS	16626733	16627735	.	-	.	ID=cds2;Parent=Ma08_g15960.1
chr08	.	exon	16626733	16627735	.	-	.	ID=exon2;Parent=Ma08_g15960.1
chr08	.	CDS	16626283	16626584	.	-	.	ID=cds3;Parent=Ma08_g15960.1
chr08	.	exon	16626283	16626584	.	-	.	ID=exon3;Parent=Ma08_g15960.1
chr08	.	gene	20724484	20725190	.	-	.	ID=Ma08_g16760
chr08	.	mRNA	20724484	20725190	.	-	.	ID=Ma08_g16760.1;Parent=Ma08_g16760
chr08	.	CDS	20725064	20725190	.	-	.	ID=cds1;Parent=Ma08_g16760.1
chr08	.	exon	20725064	20725190	.	-	.	ID=exon1;Parent=Ma08_g16760.1
chr08	.	CDS	20724862	20724991	.	-	.	ID=cds2;Parent=Ma08_g16760.1
chr08	.	exon	20724862	20724991	.	-	.	ID=exon2;Parent=Ma08_g16760.1
chr08	.	CDS	20724484	20724808	.	-	.	ID=cds3;Parent=Ma08_g16760.1
chr08	.	exon	20724484	20724808	.	-	.	ID=exon3;Parent=Ma08_g16760.1
chr08	.	gene	27301472	27302427	.	-	.	ID=Ma08_g17860
chr08	.	mRNA	27301472	27302427	.	-	.	ID=Ma08_g17860.1;Parent=Ma08_g17860
chr08	.	CDS	27302322	27302427	.	-	.	ID=cds1;Parent=Ma08_g17860.1
chr08	.	exon	27302322	27302427	.	-	.	ID=exon1;Parent=Ma08_g17860.1
chr08	.	CDS	27302088	27302217	.	-	.	ID=cds2;Parent=Ma08_g17860.1
chr08	.	exon	27302088	27302217	.	-	.	ID=exon2;Parent=Ma08_g17860.1
chr08	.	CDS	27301472	27301982	.	-	.	ID=cds3;Parent=Ma08_g17860.1
chr08	.	exon	27301472	27301982	.	-	.	ID=exon3;Parent=Ma08_g17860.1
chr08	.	gene	32070622	32071809	.	-	.	ID=Ma08_g18540
chr08	.	mRNA	32070622	32071809	.	-	.	ID=Ma08_g18540.1;Parent=Ma08_g18540
chr08	.	CDS	32071586	32071721	.	-	.	ID=cds4;Parent=Ma08_g18540.1
chr08	.	CDS	32071382	32071511	.	-	.	ID=cds3;Parent=Ma08_g18540.1
chr08	.	CDS	32071259	32071288	.	-	.	ID=cds2;Parent=Ma08_g18540.1
chr08	.	CDS	32070722	32071256	.	-	.	ID=cds1;Parent=Ma08_g18540.1
chr08	.	exon	32071586	32071809	.	-	.	ID=exon4;Parent=Ma08_g18540.1
chr08	.	exon	32071382	32071511	.	-	.	ID=exon3;Parent=Ma08_g18540.1
chr08	.	exon	32071259	32071288	.	-	.	ID=exon2;Parent=Ma08_g18540.1
chr08	.	exon	32070622	32071256	.	-	.	ID=exon1;Parent=Ma08_g18540.1
chr08	.	gene	36792861	36793894	.	+	.	ID=Ma08_g23390
chr08	.	mRNA	36792861	36793894	.	+	.	ID=Ma08_g23390.1;Parent=Ma08_g23390
chr08	.	CDS	36792861	36792993	.	+	.	ID=cds1;Parent=Ma08_g23390.1
chr08	.	exon	36792861	36792993	.	+	.	ID=exon1;Parent=Ma08_g23390.1
chr08	.	CDS	36793070	36793199	.	+	.	ID=cds2;Parent=Ma08_g23390.1
chr08	.	exon	36793070	36793199	.	+	.	ID=exon2;Parent=Ma08_g23390.1
chr08	.	CDS	36793288	36793894	.	+	.	ID=cds3;Parent=Ma08_g23390.1
chr08	.	exon	36793288	36793894	.	+	.	ID=exon3;Parent=Ma08_g23390.1
chr08	.	gene	38350630	38352260	.	+	.	ID=Ma08_g25570
chr08	.	mRNA	38350630	38352260	.	+	.	ID=Ma08_g25570.1;Parent=Ma08_g25570
chr08	.	CDS	38350630	38350765	.	+	.	ID=cds1;Parent=Ma08_g25570.1
chr08	.	exon	38350630	38350765	.	+	.	ID=exon1;Parent=Ma08_g25570.1
chr08	.	CDS	38351253	38351382	.	+	.	ID=cds2;Parent=Ma08_g25570.1
chr08	.	exon	38351253	38351382	.	+	.	ID=exon2;Parent=Ma08_g25570.1
chr08	.	CDS	38351606	38352260	.	+	.	ID=cds3;Parent=Ma08_g25570.1
chr08	.	exon	38351606	38352260	.	+	.	ID=exon3;Parent=Ma08_g25570.1
chr08	.	gene	38629624	38630727	.	+	.	ID=Ma08_g25960
chr08	.	mRNA	38629624	38630727	.	+	.	ID=Ma08_g25960.1;Parent=Ma08_g25960
chr08	.	CDS	38629624	38629997	.	+	.	ID=cds1;Parent=Ma08_g25960.1
chr08	.	exon	38629624	38629997	.	+	.	ID=exon1;Parent=Ma08_g25960.1
chr08	.	CDS	38630064	38630102	.	+	.	ID=cds2;Parent=Ma08_g25960.1
chr08	.	exon	38630064	38630102	.	+	.	ID=exon2;Parent=Ma08_g25960.1
chr08	.	CDS	38630169	38630406	.	+	.	ID=cds3;Parent=Ma08_g25960.1
chr08	.	exon	38630169	38630406	.	+	.	ID=exon3;Parent=Ma08_g25960.1
chr08	.	CDS	38630491	38630727	.	+	.	ID=cds4;Parent=Ma08_g25960.1
chr08	.	exon	38630491	38630727	.	+	.	ID=exon4;Parent=Ma08_g25960.1
chr08	.	gene	39203311	39211401	.	-	.	ID=Ma08_g26720
chr08	.	mRNA	39203311	39211401	.	-	.	ID=Ma08_g26720.1;Parent=Ma08_g26720
chr08	.	CDS	39211110	39211401	.	-	.	ID=cds1;Parent=Ma08_g26720.1
chr08	.	exon	39211110	39211401	.	-	.	ID=exon1;Parent=Ma08_g26720.1
chr08	.	CDS	39210805	39210909	.	-	.	ID=cds2;Parent=Ma08_g26720.1
chr08	.	exon	39210805	39210909	.	-	.	ID=exon2;Parent=Ma08_g26720.1
chr08	.	CDS	39210175	39210708	.	-	.	ID=cds3;Parent=Ma08_g26720.1
chr08	.	exon	39210175	39210708	.	-	.	ID=exon3;Parent=Ma08_g26720.1
chr08	.	CDS	39206896	39207202	.	-	.	ID=cds4;Parent=Ma08_g26720.1
chr08	.	exon	39206896	39207202	.	-	.	ID=exon4;Parent=Ma08_g26720.1
chr08	.	CDS	39205505	39205714	.	-	.	ID=cds5;Parent=Ma08_g26720.1
chr08	.	exon	39205505	39205714	.	-	.	ID=exon5;Parent=Ma08_g26720.1
chr08	.	CDS	39203311	39203485	.	-	.	ID=cds6;Parent=Ma08_g26720.1
chr08	.	exon	39203311	39203485	.	-	.	ID=exon6;Parent=Ma08_g26720.1
chr08	.	gene	41652620	41653601	.	+	.	ID=Ma08_g30360
chr08	.	mRNA	41652620	41653601	.	+	.	ID=Ma08_g30360.1;Parent=Ma08_g30360
chr08	.	CDS	41652620	41652779	.	+	.	ID=cds1;Parent=Ma08_g30360.1
chr08	.	exon	41652620	41652779	.	+	.	ID=exon1;Parent=Ma08_g30360.1
chr08	.	CDS	41652869	41652998	.	+	.	ID=cds2;Parent=Ma08_g30360.1
chr08	.	exon	41652869	41652998	.	+	.	ID=exon2;Parent=Ma08_g30360.1
chr08	.	CDS	41653085	41653601	.	+	.	ID=cds3;Parent=Ma08_g30360.1
chr08	.	exon	41653085	41653601	.	+	.	ID=exon3;Parent=Ma08_g30360.1
chr08	.	gene	42548860	42549849	.	+	.	ID=Ma08_g31720
chr08	.	mRNA	42548860	42549849	.	+	.	ID=Ma08_g31720.1;Parent=Ma08_g31720
chr08	.	CDS	42548860	42549143	.	+	.	ID=cds1;Parent=Ma08_g31720.1
chr08	.	exon	42548860	42549143	.	+	.	ID=exon1;Parent=Ma08_g31720.1
chr08	.	CDS	42549222	42549436	.	+	.	ID=cds2;Parent=Ma08_g31720.1
chr08	.	exon	42549222	42549436	.	+	.	ID=exon2;Parent=Ma08_g31720.1
chr08	.	CDS	42549512	42549849	.	+	.	ID=cds3;Parent=Ma08_g31720.1
chr08	.	exon	42549512	42549849	.	+	.	ID=exon3;Parent=Ma08_g31720.1
chr08	.	gene	43364702	43366041	.	+	.	ID=Ma08_g32760
chr08	.	mRNA	43364702	43366041	.	+	.	ID=Ma08_g32760.1;Parent=Ma08_g32760
chr08	.	CDS	43364702	43364834	.	+	.	ID=cds1;Parent=Ma08_g32760.1
chr08	.	exon	43364702	43364834	.	+	.	ID=exon1;Parent=Ma08_g32760.1
chr08	.	CDS	43364916	43365045	.	+	.	ID=cds2;Parent=Ma08_g32760.1
chr08	.	exon	43364916	43365045	.	+	.	ID=exon2;Parent=Ma08_g32760.1
chr08	.	CDS	43365135	43365255	.	+	.	ID=cds3;Parent=Ma08_g32760.1
chr08	.	exon	43365135	43365255	.	+	.	ID=exon3;Parent=Ma08_g32760.1
chr08	.	CDS	43365826	43366041	.	+	.	ID=cds4;Parent=Ma08_g32760.1
chr08	.	exon	43365826	43366041	.	+	.	ID=exon4;Parent=Ma08_g32760.1
chr08	.	gene	44310614	44311366	.	-	.	ID=Ma08_g34230
chr08	.	mRNA	44310614	44311366	.	-	.	ID=Ma08_g34230.1;Parent=Ma08_g34230
chr08	.	CDS	44311104	44311366	.	-	.	ID=cds1;Parent=Ma08_g34230.1
chr08	.	exon	44311104	44311366	.	-	.	ID=exon1;Parent=Ma08_g34230.1
chr08	.	CDS	44310892	44311025	.	-	.	ID=cds2;Parent=Ma08_g34230.1
chr08	.	exon	44310892	44311025	.	-	.	ID=exon2;Parent=Ma08_g34230.1
chr08	.	CDS	44310614	44310825	.	-	.	ID=cds3;Parent=Ma08_g34230.1
chr08	.	exon	44310614	44310825	.	-	.	ID=exon3;Parent=Ma08_g34230.1
chr08	.	gene	44706501	44707468	.	+	.	ID=Ma08_g34710
chr08	.	mRNA	44706501	44707468	.	+	.	ID=Ma08_g34710.1;Parent=Ma08_g34710
chr08	.	CDS	44706501	44706621	.	+	.	ID=cds1;Parent=Ma08_g34710.1
chr08	.	exon	44706501	44706621	.	+	.	ID=exon1;Parent=Ma08_g34710.1
chr08	.	CDS	44706723	44706852	.	+	.	ID=cds2;Parent=Ma08_g34710.1
chr08	.	exon	44706723	44706852	.	+	.	ID=exon2;Parent=Ma08_g34710.1
chr08	.	CDS	44706985	44707468	.	+	.	ID=cds3;Parent=Ma08_g34710.1
chr08	.	exon	44706985	44707468	.	+	.	ID=exon3;Parent=Ma08_g34710.1
chr09	.	gene	2240622	2241647	.	-	.	ID=Ma09_g03310
chr09	.	mRNA	2240622	2241647	.	-	.	ID=Ma09_g03310.1;Parent=Ma09_g03310
chr09	.	CDS	2240622	2241647	.	-	.	ID=cds1;Parent=Ma09_g03310.1
chr09	.	exon	2240622	2241647	.	-	.	ID=exon1;Parent=Ma09_g03310.1
chr09	.	gene	2481273	2483877	.	+	.	ID=Ma09_g03740
chr09	.	mRNA	2481273	2483877	.	+	.	ID=Ma09_g03740.1;Parent=Ma09_g03740
chr09	.	CDS	2481273	2481459	.	+	.	ID=cds1;Parent=Ma09_g03740.1
chr09	.	exon	2481273	2481459	.	+	.	ID=exon1;Parent=Ma09_g03740.1
chr09	.	CDS	2483099	2483877	.	+	.	ID=cds2;Parent=Ma09_g03740.1
chr09	.	exon	2483099	2483877	.	+	.	ID=exon2;Parent=Ma09_g03740.1
chr09	.	gene	3159224	3160371	.	-	.	ID=Ma09_g04930
chr09	.	mRNA	3159224	3160371	.	-	.	ID=Ma09_g04930.1;Parent=Ma09_g04930
chr09	.	CDS	3160128	3160371	.	-	.	ID=cds1;Parent=Ma09_g04930.1
chr09	.	exon	3160128	3160371	.	-	.	ID=exon1;Parent=Ma09_g04930.1
chr09	.	CDS	3159573	3160016	.	-	.	ID=cds2;Parent=Ma09_g04930.1
chr09	.	exon	3159573	3160016	.	-	.	ID=exon2;Parent=Ma09_g04930.1
chr09	.	CDS	3159224	3159441	.	-	.	ID=cds3;Parent=Ma09_g04930.1
chr09	.	exon	3159224	3159441	.	-	.	ID=exon3;Parent=Ma09_g04930.1
chr09	.	gene	4303577	4304525	.	+	.	ID=Ma09_g06730
chr09	.	mRNA	4303577	4304525	.	+	.	ID=Ma09_g06730.1;Parent=Ma09_g06730
chr09	.	CDS	4303577	4303739	.	+	.	ID=cds1;Parent=Ma09_g06730.1
chr09	.	exon	4303577	4303739	.	+	.	ID=exon1;Parent=Ma09_g06730.1
chr09	.	CDS	4303815	4303944	.	+	.	ID=cds2;Parent=Ma09_g06730.1
chr09	.	exon	4303815	4303944	.	+	.	ID=exon2;Parent=Ma09_g06730.1
chr09	.	CDS	4304207	4304525	.	+	.	ID=cds3;Parent=Ma09_g06730.1
chr09	.	exon	4304207	4304525	.	+	.	ID=exon3;Parent=Ma09_g06730.1
chr09	.	gene	5353783	5354623	.	+	.	ID=Ma09_g08140
chr09	.	mRNA	5353783	5354623	.	+	.	ID=Ma09_g08140.1;Parent=Ma09_g08140
chr09	.	CDS	5353783	5353939	.	+	.	ID=cds1;Parent=Ma09_g08140.1
chr09	.	exon	5353783	5353939	.	+	.	ID=exon1;Parent=Ma09_g08140.1
chr09	.	CDS	5354013	5354623	.	+	.	ID=cds2;Parent=Ma09_g08140.1
chr09	.	exon	5354013	5354623	.	+	.	ID=exon2;Parent=Ma09_g08140.1
chr09	.	gene	5451934	5452919	.	-	.	ID=Ma09_g08260
chr09	.	mRNA	5451934	5452919	.	-	.	ID=Ma09_g08260.1;Parent=Ma09_g08260
chr09	.	CDS	5452787	5452919	.	-	.	ID=cds1;Parent=Ma09_g08260.1
chr09	.	exon	5452787	5452919	.	-	.	ID=exon1;Parent=Ma09_g08260.1
chr09	.	CDS	5452577	5452706	.	-	.	ID=cds2;Parent=Ma09_g08260.1
chr09	.	exon	5452577	5452706	.	-	.	ID=exon2;Parent=Ma09_g08260.1
chr09	.	CDS	5451934	5452486	.	-	.	ID=cds3;Parent=Ma09_g08260.1
chr09	.	exon	5451934	5452486	.	-	.	ID=exon3;Parent=Ma09_g08260.1
chr09	.	gene	6192942	6193897	.	-	.	ID=Ma09_g09400
chr09	.	mRNA	6192942	6193897	.	-	.	ID=Ma09_g09400.1;Parent=Ma09_g09400
chr09	.	CDS	6193762	6193897	.	-	.	ID=cds1;Parent=Ma09_g09400.1
chr09	.	exon	6193762	6193897	.	-	.	ID=exon1;Parent=Ma09_g09400.1
chr09	.	CDS	6193545	6193674	.	-	.	ID=cds2;Parent=Ma09_g09400.1
chr09	.	exon	6193545	6193674	.	-	.	ID=exon2;Parent=Ma09_g09400.1
chr09	.	CDS	6192942	6193464	.	-	.	ID=cds3;Parent=Ma09_g09400.1
chr09	.	exon	6192942	6193464	.	-	.	ID=exon3;Parent=Ma09_g09400.1
chr09	.	gene	6398143	6410415	.	-	.	ID=Ma09_g09720
chr09	.	mRNA	6398143	6410415	.	-	.	ID=Ma09_g09720.1;Parent=Ma09_g09720
chr09	.	CDS	6410152	6410415	.	-	.	ID=cds1;Parent=Ma09_g09720.1
chr09	.	exon	6410152	6410415	.	-	.	ID=exon1;Parent=Ma09_g09720.1
chr09	.	CDS	6407000	6407199	.	-	.	ID=cds2;Parent=Ma09_g09720.1
chr09	.	exon	6407000	6407199	.	-	.	ID=exon2;Parent=Ma09_g09720.1
chr09	.	CDS	6406640	6406801	.	-	.	ID=cds3;Parent=Ma09_g09720.1
chr09	.	exon	6406640	6406801	.	-	.	ID=exon3;Parent=Ma09_g09720.1
chr09	.	CDS	6403633	6403947	.	-	.	ID=cds4;Parent=Ma09_g09720.1
chr09	.	exon	6403633	6403947	.	-	.	ID=exon4;Parent=Ma09_g09720.1
chr09	.	CDS	6400406	6400564	.	-	.	ID=cds5;Parent=Ma09_g09720.1
chr09	.	exon	6400406	6400564	.	-	.	ID=exon5;Parent=Ma09_g09720.1
chr09	.	CDS	6400173	6400322	.	-	.	ID=cds6;Parent=Ma09_g09720.1
chr09	.	exon	6400173	6400322	.	-	.	ID=exon6;Parent=Ma09_g09720.1
chr09	.	CDS	6399848	6400045	.	-	.	ID=cds7;Parent=Ma09_g09720.1
chr09	.	exon	6399848	6400045	.	-	.	ID=exon7;Parent=Ma09_g09720.1
chr09	.	CDS	6399488	6399670	.	-	.	ID=cds8;Parent=Ma09_g09720.1
chr09	.	exon	6399488	6399670	.	-	.	ID=exon8;Parent=Ma09_g09720.1
chr09	.	CDS	6399184	6399372	.	-	.	ID=cds9;Parent=Ma09_g09720.1
chr09	.	exon	6399184	6399372	.	-	.	ID=exon9;Parent=Ma09_g09720.1
chr09	.	CDS	6398992	6399090	.	-	.	ID=cds10;Parent=Ma09_g09720.1
chr09	.	exon	6398992	6399090	.	-	.	ID=exon10;Parent=Ma09_g09720.1
chr09	.	CDS	6398665	6398802	.	-	.	ID=cds11;Parent=Ma09_g09720.1
chr09	.	exon	6398665	6398802	.	-	.	ID=exon11;Parent=Ma09_g09720.1
chr09	.	CDS	6398534	6398569	.	-	.	ID=cds12;Parent=Ma09_g09720.1
chr09	.	exon	6398534	6398569	.	-	.	ID=exon12;Parent=Ma09_g09720.1
chr09	.	CDS	6398143	6398443	.	-	.	ID=cds13;Parent=Ma09_g09720.1
chr09	.	exon	6398143	6398443	.	-	.	ID=exon13;Parent=Ma09_g09720.1
chr09	.	gene	7342974	7344121	.	-	.	ID=Ma09_g10800
chr09	.	mRNA	7342974	7344121	.	-	.	ID=Ma09_g10800.1;Parent=Ma09_g10800
chr09	.	CDS	7343992	7344121	.	-	.	ID=cds1;Parent=Ma09_g10800.1
chr09	.	exon	7343992	7344121	.	-	.	ID=exon1;Parent=Ma09_g10800.1
chr09	.	CDS	7343781	7343910	.	-	.	ID=cds2;Parent=Ma09_g10800.1
chr09	.	exon	7343781	7343910	.	-	.	ID=exon2;Parent=Ma09_g10800.1
chr09	.	CDS	7342974	7343694	.	-	.	ID=cds3;Parent=Ma09_g10800.1
chr09	.	exon	7342974	7343694	.	-	.	ID=exon3;Parent=Ma09_g10800.1
chr09	.	gene	8000924	8002091	.	-	.	ID=Ma09_g11770
[truncated: 717 more rows]
